# Supplementary material for: Molecular and cognitive signatures of ageing partially restored through synthetic delivery of IL2 to the brain
Source: EMBO Mol Med. 2023 Mar 28;15(5):e16805. doi: 10.15252/emmm.202216805 (PMC10165365; doi:10.15252/emmm.202216805)
Supplement: Supplementary file 3 — Dataset EV1 [file EMMM-15-e16805-s009.xlsx]

## Sheet: Legend
Dataset EV1. Differential expression with age and treatment across glial cell types. Wildtype mice were treated with PHP.GFAP-IL2 (or PHP.GFAP-GFP control vector) at 4 months or 24 months of age (n=3/group). Two months post-treatment, the glial compartment was sorted from perfused mice and assessed using 10x single-cell transcriptomics. For the microglia, oligodendrocyte and astrocyte clusters, d…

## Sheet: Microglia - GFP 24m vs GFP 04m
Gene_id	p_val	avg_log2FC	pct.1	pct.2	p_val_adj
Apoe	1.48156e-251	1.30177	0.687	0.629	2.55985e-247
Rps10	0	0.773831	0.96	0.854	0
Ifi27l2a	7.23992e-133	0.711236	0.262	0.104	1.25091e-128
Crlf2	0	0.607278	0.564	0.243	0
Rpl41	0	0.605091	0.999	0.992	0
Cd52	2.70664e-210	0.588853	0.741	0.629	4.67653e-206
AC149090.1	0	0.581795	0.919	0.801	0
H2-D1	3.0598e-180	0.553019	0.896	0.837	5.28672e-176
Rpl39	0	0.550502	0.999	0.995	0
Rpl37a	0	0.532071	0.998	0.992	0
Rbm3	6.65144e-293	0.522977	0.574	0.331	1.14924e-288
Rpl37	0	0.51328	0.998	0.99	0
Ccl4	4.31182e-17	0.511755	0.118	0.064	7.44996e-13
Rps28	7.25721e-294	0.492435	0.993	0.98	1.2539e-289
Ccl12	2.41242e-69	0.474014	0.28	0.174	4.16818e-65
Rpl36	1.70521e-284	0.464758	0.984	0.961	2.94626e-280
Ifitm3	9.37321e-82	0.447571	0.194	0.077	1.6195e-77
Rpl10a	1.48646e-248	0.433234	0.978	0.946	2.5683e-244
Ccl3	1.26963e-22	0.420318	0.134	0.084	2.19367e-18
Rpl36al	2.24913e-192	0.418549	0.671	0.5	3.88605e-188
Rpl22l1	4.27195e-164	0.408841	0.715	0.568	7.38107e-160
Rps26	1.77675e-197	0.405504	0.945	0.902	3.06987e-193
Lyz2	1.33452e-78	0.401686	0.701	0.664	2.30578e-74
Rps20	1.40302e-211	0.392977	0.997	0.988	2.42413e-207
Fth1	9.56731e-228	0.392634	1	1	1.65304e-223
H2-K1	3.45555e-105	0.387718	0.824	0.75	5.9705e-101
Rnaset2a	3.99087e-164	0.385821	0.72	0.603	6.89543e-160
Srsf5	1.29868e-163	0.377359	0.862	0.764	2.24387e-159
Rps19	3.50421e-180	0.376091	0.991	0.98	6.05457e-176
Rpl38	1.39253e-176	0.370187	0.98	0.958	2.40601e-172
Rpl35a	9.68535e-194	0.361694	0.999	0.998	1.67343e-189
Ppia	5.27715e-243	0.361652	0.996	0.99	9.11786e-239
Ptms	8.25496e-137	0.361086	0.818	0.737	1.42629e-132
Cd74	7.25724e-75	0.354833	0.152	0.067	1.25391e-70
Rps2	5.28584e-170	0.354513	0.985	0.965	9.13287e-166
Rps29	9.107e-182	0.349775	1	1	1.57351e-177
Arglu1	8.76844e-126	0.348522	0.817	0.728	1.51501e-121
Lat2	3.91297e-110	0.340242	0.55	0.4	6.76082e-106
Rnaset2b	1.90852e-130	0.33674	0.661	0.531	3.29753e-126
Tmsb10	6.0201e-95	0.333527	0.491	0.366	1.04015e-90
Rpsa	1.44571e-132	0.331431	0.984	0.967	2.4979e-128
Rpl29	1.46617e-148	0.331083	0.957	0.933	2.53325e-144
Upk1b	2.94547e-127	0.329824	0.343	0.173	5.08919e-123
Atp5g2	9.1885e-131	0.321195	0.858	0.778	1.58759e-126
Bst2	4.45299e-69	0.31869	0.602	0.553	7.69388e-65
Rplp0	4.53341e-134	0.31401	0.995	0.99	7.83283e-130
Fau	4.12074e-149	0.312107	1	1	7.11981e-145
Nsa2	5.96316e-90	0.309955	0.588	0.492	1.03032e-85
Rps27	3.91409e-130	0.309925	0.997	0.99	6.76277e-126
Rps24	2.8861e-137	0.305108	0.999	0.999	4.9866e-133
Rps5	3.13944e-118	0.300175	0.99	0.973	5.42433e-114
Rpl30	6.77833e-133	0.29684	0.999	0.996	1.17116e-128
Rps11	4.0921e-131	0.295694	0.998	0.994	7.07033e-127
Sft2d1	2.50909e-101	0.294083	0.787	0.707	4.3352e-97
Rpl6	3.3024e-130	0.293491	0.991	0.984	5.7059e-126
Rpl35	1.27437e-89	0.292672	0.899	0.856	2.20186e-85
Rps15a	2.38377e-124	0.291651	0.997	0.991	4.11868e-120
Srsf2	2.45924e-81	0.288426	0.729	0.652	4.24908e-77
Rpl19	1.35958e-128	0.288404	0.998	0.995	2.34908e-124
Hbb-bs	1.01739e-125	0.286253	0.158	0.008	1.75785e-121
Rpl9	1.55473e-121	0.286162	0.995	0.99	2.68627e-117
Cirbp	1.02959e-107	0.282926	0.366	0.227	1.77892e-103
Rpl21	2.92231e-118	0.274785	0.998	0.996	5.04917e-114
Eef1a1	2.7843e-114	0.273729	1	0.999	4.81072e-110
Rps4x	2.71327e-102	0.271252	0.999	0.996	4.68798e-98
Ccl6	1.7722e-68	0.270302	0.333	0.236	3.06201e-64
Rps7	7.85346e-103	0.269817	0.995	0.985	1.35692e-98
Pfn1	1.39062e-110	0.268806	0.967	0.943	2.40271e-106
Rps27a	1.463e-112	0.268458	0.999	0.997	2.52777e-108
Mrpl52	1.05752e-80	0.267875	0.665	0.569	1.82717e-76
Gapdh	3.48165e-77	0.262863	0.899	0.852	6.0156e-73
Rpl36a	1.08922e-78	0.260552	0.914	0.875	1.88196e-74
Actb	2.55239e-94	0.25793	1	1	4.41002e-90
Nav2	4.0918e-64	0.25515	0.789	0.713	7.06982e-60
Cd9	6.18059e-72	0.251615	0.992	0.99	1.06788e-67
Btg1	1.0966e-52	0.251223	0.623	0.561	1.89471e-48
Ppcdc	3.91772e-66	0.250077	0.608	0.528	6.76903e-62
Zcchc7	9.46458e-61	0.243895	0.513	0.405	1.63529e-56
Rpl22	9.71478e-77	0.242426	0.966	0.947	1.67852e-72
Eif3f	3.16106e-63	0.242032	0.696	0.637	5.46168e-59
Actg1	4.7051e-63	0.239788	0.892	0.839	8.12947e-59
Cox8a	2.94699e-77	0.238191	0.9	0.861	5.0918e-73
Evi2a	6.66494e-57	0.237848	0.612	0.518	1.15157e-52
Snrpg	4.14142e-62	0.237102	0.615	0.539	7.15554e-58
Tmem243	3.97215e-69	0.235929	0.518	0.42	6.86308e-65
Rps3a1	6.74177e-77	0.23326	0.999	0.995	1.16484e-72
Rps9	9.32089e-84	0.231885	0.998	0.997	1.61046e-79
Rpl27a	2.21559e-85	0.228015	1	0.998	3.82809e-81
Rpl23	2.65651e-75	0.227843	0.999	0.997	4.58992e-71
Arpc4	2.10202e-59	0.22473	0.701	0.622	3.63187e-55
B2m	1.64198e-62	0.223815	0.975	0.969	2.83701e-58
Lpl	5.39505e-41	0.221069	0.064	0.022	9.32156e-37
Rpl3	1.35719e-67	0.220903	0.992	0.981	2.34496e-63
Junb	1.50618e-18	0.218122	0.427	0.408	2.60238e-14
Csmd3	1.45373e-44	0.216291	0.477	0.377	2.51176e-40
Tspo	1.48426e-47	0.215221	0.469	0.384	2.56451e-43
Myl12b	1.76126e-54	0.211452	0.545	0.459	3.04311e-50
Spp1	4.3351e-27	0.208785	0.019	0.007	7.49018e-23
Itgam	1.02996e-47	0.208133	0.852	0.833	1.77957e-43
Cfl1	1.0122e-62	0.207581	0.939	0.922	1.74888e-58
Timm10b	1.37107e-56	0.206498	0.451	0.356	2.36893e-52
Rpl11	8.77666e-67	0.203466	0.995	0.993	1.51643e-62
Cox7c	1.14218e-54	0.203417	0.795	0.737	1.97345e-50
Rpl13	3.93399e-63	0.202073	1	0.999	6.79714e-59
Rpl24	3.3895e-57	0.200816	0.972	0.954	5.85637e-53
Tnfsf13b	3.98611e-83	0.19625	0.22	0.099	6.8872e-79
Cacna1d	4.13643e-68	0.195747	0.249	0.142	7.14693e-64
Psme1	3.21208e-42	0.195101	0.595	0.538	5.54983e-38
Srgn	2.29898e-39	0.19284	0.648	0.596	3.97218e-35
Pabpc1	2.17736e-38	0.192752	0.684	0.638	3.76205e-34
Rpl34	1.43144e-55	0.192322	0.994	0.991	2.47325e-51
Lsp1	5.56903e-54	0.192199	0.275	0.173	9.62217e-50
Cd63	8.2599e-27	0.191996	0.787	0.762	1.42715e-22
Rps13	2.96894e-57	0.191303	0.994	0.987	5.12974e-53
Ptma	2.64092e-46	0.189007	0.935	0.924	4.56299e-42
Atox1	8.42091e-38	0.18726	0.659	0.612	1.45497e-33
Bhlhe41	1.47793e-30	0.187082	0.488	0.434	2.55357e-26
Rpl18a	1.49227e-54	0.186746	0.999	0.996	2.57834e-50
Atp5e	3.22293e-42	0.186474	0.807	0.762	5.56858e-38
Slamf9	1.17019e-54	0.186137	0.286	0.184	2.02186e-50
Eif5a	2.10794e-39	0.185693	0.67	0.623	3.6421e-35
Hnrnpdl	2.94516e-41	0.184759	0.391	0.321	5.08865e-37
Wsb1	4.47145e-37	0.182288	0.508	0.446	7.72577e-33
Capg	1.04175e-55	0.181459	0.167	0.088	1.79994e-51
Atp5mpl	5.56521e-40	0.180693	0.525	0.449	9.61557e-36
Sec61g	6.74933e-37	0.180262	0.628	0.568	1.16615e-32
Lgals3bp	5.807e-36	0.180227	0.302	0.229	1.00333e-31
Fos	6.28906e-10	0.179594	0.079	0.048	1.08662e-05
Prdx1	2.86323e-34	0.179309	0.661	0.618	4.94709e-30
Mt1	2.94752e-31	0.179005	0.528	0.478	5.09272e-27
Sat1	1.79774e-32	0.176637	0.864	0.845	3.10614e-28
Serf2	7.49635e-42	0.175285	0.912	0.891	1.29522e-37
Ppfia4	1.47007e-34	0.175049	0.661	0.6	2.53999e-30
Hnrnpl	6.69655e-38	0.17439	0.4	0.324	1.15703e-33
Ly86	4.36312e-57	0.173938	0.993	0.993	7.53859e-53
Rpl32	2.03408e-41	0.1736	0.995	0.992	3.51449e-37
Hnrnpa1	3.17109e-36	0.173376	0.46	0.397	5.47902e-32
Pfdn5	2.49617e-38	0.169787	0.913	0.88	4.31289e-34
Snrnp70	6.54066e-33	0.168747	0.804	0.774	1.13009e-28
Uba52	1.18622e-33	0.168265	0.505	0.428	2.04956e-29
Rgs1	1.26196e-16	0.168049	0.198	0.158	2.18042e-12
Vkorc1	1.40028e-38	0.166233	0.417	0.341	2.4194e-34
Slc15a3	4.94855e-34	0.165937	0.355	0.283	8.55011e-30
Ctss	7.02266e-60	0.162351	1	1	1.21338e-55
Rasa4	7.21934e-43	0.161838	0.276	0.192	1.24736e-38
Ildr2	2.8919e-90	0.160589	0.126	0.027	4.99663e-86
Ost4	1.04226e-30	0.157762	0.578	0.519	1.80082e-26
Son	1.5964e-33	0.157563	0.908	0.894	2.75827e-29
Nmt1	1.02958e-29	0.157064	0.517	0.456	1.77892e-25
Rps18	1.01412e-34	0.156849	0.984	0.98	1.7522e-30
Cox5b	3.26628e-30	0.154858	0.567	0.496	5.64349e-26
Fbrsl1	1.74247e-30	0.154719	0.366	0.3	3.01064e-26
Gpx1	3.85028e-25	0.153746	0.547	0.507	6.65252e-21
Gas6	1.86233e-28	0.153727	0.413	0.351	3.21773e-24
Cd48	9.83256e-28	0.153445	0.512	0.448	1.69887e-23
Uqcr10	1.92527e-29	0.1509	0.456	0.395	3.32648e-25
Nptn	3.47647e-26	0.150805	0.581	0.537	6.00664e-22
Nfkbia	6.30831e-14	0.150644	0.257	0.231	1.08995e-09
Srsf9	1.00196e-27	0.14981	0.719	0.685	1.73119e-23
Cox6a2	3.29601e-64	0.149317	0.081	0.02	5.69484e-60
Selenop	5.3757e-35	0.147587	0.99	0.991	9.28814e-31
Trmt112	1.02097e-27	0.147473	0.534	0.491	1.76403e-23
Cd37	1.18288e-25	0.147023	0.835	0.804	2.04378e-21
Cap1	3.79558e-28	0.146803	0.457	0.389	6.55801e-24
Luc7l2	2.88593e-22	0.146693	0.719	0.69	4.98631e-18
Naalad2	4.70148e-55	0.144239	0.166	0.073	8.12321e-51
Fcer1g	1.22968e-53	0.142088	0.999	0.999	2.12465e-49
Rps21	4.39156e-28	0.141036	0.995	0.99	7.58773e-24
Elob	2.34257e-25	0.14077	0.65	0.607	4.04749e-21
Cd180	1.35171e-23	0.139869	0.404	0.338	2.33548e-19
mt-Nd4l	5.77643e-18	0.138665	0.643	0.614	9.98051e-14
Cyba	6.69275e-35	0.138556	0.984	0.977	1.15637e-30
Lgals3	9.92332e-14	0.138465	0.026	0.006	1.71455e-09
Tomm7	4.46723e-23	0.138332	0.543	0.507	7.71848e-19
Cd84	2.02729e-20	0.137938	0.642	0.603	3.50275e-16
Gng5	4.68218e-25	0.136713	0.864	0.846	8.08987e-21
Cd83	6.52675e-18	0.136686	0.254	0.218	1.12769e-13
Chst1	1.55647e-46	0.136186	0.155	0.081	2.68926e-42
Slfn2	7.17339e-30	0.135995	0.185	0.109	1.23942e-25
Prdx5	8.08697e-22	0.135757	0.622	0.591	1.39727e-17
Slc11a1	1.75689e-22	0.135129	0.467	0.415	3.03556e-18
Tmem256	1.7516e-26	0.134891	0.375	0.32	3.02642e-22
Klk8	9.05946e-20	0.134872	0.554	0.503	1.56529e-15
Slc38a2	2.50153e-21	0.134758	0.301	0.256	4.32214e-17
Bcl2a1a	1.39313e-36	0.133973	0.203	0.13	2.40705e-32
Tpm3	3.34154e-24	0.133619	0.843	0.82	5.77352e-20
Syngr1	4.51477e-20	0.133508	0.77	0.765	7.80062e-16
Pmp22	2.53563e-18	0.133309	0.713	0.685	4.38105e-14
Spcs1	5.07172e-23	0.132723	0.537	0.495	8.76292e-19
Naca	3.12154e-26	0.132508	0.917	0.903	5.3934e-22
Btg2	9.81984e-10	0.132	0.445	0.438	1.69667e-05
Ly9	5.20397e-53	0.129173	0.127	0.052	8.99143e-49
Rpl18	3.70347e-27	0.128852	0.987	0.983	6.39885e-23
Ier2	3.56382e-17	0.128738	0.095	0.063	6.15756e-13
Sp100	1.22043e-44	0.128734	0.131	0.06	2.10865e-40
Uqcr11	1.26686e-21	0.128435	0.557	0.51	2.18888e-17
Ifi27	1.11675e-16	0.128106	0.501	0.453	1.92952e-12
Acer3	5.11823e-24	0.127677	0.333	0.264	8.84328e-20
Zfp691	9.61044e-25	0.127408	0.271	0.216	1.66049e-20
Bri3	1.74479e-19	0.12607	0.783	0.769	3.01465e-15
Atp5l	6.76408e-20	0.125864	0.659	0.624	1.1687e-15
Zbtb20	1.00972e-12	0.124236	0.429	0.382	1.74459e-08
Cdk11b	1.17266e-25	0.122195	0.278	0.215	2.02611e-21
Crlf3	3.97924e-17	0.121973	0.576	0.55	6.87533e-13
Selenof	8.58003e-23	0.121892	0.869	0.849	1.48246e-18
Atp5j2	2.70793e-19	0.121799	0.668	0.633	4.67876e-15
Hk2	3.27879e-16	0.121615	0.562	0.538	5.66509e-12
Rtp4	1.69289e-32	0.121251	0.108	0.05	2.92498e-28
Pdgfb	1.73487e-16	0.121093	0.438	0.405	2.99751e-12
Rpl31	1.70915e-17	0.120874	0.678	0.657	2.95307e-13
Pkib	7.82638e-25	0.120867	0.281	0.217	1.35224e-20
Ifi204	4.56031e-36	0.120704	0.088	0.035	7.87931e-32
Ppp1r15a	1.66954e-24	0.120478	0.098	0.06	2.88463e-20
Cox6c	1.04912e-18	0.12042	0.663	0.636	1.81266e-14
Atp5md	9.18264e-22	0.12002	0.349	0.289	1.58658e-17
H2-Ke6	2.77187e-26	0.119592	0.277	0.212	4.78923e-22
Ier3	2.31413e-17	0.119503	0.095	0.056	3.99835e-13
Rpl15	1.86593e-21	0.11921	0.972	0.966	3.22396e-17
Rps23	1.85479e-22	0.119203	0.996	0.994	3.20471e-18
Gm2000	9.28636e-34	0.119072	0.21	0.142	1.6045e-29
Srrm2	4.40218e-18	0.118837	0.861	0.858	7.60608e-14
Grina	1.71227e-17	0.117964	0.461	0.418	2.95846e-13
Rpl7a	9.05647e-19	0.117577	0.902	0.902	1.56478e-14
Ltc4s	1.98514e-14	0.117265	0.874	0.87	3.42992e-10
Dusp1	1.96043e-11	0.117048	0.084	0.055	3.38722e-07
Atp6v1f	3.39482e-17	0.116671	0.657	0.63	5.86557e-13
Ctsh	4.53695e-20	0.116453	0.942	0.939	7.83894e-16
Fnbp1	3.80399e-17	0.116211	0.357	0.315	6.57254e-13
Ndufb1-ps	6.74878e-17	0.115651	0.476	0.431	1.16605e-12
Fis1	2.55215e-17	0.11514	0.509	0.48	4.4096e-13
Nav3	8.79149e-13	0.114894	0.493	0.443	1.51899e-08
mt-Atp8	5.50357e-22	0.114646	0.263	0.212	9.50907e-18
Gpr84	3.494e-16	0.114567	0.26	0.205	6.03694e-12
Ptpn18	2.37729e-17	0.114445	0.811	0.8	4.10748e-13
Mageh1	1.17528e-61	0.114415	0.096	0.024	2.03066e-57
Phpt1	1.05236e-36	0.113898	0.174	0.102	1.81826e-32
Cbx3	5.69892e-17	0.113743	0.392	0.357	9.84659e-13
Rpl8	4.36203e-20	0.113208	0.985	0.981	7.53671e-16
Selenow	1.59178e-19	0.113139	0.28	0.224	2.75027e-15
Senp2	1.38016e-15	0.111216	0.434	0.386	2.38464e-11
Atf3	3.43137e-09	0.111165	0.07	0.053	5.92871e-05
Ddx39b	8.56723e-16	0.111108	0.487	0.454	1.48025e-11
Ewsr1	1.32437e-17	0.111096	0.366	0.315	2.28824e-13
Ifngr2	1.28407e-15	0.110988	0.52	0.483	2.21861e-11
Bola2	3.40194e-21	0.110935	0.29	0.231	5.87786e-17
Slc25a3	4.89551e-16	0.108887	0.735	0.715	8.45846e-12
H2-DMb1	7.48165e-16	0.108109	0.493	0.447	1.29268e-11
Tubb5	1.01982e-12	0.106841	0.621	0.599	1.76205e-08
Hmgn3	3.06221e-45	0.106209	0.109	0.045	5.29088e-41
Taf15	1.57593e-15	0.105637	0.37	0.326	2.7229e-11
Uqcrh	2.33238e-14	0.105582	0.756	0.745	4.02989e-10
Abcc5	2.46289e-14	0.104781	0.36	0.316	4.25538e-10
Npm1	4.10304e-13	0.10468	0.767	0.755	7.08924e-09
Plgrkt	7.22206e-14	0.104267	0.493	0.469	1.24783e-09
Cst7	3.29361e-36	0.103979	0.077	0.031	5.6907e-32
Cd34	1.88173e-13	0.103818	0.397	0.344	3.25125e-09
H2aj	5.00263e-15	0.103367	0.351	0.309	8.64354e-11
Tlr2	4.38569e-17	0.102642	0.239	0.199	7.5776e-13
Sfpq	1.09854e-11	0.102565	0.502	0.48	1.89805e-07
Mapkapk2	7.20529e-23	0.102238	0.225	0.168	1.24493e-18
Higd2a	1.33335e-13	0.102105	0.502	0.477	2.30377e-09
Tle4	9.05727e-16	0.101337	0.287	0.248	1.56491e-11
Cstb	5.6039e-14	0.100694	0.26	0.235	9.68242e-10
Akr1a1	1.54344e-12	0.100318	0.646	0.62	2.66675e-08
Tmed2	1.19674e-13	0.10013	0.73	0.714	2.06773e-09
Stub1	1.813e-15	0.100072	0.359	0.311	3.1325e-11
H2-Q7	4.18499e-26	0.0998298	0.089	0.039	7.23083e-22
Hebp1	1.14021e-17	0.098962	0.267	0.214	1.97005e-13
Ssbp4	1.31987e-13	0.0985761	0.531	0.509	2.28048e-09
Zfp36	1.35166e-05	0.0984156	0.316	0.302	0.23354
Zscan26	4.75287e-14	0.0980361	0.34	0.304	8.21201e-10
Ndufa1	1.74084e-14	0.0969744	0.37	0.325	3.00782e-10
Rpl14	3.62667e-13	0.0969737	0.899	0.887	6.26616e-09
Prpf4b	7.50309e-11	0.0969041	0.457	0.431	1.29638e-06
Sp110	5.49104e-21	0.0968171	0.21	0.156	9.48742e-17
Jund	2.95045e-07	0.0967693	0.551	0.554	0.00509778
Fxyd5	3.4628e-36	0.0964265	0.073	0.028	5.98302e-32
Dtx3	1.07588e-15	0.0959452	0.244	0.204	1.85891e-11
S100a9	2.94924e-18	0.0955078	0.057	0	5.0957e-14
Man1a2	2.72724e-11	0.0954464	0.571	0.559	4.71213e-07
Pnisr	9.81027e-11	0.095256	0.772	0.764	1.69502e-06
Scn1b	1.18285e-13	0.0950123	0.342	0.298	2.04373e-09
Taf1d	1.1827e-15	0.0948463	0.244	0.204	2.04347e-11
Atpif1	2.88735e-11	0.0945037	0.585	0.557	4.98877e-07
Slc39a1	4.3982e-15	0.0943422	0.275	0.232	7.5992e-11
Hint1	2.87725e-12	0.093978	0.687	0.674	4.97131e-08
Luc7l3	1.57753e-10	0.0939068	0.502	0.48	2.72566e-06
Clec2d	1.47937e-18	0.0935365	0.155	0.106	2.55605e-14
Ptprc	1.30696e-10	0.0931652	0.651	0.635	2.25817e-06
Thrsp	4.17974e-11	0.0928658	0.359	0.331	7.22176e-07
Ppp1r10	4.24158e-15	0.0927442	0.225	0.181	7.3286e-11
Cuta	5.456e-12	0.0926141	0.468	0.448	9.42688e-08
Paxbp1	6.49813e-19	0.0924118	0.191	0.145	1.12275e-14
Bax	1.47794e-11	0.09207	0.452	0.444	2.55359e-07
S100a8	5.49692e-18	0.092059	0.053	0	9.49758e-14
Romo1	3.14774e-14	0.0918337	0.324	0.282	5.43867e-10
Isca2	1.06493e-16	0.0915728	0.255	0.209	1.83999e-12
Fnbp4	4.44576e-18	0.0912008	0.195	0.145	7.68139e-14
Lamp1	7.97344e-17	0.0910813	0.983	0.981	1.37765e-12
Sdc3	4.57995e-25	0.0910793	0.125	0.073	7.91323e-21
H2-Q4	1.38944e-26	0.0908983	0.127	0.077	2.40067e-22
Ktn1	7.1878e-11	0.090825	0.34	0.305	1.24191e-06
Psme2	2.35848e-12	0.0902636	0.385	0.358	4.07498e-08
Axl	3.31661e-43	0.0901788	0.064	0.016	5.73043e-39
Cd72	3.12881e-34	0.0900645	0.074	0.031	5.40595e-30
Oaz1	1.40513e-13	0.0898341	0.908	0.9	2.42779e-09
A630001G21Rik	4.02039e-14	0.0896176	0.314	0.266	6.94643e-10
Pou2f2	3.199e-08	0.089547	0.739	0.743	0.000552724
Tmem100	3.51168e-14	0.0894743	0.257	0.209	6.06747e-10
Rps16	1.47333e-12	0.089198	0.992	0.988	2.54562e-08
Ndufa3	6.66869e-13	0.0891458	0.343	0.311	1.15222e-08
Tnf	5.56676e-19	0.0888327	0.05	0.022	9.61824e-15
Notch2	1.04438e-11	0.088474	0.295	0.267	1.80448e-07
Ndufv3	1.07804e-12	0.0881231	0.34	0.304	1.86264e-08
Asph	6.9036e-10	0.0880505	0.533	0.523	1.1928e-05
Aopep	5.84441e-30	0.0879448	0.106	0.056	1.0098e-25
Serpine2	1.57749e-09	0.0878645	0.766	0.758	2.72559e-05
Tle5	8.77661e-11	0.0878118	0.459	0.437	1.51642e-06
Ssr4	1.01966e-11	0.0877933	0.865	0.851	1.76176e-07
Ttc14	7.25005e-09	0.0872997	0.54	0.524	0.000125266
Xaf1	4.86109e-19	0.0870685	0.136	0.091	8.39898e-15
Btf3	7.81325e-12	0.0864338	0.83	0.817	1.34997e-07
Zeb2	2.72411e-07	0.0863239	0.766	0.762	0.00470672
Tor3a	8.27253e-16	0.0859407	0.208	0.168	1.42933e-11
Jun	0.00212075	0.085914	0.333	0.372	1
H2-Ab1	9.47533e-31	0.0858988	0.063	0.027	1.63715e-26
Hnrnpd	9.1234e-12	0.0857051	0.361	0.323	1.57634e-07
Ifit3	4.03616e-11	0.085673	0.058	0.028	6.97368e-07
Srsf10	2.4044e-11	0.0854803	0.362	0.329	4.15432e-07
Wtap	3.41407e-13	0.0854501	0.273	0.234	5.89884e-09
Gps2	1.43555e-13	0.0853927	0.281	0.236	2.48033e-09
Sdf4	5.48566e-10	0.0852922	0.523	0.513	9.47813e-06
Gpi1	2.34775e-10	0.0852729	0.422	0.392	4.05645e-06
Tmbim6	7.06846e-13	0.0849303	0.919	0.924	1.22129e-08
Isg15	9.50084e-14	0.0847146	0.073	0.036	1.64156e-09
Tcim	7.88137e-16	0.0844945	0.053	0.03	1.36174e-11
Mcl1	3.30973e-08	0.0844713	0.529	0.527	0.000571854
Pdgfa	3.07511e-15	0.0843105	0.151	0.116	5.31317e-11
Sem1	3.67945e-10	0.0841494	0.612	0.584	6.35736e-06
Hivep3	6.85443e-11	0.0841349	0.315	0.278	1.18431e-06
Lpcat2	2.42221e-13	0.0837088	0.963	0.959	4.18509e-09
Arl5c	1.06912e-21	0.0835817	0.109	0.072	1.84722e-17
Lrrc25	7.40599e-11	0.0834474	0.375	0.34	1.27961e-06
Csf2ra	8.30389e-09	0.083438	0.428	0.416	0.000143475
Rps27rt	5.482e-14	0.0832157	0.272	0.221	9.4718e-10
Vcam1	3.94389e-30	0.083164	0.071	0.029	6.81425e-26
Pip4p1	5.60114e-09	0.083061	0.558	0.544	9.67765e-05
Lair1	8.69398e-10	0.0829329	0.874	0.875	1.50215e-05
Lsm7	2.6782e-14	0.0829001	0.245	0.196	4.6274e-10
Clk1	2.53101e-08	0.0825593	0.574	0.569	0.000437307
Camk2d	1.37858e-08	0.0815942	0.445	0.438	0.000238192
Ccnl1	8.43723e-09	0.0813393	0.352	0.33	0.000145778
Eef1d	5.12e-09	0.0811392	0.743	0.732	8.84633e-05
Fgl2	1.75058e-34	0.0811006	0.076	0.027	3.02466e-30
Gigyf1	9.48306e-11	0.0806048	0.293	0.26	1.63848e-06
Fus	1.61768e-07	0.0805539	0.711	0.69	0.00279503
Sumo2	2.66599e-09	0.0799341	0.686	0.669	4.6063e-05
Rbm25	1.04178e-07	0.0798907	0.614	0.597	0.00179999
Tcf25	1.61953e-08	0.0796663	0.463	0.445	0.000279822
Rhog	5.85332e-09	0.0796388	0.478	0.442	0.000101134
Scpep1	4.10794e-15	0.0795752	0.205	0.159	7.0977e-11
Cox7a2	4.9187e-09	0.0794633	0.576	0.549	8.49853e-05
Eif3h	3.24124e-08	0.0792035	0.626	0.617	0.000560021
Snrpf	2.66106e-10	0.0791398	0.364	0.335	4.59778e-06
Sqstm1	2.10633e-13	0.0791353	0.197	0.163	3.63931e-09
Polr1d	2.72819e-09	0.0789871	0.496	0.47	4.71377e-05
Mthfd2	2.81294e-27	0.0787791	0.085	0.042	4.8602e-23
Anxa5	6.02763e-14	0.0786736	0.176	0.143	1.04145e-09
Capzb	9.49629e-09	0.0786441	0.708	0.696	0.000164077
Arhgap15	3.70714e-40	0.0784099	0.062	0.015	6.4052e-36
Mif	3.50466e-07	0.0783168	0.403	0.39	0.00605536
Rac2	3.46694e-09	0.078275	0.454	0.423	5.99018e-05
Uqcrq	6.52358e-09	0.0782088	0.509	0.487	0.000112714
Haghl	6.8556e-15	0.0781536	0.178	0.14	1.18451e-10
Mrpl33	3.02843e-11	0.0777091	0.292	0.255	5.23251e-07
Ssbp2	6.18051e-11	0.0776115	0.248	0.217	1.06787e-06
Phf11b	2.27978e-18	0.0770019	0.114	0.069	3.939e-14
Egr1	1.28334e-08	0.0769831	0.058	0.037	0.000221735
Gm11808	2.82897e-13	0.0767871	0.237	0.199	4.88789e-09
Trappc2l	1.13439e-10	0.0764208	0.32	0.286	1.95999e-06
Smad7	2.0745e-06	0.0763253	0.455	0.449	0.0358431
Slc12a9	2.63815e-09	0.0759893	0.345	0.316	4.5582e-05
Idh3b	1.73678e-11	0.0757303	0.264	0.229	3.00081e-07
Shisa5	2.82472e-08	0.0757209	0.417	0.398	0.000488055
9530068E07Rik	1.39247e-09	0.0752492	0.388	0.354	2.40591e-05
Ndufa2	3.37338e-08	0.0751644	0.529	0.514	0.000582853
Chst2	1.12369e-29	0.0748544	0.051	0.019	1.94151e-25
Col6a3	7.04343e-28	0.0743802	0.085	0.039	1.21696e-23
Cdkn1a	3.34457e-09	0.0741414	0.058	0.043	5.77875e-05
Ptprs	1.48908e-12	0.0740708	0.204	0.166	2.57283e-08
Haao	2.15943e-39	0.0739576	0.062	0.017	3.73107e-35
Prune2	9.15956e-16	0.0738838	0.14	0.097	1.58259e-11
Wdr83os	1.638e-08	0.0738104	0.434	0.403	0.000283014
Pdcd1	6.14e-39	0.0737337	0.044	0.004	1.06087e-34
Ccnl2	2.16115e-08	0.0735068	0.345	0.323	0.000373403
Lgals9	1.1904e-08	0.0735014	0.375	0.346	0.000205678
Cdk2ap1	1.00755e-09	0.0731815	0.303	0.272	1.74085e-05
Pabpn1	1.01868e-09	0.0731182	0.264	0.236	1.76007e-05
Tgif1	5.42206e-14	0.0730231	0.167	0.127	9.36824e-10
Cops9	3.47562e-08	0.0727257	0.388	0.365	0.000600518
Dpysl2	3.92356e-07	0.0726215	0.475	0.457	0.00677913
Srek1	1.08132e-07	0.0722264	0.322	0.297	0.0018683
Milr1	5.81154e-18	0.0721825	0.117	0.078	1.00412e-13
Pan3	1.07014e-07	0.0719576	0.348	0.324	0.00184899
Cxcl16	5.31186e-09	0.0716958	0.226	0.206	9.17783e-05
Tmem219	8.18958e-09	0.0716185	0.341	0.31	0.0001415
Ptafr	3.81241e-07	0.0715847	0.406	0.379	0.00658708
Stard3nl	3.45142e-08	0.0713668	0.379	0.358	0.000596336
Cdk6	2.03156e-08	0.0712654	0.238	0.208	0.000351013
Ndufa6	1.2524e-07	0.0712316	0.458	0.448	0.0021639
Rnase6	1.26975e-16	0.0707167	0.121	0.081	2.19388e-12
St8sia6	3.0862e-32	0.0706787	0.068	0.024	5.33234e-28
Usp34	4.56973e-09	0.0706439	0.253	0.223	7.89558e-05
Tnfrsf13b	2.74111e-08	0.0706012	0.328	0.297	0.000473609
Chkb	4.87281e-17	0.0705253	0.134	0.09	8.41924e-13
Arpc1b	2.15001e-07	0.0705029	0.803	0.817	0.00371478
H2-T23	2.34093e-06	0.0704733	0.57	0.578	0.0404467
Capn3	4.74833e-10	0.0703468	0.271	0.234	8.20416e-06
Srsf11	1.92824e-06	0.0698507	0.528	0.518	0.0333162
Hspb3	1.23825e-15	0.0698503	0.143	0.1	2.13946e-11
Cxcl13	3.85618e-14	0.0697444	0.009	0	6.66271e-10
Arhgap17	1.29497e-06	0.0692319	0.44	0.424	0.0223744
Igfbp4	4.02895e-16	0.0690548	0.129	0.088	6.96121e-12
Hcar2	3.45569e-33	0.0690014	0.049	0.01	5.97075e-29
Naa38	2.04386e-11	0.0687898	0.228	0.186	3.53138e-07
Usp12	1.67813e-11	0.0687324	0.198	0.159	2.89948e-07
Bcap29	2.12371e-11	0.0687316	0.214	0.174	3.66935e-07
Ptp4a3	2.64377e-07	0.0686776	0.471	0.451	0.0045679
Ddx17	2.46856e-06	0.0686452	0.481	0.48	0.0426517
Gm2916	2.32759e-22	0.0684695	0.099	0.054	4.02162e-18
Rgl2	1.85065e-08	0.0682912	0.32	0.286	0.000319755
Gm16867	4.36395e-12	0.06825	0.182	0.146	7.54003e-08
Otulin	5.68715e-10	0.0682152	0.237	0.204	9.82626e-06
Gabarap	1.32077e-07	0.0681365	0.839	0.836	0.00228203
Gng10	3.10979e-18	0.0679007	0.13	0.087	5.37309e-14
Tspan31	1.49677e-07	0.067236	0.407	0.382	0.00258612
Clip1	5.5538e-08	0.0670405	0.291	0.264	0.000959585
Oasl2	1.61115e-24	0.0670343	0.047	0.012	2.78374e-20
Gm4951	1.51457e-22	0.0667205	0.061	0.027	2.61687e-18
Acox3	2.93247e-08	0.0666782	0.287	0.258	0.000506673
Mthfsl	3.50349e-12	0.0666273	0.188	0.151	6.05333e-08
Churc1	7.77078e-12	0.066408	0.178	0.142	1.34264e-07
Smim4	1.87999e-19	0.0663696	0.114	0.07	3.24825e-15
Arhgef1	5.6574e-07	0.0663139	0.43	0.416	0.00977485
Flot1	7.86572e-11	0.0662955	0.206	0.166	1.35904e-06
Alox5ap	2.96279e-06	0.066157	0.762	0.782	0.0511911
Parp14	8.36212e-08	0.0658902	0.212	0.188	0.00144481
Ly6e	9.42812e-06	0.0657323	0.865	0.883	0.162899
Ccni	1.36593e-06	0.0656152	0.421	0.407	0.0236005
Slamf8	1.97622e-18	0.0655448	0.101	0.062	3.41452e-14
Bcl2a1b	2.51132e-05	0.0655255	0.495	0.49	0.433907
Ccrl2	3.56675e-08	0.0653793	0.088	0.07	0.000616264
Tpd52	5.82836e-07	0.0651567	0.362	0.346	0.0100702
Dpm3	2.20202e-07	0.0650995	0.36	0.346	0.00380464
Usp35	6.35932e-12	0.0650705	0.166	0.13	1.09876e-07
Lrp1	6.52708e-06	0.0650549	0.671	0.679	0.112775
Ak2	5.59324e-08	0.0649733	0.27	0.243	0.000966399
Samd9l	1.63108e-32	0.0649711	0.044	0.009	2.81817e-28
Ctsb	5.3606e-07	0.0639653	0.987	0.993	0.00926205
F11r	1.07989e-06	0.0638646	0.875	0.885	0.0186584
Marf1	7.12192e-07	0.0637373	0.324	0.305	0.0123053
Ttc5	6.04818e-09	0.0636135	0.231	0.201	0.0001045
Gatm	2.635e-05	0.0635832	0.483	0.487	0.455276
Leprot	1.0559e-06	0.0635506	0.456	0.44	0.0182438
Stx7	2.60154e-06	0.0634944	0.499	0.492	0.0449494
Cox6b1	2.92107e-06	0.0633357	0.621	0.61	0.0504703
Slc50a1	1.94286e-06	0.0630272	0.427	0.411	0.0335687
Pld4	3.84918e-06	0.0629975	0.845	0.851	0.0665061
Slc6a6	3.08277e-06	0.0629751	0.363	0.34	0.0532641
Pnn	3.00344e-05	0.0627725	0.478	0.48	0.518934
Gnai2	5.81604e-08	0.0626346	0.952	0.952	0.0010049
Tnfsf8	1.94414e-34	0.062534	0.045	0.009	3.35909e-30
Asap1	3.3972e-06	0.0623547	0.414	0.394	0.0586968
Prelid1	1.09071e-07	0.0622729	0.309	0.28	0.00188454
Fibp	2.55557e-08	0.0620966	0.245	0.219	0.000441551
Atp5d	5.06294e-06	0.0619964	0.518	0.509	0.0874775
Cdc42ep3	3.65211e-14	0.0618677	0.117	0.078	6.31012e-10
Apobec3	5.90279e-06	0.0618243	0.368	0.346	0.101988
Atp5g1	6.88943e-06	0.0615961	0.472	0.457	0.119036
Plekhj1	1.25491e-06	0.0613578	0.384	0.364	0.0216823
Afdn	1.4829e-27	0.0612431	0.061	0.022	2.56216e-23
Gnb1	1.35862e-05	0.0611741	0.483	0.48	0.234743
Kmt2d	1.60043e-08	0.0611633	0.215	0.187	0.000276522
Plau	7.95994e-16	0.0611036	0.093	0.061	1.37532e-11
Slc39a7	2.38455e-07	0.0609983	0.289	0.262	0.00412002
M6pr	1.84438e-06	0.0609679	0.396	0.371	0.0318672
Hbb-bt	1.77778e-22	0.0602181	0.037	0.001	3.07164e-18
Ubl5	1.68513e-05	0.0600733	0.606	0.599	0.291156
Numb	3.80875e-05	0.0600353	0.498	0.493	0.658076
Mrpl30	1.12688e-07	0.0598679	0.259	0.231	0.00194702
Nop10	4.64961e-07	0.0598047	0.313	0.287	0.00803359
Khdrbs3	4.18546e-06	0.0597316	0.284	0.262	0.0723163
Dnajc19	2.51521e-07	0.059714	0.283	0.258	0.00434578
Tapbp	1.07422e-05	0.0595383	0.506	0.487	0.185604
Miip	3.28715e-12	0.0595233	0.143	0.108	5.67954e-08
C4b	4.77151e-20	0.0594844	0.042	0.015	8.24421e-16
Slc22a17	6.17968e-09	0.0594694	0.159	0.134	0.000106773
Lacc1	1.43007e-05	0.0590861	0.404	0.387	0.247087
Irak1	1.0735e-06	0.0590664	0.273	0.25	0.0185479
Upf2	5.34589e-11	0.0590407	0.145	0.11	9.23662e-07
Pomp	1.35702e-05	0.0589869	0.7	0.701	0.234466
Grcc10	2.25251e-10	0.0589819	0.172	0.141	3.89189e-06
Card9	6.1074e-10	0.0589516	0.186	0.154	1.05524e-05
Trim30a	1.14648e-05	0.0589092	0.288	0.27	0.198088
Acsl4	8.39152e-10	0.0588139	0.168	0.135	1.44989e-05
Rpgrip1	4.43962e-13	0.058343	0.124	0.086	7.67078e-09
Ldha	3.11786e-05	0.0583093	0.384	0.385	0.538703
Lmo4	2.6196e-07	0.0582769	0.202	0.18	0.00452614
Micos13	9.76833e-06	0.0581421	0.446	0.433	0.168777
Reep5	1.92942e-05	0.0581258	0.685	0.687	0.333365
Smim26	9.29914e-09	0.0576974	0.209	0.173	0.000160671
Hprt	1.22173e-05	0.0576951	0.431	0.413	0.211091
Ramp1	2.96533e-06	0.0574771	0.217	0.203	0.051235
Hba-a1	3.99755e-24	0.0573056	0.036	0.001	6.90696e-20
Atp6v0e	1.57717e-05	0.0572538	0.67	0.683	0.272503
Npc2	6.30102e-06	0.0569198	0.932	0.935	0.108869
Hvcn1	1.20144e-06	0.0568189	0.312	0.283	0.0207584
Emp2	6.04079e-32	0.0567735	0.044	0.009	1.04373e-27
Aig1	4.41837e-08	0.0564538	0.186	0.157	0.000763406
Il1b	6.35809e-08	0.0564328	0.018	0.01	0.00109855
Eya4	6.03464e-11	0.056373	0.12	0.087	1.04267e-06
Sfi1	5.94699e-08	0.0563583	0.192	0.168	0.00102752
Snrpe	1.36293e-05	0.0562563	0.439	0.429	0.235487
Arl6ip4	8.30066e-08	0.0561086	0.215	0.186	0.00143419
Edf1	2.90301e-05	0.0558931	0.603	0.595	0.501583
Cox17	4.60847e-06	0.05583	0.299	0.282	0.0796251
Nfkbiz	1.83401e-10	0.0556952	0.07	0.047	3.16881e-06
Nubp1	3.42836e-10	0.0555927	0.157	0.123	5.92352e-06
Ndufa4	3.04528e-05	0.055577	0.694	0.685	0.526163
Tnrc6a	2.06428e-05	0.0555014	0.296	0.278	0.356666
Maz	7.14294e-06	0.0554507	0.332	0.306	0.123416
Pecr	7.62106e-09	0.0551973	0.186	0.154	0.000131677
Clec1a	7.40419e-31	0.0551927	0.036	0.004	1.2793e-26
Rnf13	6.56522e-05	0.0551024	0.704	0.702	1
Arl6ip5	3.77799e-05	0.0549854	0.459	0.455	0.652762
1810058I24Rik	2.10568e-07	0.054927	0.244	0.217	0.00363819
Anp32b	3.97286e-05	0.0547392	0.315	0.298	0.686431
Ifi209	3.91588e-17	0.0546561	0.057	0.024	6.76585e-13
Socs3	1.73643e-06	0.0546056	0.089	0.075	0.0300021
Trim44	5.98142e-06	0.05451	0.281	0.264	0.103347
Serpine1	1.84261e-08	0.054439	0.031	0.021	0.000318366
Nrd1	5.41493e-06	0.0543383	0.258	0.233	0.0935592
Il1a	3.56903e-05	0.0543018	0.229	0.237	0.616657
Lsm4	7.37182e-07	0.0542398	0.238	0.21	0.012737
Cdk8	4.99687e-08	0.0540441	0.186	0.158	0.00086336
Aldoa	0.000250399	0.0538988	0.668	0.669	1
Fosb	1.85374e-11	0.0538066	0.045	0.025	3.2029e-07
Siglecf	4.68845e-13	0.0532579	0.095	0.064	8.1007e-09
Daam1	1.493e-12	0.0531166	0.085	0.057	2.57961e-08
Hypk	5.68007e-08	0.0531107	0.194	0.165	0.000981402
Ftl1	5.72932e-05	0.0530692	0.998	0.997	0.989912
Ndufa7	9.19084e-05	0.0530528	0.507	0.502	1
Cacna1s	3.38964e-19	0.0530395	0.061	0.028	5.85662e-15
Cnot4	8.16705e-06	0.0530151	0.263	0.237	0.14111
Hba-a2	5.29392e-24	0.052932	0.034	0.001	9.14683e-20
Crip1	1.52548e-14	0.0528886	0.068	0.043	2.63573e-10
Susd6	2.81292e-08	0.0528259	0.168	0.139	0.000486016
Naip5	1.43327e-09	0.0525495	0.146	0.114	2.47641e-05
Tpi1	8.81426e-05	0.052546	0.26	0.254	1
C1qa	5.36304e-11	0.0525358	0.999	1	9.26626e-07
Gadd45b	1.72046e-09	0.0525083	0.028	0.013	2.97261e-05
Plek	0.000166467	0.0524151	0.444	0.436	1
Cyb5r3	2.68095e-08	0.0523242	0.165	0.133	0.000463214
Ndufb2	3.21018e-06	0.0523214	0.238	0.217	0.0554654
Map4	1.47596e-05	0.0522489	0.25	0.233	0.255016
Dnmt3a	1.70272e-05	0.0521877	0.236	0.22	0.294196
Eif3i	1.9643e-05	0.0521328	0.364	0.346	0.339393
Leng8	0.000289013	0.0520122	0.543	0.54	1
Uvrag	5.00384e-06	0.0520074	0.256	0.233	0.0864563
Hpn	2.47257e-19	0.0518517	0.056	0.027	4.2721e-15
Ndfip1	6.84087e-05	0.0517546	0.787	0.8	1
H2-Q6	1.25054e-17	0.051674	0.05	0.02	2.16068e-13
Plaur	1.38579e-10	0.0516626	0.058	0.042	2.39437e-06
Tet2	4.12175e-06	0.0515154	0.215	0.193	0.0712156
Spint1	5.19455e-05	0.0514905	0.347	0.322	0.897514
Ssbp1	3.83434e-05	0.0512761	0.323	0.302	0.662498
Cybb	4.18413e-16	0.0507694	0.026	0.006	7.22935e-12
Tial1	9.88257e-05	0.0507585	0.372	0.355	1
Akap13	0.000293267	0.0507565	0.517	0.506	1
Arf4	0.000197521	0.0506254	0.472	0.47	1
Fkbp1a	9.16221e-05	0.0505161	0.345	0.339	1
Stx16	0.000255611	0.0503629	0.439	0.443	1
Rpl27	4.4256e-05	0.050287	0.966	0.966	0.764656
Slfn5	8.01052e-13	0.0502458	0.041	0.016	1.38406e-08
Aim2	6.02247e-06	0.0501634	0.244	0.219	0.104056
Mmp14	2.23264e-16	0.0501442	0.067	0.037	3.85756e-12
Ddost	0.00026598	0.0500886	0.525	0.525	1
Rap1a	0.000211953	0.0500278	0.669	0.674	1
Fabp5	3.14266e-09	0.0499929	0.066	0.051	5.42989e-05
Eif2ak2	5.2833e-07	0.0498783	0.135	0.114	0.00912849
Limd2	0.000535674	0.0498001	0.611	0.624	1
Dgkd	5.8874e-06	0.049716	0.235	0.214	0.101723
Dusp3	1.42812e-06	0.0497031	0.158	0.139	0.024675
Ly6a	6.79307e-09	0.0496176	0.062	0.046	0.000117371
Hnrnpm	0.00011572	0.0495576	0.364	0.348	1
Rad51b	4.3937e-23	0.0494994	0.042	0.014	7.59144e-19
Hmgb2	0.000193654	0.049396	0.214	0.217	1
Mpv17l2	6.19111e-09	0.049251	0.136	0.108	0.00010697
Thoc1	1.91166e-06	0.0492487	0.176	0.155	0.0330296
Anxa3	0.000227634	0.0492261	0.857	0.865	1
Sec61b	0.000350531	0.0491207	0.555	0.553	1
Pgls	0.000220396	0.0490571	0.447	0.429	1
Jpt1	0.000199298	0.0488989	0.47	0.467	1
Smim3	6.39902e-09	0.0487482	0.127	0.093	0.000110562
Rps3	6.85365e-05	0.048708	0.996	0.994	1
Pigp	1.16158e-05	0.0486015	0.254	0.233	0.200698
Mfge8	1.96711e-10	0.0485447	0.093	0.066	3.39877e-06
Eif1a	5.43999e-07	0.0484908	0.158	0.138	0.00939922
Synrg	9.51026e-06	0.0484624	0.22	0.193	0.164318
2510009E07Rik	1.90997e-07	0.0484098	0.145	0.117	0.00330005
Eif4ebp1	8.44328e-07	0.0483952	0.179	0.153	0.0145883
Mfsd12	3.23738e-11	0.0483727	0.091	0.064	5.59355e-07
Ddhd2	9.40712e-06	0.0482149	0.196	0.18	0.162536
Taf10	0.000115546	0.0480826	0.352	0.339	1
Cope	0.000255088	0.0480328	0.391	0.39	1
Irf7	3.15389e-12	0.0480022	0.04	0.016	5.44929e-08
Fbxl6	1.7246e-06	0.0479333	0.201	0.176	0.0297976
Cd81	1.56244e-07	0.0477167	1	1	0.00269959
Snrpd3	1.7153e-05	0.0476062	0.255	0.236	0.29637
Kcnip3	2.52175e-14	0.0473064	0.07	0.041	4.35708e-10
Mef2a	0.000633415	0.0472689	0.884	0.885	1
Tcirg1	0.000590293	0.0472298	0.483	0.477	1
Cenpx	8.64822e-05	0.0470816	0.327	0.304	1
Mbd2	4.32997e-06	0.04705	0.2	0.171	0.0748132
Golt1b	8.22852e-07	0.0469909	0.177	0.15	0.0142172
Ppt1	0.000648034	0.046861	0.541	0.546	1
Gdpd3	1.04607e-11	0.0468546	0.079	0.051	1.8074e-07
Igsf8	6.69357e-06	0.0466961	0.195	0.175	0.115651
Srp9	0.000396354	0.0466695	0.452	0.446	1
Akap8l	0.000356409	0.0465767	0.352	0.34	1
Mif4gd	5.51139e-07	0.0465202	0.154	0.135	0.00952257
Atp6v0c	0.00070641	0.0464939	0.894	0.905	1
Ctsz	0.000110118	0.0464501	0.994	0.996	1
Galnt11	5.01083e-06	0.0463936	0.184	0.163	0.0865771
Lrrc3	0.000266607	0.0461779	0.359	0.33	1
Cers4	8.72912e-18	0.0461701	0.048	0.02	1.50822e-13
Eif4e3	3.61821e-09	0.0461509	0.11	0.081	6.25154e-05
Fbxw4	9.00005e-05	0.0460548	0.319	0.302	1
Trmt1	1.03749e-05	0.0458164	0.199	0.175	0.179258
Etnk1	0.00100237	0.0455131	0.346	0.346	1
Ntpcr	0.00185791	0.0453588	0.61	0.618	1
Ndufa13	0.000795915	0.0453454	0.635	0.647	1
Nupr1	3.863e-05	0.0453132	0.178	0.16	0.667449
Tkt	0.000479438	0.0451551	0.341	0.332	1
Ybx1	0.00172624	0.04498	0.629	0.642	1
Epsti1	0.000109188	0.0449383	0.265	0.247	1
Amotl1	2.46159e-10	0.0448716	0.072	0.048	4.25313e-06
Mri1	1.11331e-09	0.0448222	0.101	0.074	1.92357e-05
Ifi213	5.30758e-18	0.04477	0.02	0.004	9.17043e-14
Gnptg	3.11117e-05	0.0447499	0.205	0.182	0.537548
Wdfy1	8.93121e-07	0.0447184	0.143	0.118	0.0154314
Liph	4.37785e-06	0.0446721	0.164	0.137	0.0756405
Trpm7	1.24383e-05	0.044657	0.163	0.141	0.21491
H1f4	1.69627e-09	0.0444638	0.077	0.051	2.93081e-05
Adap1	1.70583e-10	0.0444603	0.084	0.057	2.94732e-06
Pea15a	0.00020336	0.0444492	0.257	0.247	1
Serbp1	0.00205936	0.0442913	0.559	0.564	1
Slc8b1	6.55244e-08	0.0440125	0.122	0.095	0.00113213
Smdt1	0.00117811	0.043926	0.47	0.467	1
Sdhb	0.000408114	0.0438734	0.329	0.318	1
Tecr	0.00143882	0.0438513	0.522	0.51	1
Arl10	0.000136879	0.043798	0.28	0.26	1
Tmem258	0.00109031	0.0435514	0.468	0.477	1
Wfdc17	1.024e-17	0.0433057	0.024	0.007	1.76926e-13
Drap1	0.00121887	0.0432022	0.432	0.433	1
Neurl3	0.000327567	0.0431708	0.241	0.228	1
Amdhd2	1.47662e-06	0.0428661	0.139	0.118	0.025513
H2-T22	1.57498e-06	0.0428651	0.146	0.125	0.0272125
Bloc1s1	5.15122e-09	0.0426801	0.099	0.073	8.90028e-05
Ak1	3.5107e-06	0.0426801	0.143	0.123	0.0606579
Anapc11	0.000305983	0.0426801	0.295	0.288	1
Ndufa11	0.000329151	0.0426801	0.292	0.283	1
Pip5k1c	8.9356e-07	0.0426801	0.14	0.113	0.0154389
Relch	1.36372e-05	0.0426801	0.158	0.136	0.235624
Stx4a	0.000650218	0.0426801	0.318	0.312	1
Cycs	0.000266189	0.0425184	0.258	0.247	1
Otub1	3.30882e-05	0.0425079	0.215	0.194	0.571698
Cox6a1	0.00103996	0.0423973	0.372	0.362	1
Clint1	0.000443773	0.0423675	0.292	0.273	1
Cenpb	1.43123e-05	0.0423191	0.165	0.143	0.247288
Gpr37l1	2.096e-07	0.0422953	0.107	0.081	0.00362147
Zkscan2	5.21294e-24	0.0422629	0.035	0.008	9.00692e-20
Arhgap24	7.64143e-11	0.0420793	0.071	0.046	1.32029e-06
Ccl2	0.00101827	0.042075	0.029	0.015	1
Ccdc107	0.000461544	0.0420705	0.319	0.305	1
Ube2w	4.87714e-06	0.0417651	0.159	0.132	0.0842672
2210016L21Rik	7.97743e-06	0.0417564	0.14	0.121	0.137834
Eml4	0.00027116	0.0416794	0.231	0.211	1
Nfxl1	3.65539e-06	0.0415675	0.143	0.12	0.0631578
Tpm4	3.45419e-06	0.041554	0.127	0.106	0.0596816
Setd3	0.000626393	0.0414397	0.297	0.283	1
Grk3	4.19217e-05	0.0414055	0.147	0.13	0.724324
Txn2	0.000205039	0.0413645	0.251	0.233	1
Srsf7	0.00709566	0.0412846	0.533	0.552	1
Uqcrfs1	0.00060095	0.0411407	0.307	0.293	1
Pnrc1	0.00479101	0.041138	0.478	0.493	1
Uqcrb	0.00215011	0.0411363	0.57	0.567	1
Tfdp1	4.43136e-10	0.041091	0.081	0.057	7.65651e-06
Ube2m	0.000997347	0.041087	0.357	0.351	1
Chst12	1.00607e-07	0.0409443	0.11	0.084	0.00173829
Echs1	0.000558316	0.0407882	0.28	0.274	1
Icam1	0.00124756	0.0407503	0.245	0.243	1
Gm3488	4.82862e-10	0.0406893	0.078	0.054	8.34289e-06
Ifi207	2.96638e-16	0.0405922	0.023	0.005	5.12531e-12
Ctbp1	0.000363725	0.0405753	0.263	0.248	1
Rbbp4	0.000963364	0.0405718	0.327	0.31	1
Myl12a	0.00148865	0.0405708	0.38	0.373	1
Ing2	9.72676e-07	0.0403855	0.111	0.091	0.0168059
Dazap1	9.59954e-05	0.0402434	0.202	0.179	1
S1pr1	1.66842e-05	0.0402122	0.105	0.089	0.288269
Vps13a	1.21088e-06	0.0401859	0.107	0.085	0.0209216
Taz	0.00368896	0.0401303	0.44	0.446	1
Rap2b	2.40133e-08	0.0401118	0.081	0.059	0.000414902
Abhd11	4.9413e-09	0.0401076	0.083	0.059	8.53757e-05
Morf4l1	0.00374509	0.0400858	0.711	0.714	1
Supt20	0.00108045	0.0400219	0.288	0.269	1
Prkcb	0.000398403	0.040005	0.23	0.212	1
Glrp1	7.20263e-07	0.0400003	0.112	0.091	0.0124447
Ank2	0.00327646	0.0398796	0.26	0.256	1
Nktr	0.0107604	0.039804	0.508	0.516	1
Arrdc1	9.97735e-05	0.0397335	0.21	0.185	1
Smim27	8.67451e-06	0.0397139	0.144	0.121	0.149878
C1qbp	0.000713338	0.0397121	0.297	0.282	1
Dad1	0.00278008	0.0396545	0.69	0.694	1
Phf11d	2.82539e-06	0.0396101	0.105	0.085	0.0488171
Kcnj9	5.70853e-13	0.0396055	0.046	0.025	9.8632e-09
Xrn2	0.000708175	0.03956	0.242	0.228	1
Naaa	0.000139547	0.0395247	0.191	0.17	1
Ppp1r12c	0.000253462	0.0394713	0.231	0.206	1
Ndufa5	0.000769613	0.0392595	0.299	0.291	1
2310009B15Rik	4.46965e-11	0.0392545	0.067	0.043	7.72267e-07
Memo1	2.1196e-05	0.0391813	0.149	0.124	0.366225
Arhgdia	0.00488791	0.0391764	0.648	0.663	1
Cdk4	0.000283587	0.0391729	0.241	0.222	1
Camp	1.42454e-12	0.0391025	0.022	0	2.46131e-08
Smg1	0.000623627	0.0389899	0.222	0.209	1
Tspan32	1.20274e-07	0.0389529	0.088	0.067	0.0020781
Phgdh	0.00475996	0.0389441	0.371	0.365	1
Taf3	2.28033e-05	0.0389382	0.126	0.108	0.393996
Ndufb11	0.00324508	0.0389005	0.436	0.434	1
Pet100	0.000433009	0.0388772	0.248	0.229	1
Psmb9	0.0015675	0.0388474	0.346	0.336	1
Ccdc84	7.26599e-08	0.038773	0.097	0.073	0.00125542
Pde2a	9.09237e-14	0.0387717	0.043	0.022	1.57098e-09
Ptrhd1	2.59303e-06	0.0387205	0.131	0.108	0.0448024
Spns2	1.25993e-08	0.0387101	0.079	0.056	0.000217691
Trim30d	0.000222987	0.0386347	0.182	0.168	1
Rnf130	0.00436768	0.0386221	0.724	0.728	1
Cmc1	5.45241e-06	0.0385693	0.141	0.116	0.0942067
P2rx4	0.00198549	0.0385496	0.306	0.289	1
Ciao2b	0.000585988	0.0385385	0.286	0.272	1
Fam122a	2.44074e-06	0.0384939	0.12	0.097	0.0421711
H1f3	3.38601e-06	0.0384865	0.056	0.04	0.0585035
Atp1b2	2.5774e-10	0.0384466	0.066	0.04	4.45323e-06
Mrpl54	3.05967e-05	0.0383099	0.161	0.142	0.52865
Cpsf4	1.5218e-05	0.0382387	0.148	0.124	0.262937
Tmem205	7.98698e-13	0.0381749	0.049	0.027	1.37999e-08
Zrsr2	0.000317503	0.0378161	0.2	0.179	1
Ascc3	4.6378e-05	0.0376903	0.142	0.121	0.80132
Mrps5	2.82068e-05	0.0376627	0.137	0.119	0.487357
S100a13	0.00102357	0.0376246	0.251	0.239	1
U2af2	0.0012649	0.0375596	0.271	0.258	1
Rbpms	1.68866e-05	0.0374072	0.127	0.103	0.291767
Sh3gl1	0.00204325	0.0373455	0.284	0.271	1
Sema4g	4.27631e-07	0.0372249	0.098	0.075	0.0073886
Irgm1	8.97673e-05	0.037175	0.145	0.131	1
Nme2	2.4517e-14	0.0371316	0.049	0.025	4.23606e-10
Fam219b	3.02213e-05	0.0371048	0.139	0.12	0.522163
Mrpl32	0.000163457	0.0370678	0.2	0.178	1
Vars	1.78431e-05	0.0370672	0.134	0.115	0.308293
Fcgr2b	0.011474	0.0369416	0.585	0.575	1
Znhit1	0.000140632	0.0369237	0.166	0.153	1
Commd10	9.81654e-07	0.0368853	0.106	0.087	0.016961
Pirb	3.80983e-06	0.0368846	0.1	0.081	0.0658262
Ptcra	4.07563e-16	0.0368795	0.039	0.017	7.04188e-12
Zfp706	0.00806396	0.0368344	0.6	0.611	1
Hcfc1r1	0.000849125	0.0367007	0.239	0.228	1
Hmgn2	0.00171224	0.0366876	0.221	0.218	1
Sh3bgrl3	0.00712906	0.036626	0.87	0.879	1
Rassf1	0.000216983	0.0366146	0.175	0.159	1
Arpc5l	0.00343885	0.0365546	0.351	0.344	1
Cd22	4.85099e-14	0.0364936	0.043	0.021	8.38154e-10
Itgax	3.69426e-14	0.0364499	0.033	0.012	6.38295e-10
Bsg	0.00311461	0.036437	0.887	0.894	1
Treml2	5.17163e-12	0.0363259	0.048	0.026	8.93555e-08
Max	0.000495528	0.0362999	0.213	0.186	1
Ubash3b	0.00694296	0.0362185	0.326	0.315	1
Sv2a	1.89816e-07	0.0360929	0.069	0.049	0.00327964
Eif4b	0.00145136	0.0360552	0.265	0.252	1
Mthfs	0.00064948	0.0360266	0.216	0.204	1
Ranbp10	0.000307783	0.0358993	0.175	0.157	1
Sltm	0.0052535	0.0358768	0.258	0.25	1
Anapc15	1.36517e-05	0.0358128	0.113	0.095	0.235874
Il3ra	5.81176e-18	0.0358106	0.035	0.012	1.00416e-13
H2-Aa	2.67527e-13	0.0357566	0.014	0.004	4.62232e-09
Eef1e1	2.36859e-05	0.0357535	0.137	0.116	0.409245
Ephx1	5.3834e-11	0.0357509	0.054	0.033	9.30144e-07
Itgb3	4.20839e-07	0.0355839	0.085	0.065	0.00727125
Rxrg	4.16214e-20	0.035565	0.03	0.006	7.19134e-16
Gpr65	1.00768e-11	0.0354897	0.045	0.024	1.74108e-07
Slc16a10	1.89121e-08	0.0354766	0.072	0.051	0.000326763
Knop1	0.00279148	0.0354699	0.243	0.223	1
Rassf3	3.08791e-06	0.0354661	0.093	0.073	0.0533529
Atp5h	0.00778942	0.0354481	0.715	0.721	1
Ptprz1	4.88218e-11	0.0353204	0.052	0.028	8.43543e-07
Cdh23	7.64156e-07	0.0350004	0.084	0.067	0.0132031
Cadm1	0.0144838	0.0348011	0.341	0.346	1
Tec	0.000169155	0.0347849	0.151	0.13	1
Ifi35	0.00138192	0.0347786	0.231	0.216	1
Csf1	1.11392e-07	0.0347212	0.041	0.028	0.00192463
Mmp12	7.45624e-06	0.0346803	0.003	0.001	0.128829
Inpp4a	6.42701e-05	0.0346594	0.139	0.117	1
Mospd2	3.18905e-05	0.0345383	0.123	0.103	0.551003
Nudt14	8.74456e-08	0.0345377	0.082	0.059	0.00151089
Cdkn1b	0.000948561	0.0345172	0.171	0.157	1
Rhoa	0.00716612	0.0345054	0.843	0.856	1
Ppp1cc	0.00687284	0.034498	0.356	0.357	1
Metap1d	0.000153433	0.0344903	0.132	0.117	1
Bag1	0.0104065	0.0344744	0.435	0.431	1
Tuba1b	0.0213208	0.0344489	0.568	0.578	1
Cdv3	0.00169006	0.0343937	0.194	0.184	1
Adssl1	1.58397e-07	0.0343189	0.077	0.055	0.00273679
Rtraf	0.0110383	0.0342512	0.502	0.516	1
Amz1	0.000107724	0.0341192	0.137	0.121	1
Khdrbs1	0.00536905	0.0340576	0.277	0.272	1
Wdr1	0.00378023	0.0340529	0.287	0.282	1
Dnajc2	0.00102761	0.0339237	0.191	0.174	1
Bcl2a1d	8.06808e-10	0.0338424	0.041	0.022	1.394e-05
Kxd1	0.0016334	0.0338307	0.24	0.225	1
Alg5	0.00569407	0.0336766	0.346	0.337	1
6030468B19Rik	1.39618e-11	0.0336427	0.047	0.026	2.41232e-07
Cmas	0.000316039	0.0335802	0.159	0.142	1
B230307C23Rik	5.49612e-07	0.033534	0.076	0.057	0.0094962
Tyrobp	0.00110179	0.0335322	0.998	0.999	1
Ndufb8	0.0109449	0.0333471	0.467	0.471	1
Tmem86a	0.0233604	0.0333345	0.657	0.667	1
Nbdy	5.20153e-05	0.0332507	0.13	0.109	0.898721
Fcgr4	3.73567e-06	0.0332107	0.083	0.062	0.0645449
Apopt1	0.000311347	0.0331934	0.158	0.139	1
Mymk	7.36574e-08	0.0331733	0.057	0.039	0.00127265
Dap	0.0011412	0.0331367	0.205	0.188	1
Zbp1	2.08565e-12	0.0330802	0.025	0.008	3.60358e-08
Arhgap4	0.00468492	0.032978	0.257	0.248	1
Eif2s2	0.0172623	0.0329513	0.387	0.39	1
Dna2	4.46075e-13	0.0329005	0.031	0.012	7.70729e-09
Eny2	0.00131445	0.0328884	0.193	0.177	1
Usp16	0.00037508	0.0328601	0.138	0.119	1
Hif1a	0.0047039	0.0328232	0.223	0.212	1
Uqcc2	0.00747712	0.032745	0.32	0.316	1
Chd1	0.000592444	0.0326632	0.156	0.137	1
Mpg	2.13877e-06	0.0326593	0.091	0.07	0.0369536
2300009A05Rik	2.31746e-05	0.0326278	0.101	0.085	0.400412
Mettl23	0.00491727	0.0325537	0.299	0.293	1
Uvssa	0.00153439	0.0325317	0.15	0.133	1
Arsg	1.7008e-05	0.0325216	0.092	0.069	0.293865
Larp1	0.00633151	0.0325151	0.254	0.247	1
Tmem60	0.000883483	0.0324868	0.174	0.156	1
Lrguk	4.66873e-14	0.0324533	0.027	0.01	8.06664e-10
Ankrd16	2.30148e-05	0.0324447	0.104	0.086	0.397649
Tug1	0.00295379	0.0324397	0.211	0.196	1
Ccz1	0.00263604	0.0324141	0.23	0.215	1
Mrpl48	0.00163308	0.032367	0.193	0.178	1
Mtch1	0.0174712	0.03231	0.451	0.458	1
Scimp	3.76253e-13	0.0323084	0.036	0.017	6.5009e-09
Ociad1	0.00984585	0.0322838	0.329	0.325	1
Syncrip	0.00475894	0.0321889	0.248	0.236	1
Abcb1b	1.68986e-05	0.0321237	0.09	0.072	0.291974
Gusb	0.0207624	0.0321117	0.519	0.524	1
Prxl2c	0.000258799	0.0319913	0.128	0.112	1
Rbm15	0.000244156	0.0319467	0.123	0.107	1
3830406C13Rik	0.00109762	0.0319198	0.147	0.134	1
Gm2237	1.02093e-08	0.0319144	0.057	0.037	0.000176396
Atp6v0a1	0.00775438	0.0318983	0.268	0.268	1
B4galnt1	3.14379e-06	0.0318216	0.084	0.065	0.0543184
Mrps17	0.00396926	0.0318089	0.265	0.257	1
Gpbp1l1	0.00581491	0.0317301	0.246	0.24	1
Casp4	6.49521e-05	0.0316855	0.103	0.085	1
Orai2	0.000237986	0.0316004	0.129	0.111	1
Lyl1	0.0138177	0.0315796	0.352	0.353	1
Ntsr2	1.15028e-07	0.031516	0.054	0.036	0.00198745
Syngr2	0.0245201	0.0315029	0.585	0.594	1
Il4i1	3.26551e-09	0.0313373	0.036	0.022	5.64214e-05
Tns1	0.00186164	0.0313006	0.173	0.163	1
Gid8	0.000422177	0.0312753	0.153	0.134	1
Zup1	0.0142387	0.0312301	0.281	0.281	1
Ugdh	7.30559e-06	0.0312254	0.081	0.064	0.126226
Id2	0.00703234	0.0312054	0.088	0.086	1
Tuba1c	1.99628e-09	0.0311943	0.046	0.027	3.44918e-05
H2-Eb1	1.16529e-09	0.031146	0.014	0.005	2.01338e-05
Vdac1	0.011213	0.0310574	0.33	0.327	1
Tmem106c	0.0013857	0.0310302	0.172	0.155	1
Fgr	7.60501e-16	0.0309525	0.026	0.008	1.31399e-11
Tank	0.000102222	0.0309375	0.103	0.088	1
Tmem222	0.00219883	0.0308987	0.206	0.194	1
Abcc1	2.07381e-06	0.0308882	0.07	0.052	0.0358313
Mbnl1	0.0328968	0.0308819	0.818	0.831	1
Map2k7	1.94562e-05	0.0308611	0.081	0.065	0.336165
Lsm5	0.00199446	0.0308218	0.2	0.187	1
Dlst	0.00337092	0.0308074	0.187	0.179	1
Hnrnpu	0.0316628	0.0307897	0.504	0.505	1
Msmo1	0.00231036	0.0307375	0.15	0.141	1
H2-Oa	0.00163346	0.0307282	0.177	0.16	1
Ranbp1	0.012596	0.0307263	0.314	0.311	1
Rnf181	0.00110307	0.0307059	0.161	0.144	1
Cyld	0.00654001	0.0306976	0.217	0.203	1
Hlf	6.90201e-06	0.0306776	0.065	0.049	0.119253
Coro1c	5.93834e-05	0.0306689	0.1	0.082	1
Tagln2	0.00306957	0.0306487	0.177	0.164	1
Guk1	0.000918146	0.0306363	0.156	0.14	1
Ldb1	0.0091546	0.0306073	0.273	0.268	1
Vapa	0.0235976	0.030448	0.689	0.704	1
Zc3h7a	0.0143149	0.0303412	0.268	0.259	1
Usp18	6.39199e-08	0.0302964	0.034	0.018	0.00110441
BC003965	0.00362537	0.0301669	0.214	0.202	1
Zfp329	0.0094165	0.0301186	0.204	0.193	1
S100a4	1.2915e-16	0.0300782	0.023	0.005	2.23146e-12
Azin1	0.00257983	0.0300036	0.169	0.159	1
Vps50	0.00268964	0.0299799	0.186	0.173	1
Slc1a2	0.000410864	0.0299656	0.097	0.082	1
Tomm6	3.84765e-06	0.029962	0.079	0.059	0.0664798
Pstpip1	2.01494e-16	0.0298859	0.025	0.007	3.48142e-12
Gpbp1	0.0134378	0.0298838	0.281	0.285	1
Ttr	0.00011758	0.0297613	0.023	0.024	1
Arhgef11	2.31216e-05	0.0297463	0.092	0.073	0.399495
H2az1	0.0460314	0.0297245	0.724	0.747	1
Wdr70	0.000308844	0.0296513	0.128	0.109	1
Ctdnep1	0.00480696	0.0296438	0.226	0.215	1
Naxe	0.0105729	0.0296068	0.286	0.279	1
Jarid2	0.00106139	0.0295884	0.125	0.114	1
Cracr2b	0.000444716	0.0295236	0.129	0.114	1
Fam193b	0.0023746	0.0294084	0.152	0.14	1
Thap3	0.00924429	0.0294074	0.247	0.242	1
Eif2s3y	0.0222606	0.0294011	0.311	0.317	1
Nr2c2ap	0.000298341	0.0293938	0.121	0.104	1
Bcan	5.58061e-08	0.0293492	0.044	0.027	0.000964218
Chst8	5.99518e-05	0.0293417	0.086	0.07	1
Luc7l	0.00481481	0.029307	0.181	0.17	1
Ppp1r37	0.000845298	0.0292803	0.134	0.124	1
Rp9	0.0158393	0.0292581	0.3	0.289	1
Mrpl57	0.00250925	0.0292415	0.188	0.175	1
Traf3	3.67032e-06	0.0292184	0.064	0.047	0.0634158
Kcnj12	1.39447e-17	0.0292067	0.021	0.003	2.40937e-13
D17H6S53E	1.00377e-05	0.0291709	0.077	0.059	0.173432
Abhd2	1.47414e-05	0.0291709	0.076	0.058	0.254703
Trim12a	0.0174444	0.029169	0.275	0.271	1
Myo1e	1.89215e-06	0.0291317	0.056	0.041	0.0326927
Vps28	0.0200322	0.0291163	0.378	0.376	1
Efhd2	0.0503466	0.0290975	0.676	0.697	1
Qk	0.0209628	0.0290483	0.959	0.959	1
Pid1	0.046475	0.0290285	0.456	0.461	1
Elk3	0.0108947	0.0290082	0.255	0.246	1
Tbca	0.0294902	0.02891	0.448	0.449	1
Dido1	0.0119706	0.0288854	0.227	0.221	1
Angel2	0.01823	0.0287534	0.242	0.24	1
Slc16a3	0.000565669	0.028603	0.114	0.101	1
Tnfaip8	0.0288347	0.0285965	0.356	0.342	1
Ipcef1	2.22624e-07	0.0285929	0.049	0.032	0.00384649
Atad3a	5.93199e-05	0.0285839	0.091	0.074	1
Dalrd3	0.0071514	0.0285831	0.209	0.192	1
Rnf214	0.0008179	0.0285663	0.126	0.11	1
Naga	0.00975698	0.0285536	0.249	0.243	1
Chd2	0.0254799	0.0285485	0.242	0.238	1
Gmip	0.0207689	0.0285211	0.322	0.312	1
Jtb	0.0198278	0.0285203	0.362	0.36	1
Osm	1.31296e-05	0.0284662	0.045	0.036	0.226853
Plpp1	0.00194644	0.0284284	0.154	0.141	1
Bola3	9.94295e-05	0.0284104	0.09	0.076	1
Phb2	0.0189629	0.0283471	0.331	0.329	1
Sgcb	9.68906e-05	0.0283463	0.085	0.07	1
Map3k8	3.17599e-06	0.0283449	0.06	0.042	0.0548748
Creb5	1.42866e-09	0.0283227	0.029	0.012	2.46844e-05
Camk1d	0.0130015	0.0282765	0.223	0.211	1
Zranb2	0.0307389	0.0282588	0.345	0.344	1
Gatad2b	0.023714	0.0282443	0.26	0.257	1
Blvrb	0.021074	0.0281775	0.32	0.315	1
Galnt7	0.0015149	0.028154	0.117	0.104	1
Nceh1	4.18391e-06	0.0281195	0.057	0.041	0.0722896
Sf3a2	0.00047063	0.028091	0.126	0.106	1
Ptpa	0.0114672	0.0280805	0.238	0.228	1
Cenpf	6.71724e-06	0.0280693	0.014	0.009	0.11606
Rnps1	0.00575262	0.0280387	0.181	0.171	1
1700003F12Rik	3.09554e-06	0.0279966	0.066	0.048	0.0534848
Ppp2r3d	0.00210309	0.0279904	0.149	0.135	1
Pcp4	7.59959e-07	0.0279648	0.047	0.03	0.0131306
Pim1	9.99731e-07	0.0279314	0.041	0.028	0.0172733
Mrpl23	0.0257598	0.0279039	0.353	0.353	1
Arid3b	0.00464416	0.0279034	0.163	0.146	1
Cdk2	1.03815e-06	0.0278748	0.056	0.04	0.0179372
Upf3b	0.0075014	0.0278593	0.161	0.153	1
Sp140	0.000299709	0.0278336	0.104	0.089	1
Tnip2	0.000245143	0.0278118	0.104	0.088	1
Ogfr	0.00483105	0.027805	0.182	0.17	1
Dpm2	0.00722712	0.0278006	0.216	0.206	1
Cldn10	4.83564e-09	0.0278004	0.038	0.021	8.35502e-05
Emp3	0.0165424	0.0277739	0.158	0.141	1
Mt3	0.00355496	0.0277736	0.142	0.124	1
Pebp1	0.0400159	0.0277354	0.571	0.581	1
Med28	0.0175359	0.0277249	0.299	0.288	1
Ltb	0.000109617	0.0276663	0.077	0.064	1
Trabd	0.000747527	0.0276067	0.129	0.114	1
Zfp787	0.00303001	0.0276017	0.16	0.146	1
Slc7a5	2.44215e-07	0.0275881	0.051	0.036	0.00421955
Chic1	2.83361e-14	0.0275776	0.024	0.007	4.89591e-10
Rtl8a	7.38629e-05	0.0275175	0.086	0.068	1
Mdp1	0.00838496	0.0275107	0.22	0.207	1
Cux1	0.0294309	0.0274984	0.323	0.323	1
Septin11	2.14426e-05	0.0274155	0.063	0.047	0.370486
Hsbp1	0.0446773	0.0273429	0.54	0.553	1
Tep1	0.00547028	0.0273226	0.172	0.161	1
Slc25a45	0.017273	0.02725	0.258	0.245	1
Nop58	0.00066079	0.0272418	0.098	0.086	1
Ssna1	0.0074392	0.0272259	0.202	0.189	1
Ddx42	0.00943022	0.0271652	0.179	0.166	1
Myef2	0.000443546	0.027119	0.093	0.077	1
Pisd	0.00283311	0.0271073	0.137	0.124	1
Fam89a	5.9394e-07	0.0269796	0.052	0.035	0.0102621
D5Ertd579e	0.00968394	0.0269244	0.174	0.161	1
Atp8a1	0.0468499	0.0269205	0.358	0.358	1
Lrrfip2	0.000991398	0.0268816	0.115	0.101	1
Sncaip	5.40326e-05	0.0267715	0.075	0.059	0.933575
Chfr	0.00665856	0.0267425	0.166	0.158	1
Chchd4	0.000258138	0.0267385	0.098	0.082	1
Ccdc122	2.48558e-09	0.0267133	0.035	0.018	4.29458e-05
Dgkz	0.00721781	0.0266182	0.169	0.163	1
Nudt3	0.0190875	0.0266159	0.231	0.23	1
Pafah1b3	0.00657367	0.0265604	0.185	0.17	1
Ndufaf4	0.00728622	0.0265483	0.151	0.143	1
Thoc2l	0.0670157	0.0265334	0.275	0.268	1
Safb	0.0254688	0.0265313	0.241	0.235	1
Nhp2	0.00316606	0.0263575	0.156	0.137	1
Mllt6	0.000145875	0.0263494	0.085	0.071	1
Psenen	0.050279	0.0263439	0.62	0.628	1
Tcerg1	0.00228909	0.0263375	0.111	0.098	1
Camta1	0.00148736	0.0263245	0.114	0.101	1
Ifitm2	4.44397e-08	0.0262821	0.03	0.016	0.00076783
Cd27	1.66437e-06	0.0261873	0.053	0.037	0.0287569
Psma3	0.0554236	0.0261669	0.519	0.537	1
Cflar	0.0759084	0.0260752	0.496	0.508	1
Snx10	0.0245866	0.0260391	0.247	0.24	1
Rnf126	0.00324979	0.0260356	0.143	0.13	1
Phf20l1	0.0458177	0.0260243	0.286	0.287	1
Ric1	0.000100556	0.0259945	0.076	0.06	1
C1d	0.0207975	0.0258979	0.279	0.269	1
Hmg20b	0.0166464	0.0258856	0.216	0.209	1
Casp1	0.00965936	0.0258493	0.193	0.18	1
Mrpl17	0.0204754	0.0258197	0.255	0.242	1
Krt10	5.66726e-11	0.025777	0.029	0.013	9.7919e-07
Pld3	0.0272848	0.0257459	0.257	0.256	1
Gdi1	0.0496926	0.0257362	0.333	0.33	1
Rbpj	0.00881984	0.0256996	0.173	0.157	1
Eri3	0.00201222	0.0256959	0.125	0.11	1
Snx29	0.0484488	0.025686	0.313	0.314	1
Micu3	0.000402935	0.0256488	0.074	0.058	1
Adamts1	3.16588e-05	0.025641	0.02	0.012	0.547001
Dcaf11	0.00168667	0.0255367	0.115	0.099	1
F3	3.80873e-06	0.0255049	0.047	0.03	0.0658073
Trappc6a	0.00403857	0.0254818	0.143	0.129	1
Rab3ip	0.0017708	0.0254407	0.124	0.106	1
Slc7a1	3.90724e-09	0.0254295	0.032	0.017	6.75094e-05
Agl	0.00161241	0.0254276	0.091	0.08	1
Slc25a28	0.00561252	0.0254109	0.147	0.133	1
Ube2l6	3.93198e-05	0.0253901	0.064	0.048	0.679367
Ubap2l	0.0616422	0.025354	0.368	0.376	1
Impdh2	0.00296693	0.0253194	0.135	0.122	1
Slc25a36	0.0441232	0.0253121	0.273	0.268	1
Znrf1	0.0233456	0.025304	0.229	0.22	1
Uimc1	0.00669606	0.0253035	0.149	0.139	1
BC004004	0.0168635	0.0252889	0.228	0.217	1
Sars	0.0172518	0.02527	0.203	0.191	1
Lilrb4a	5.39082e-11	0.0252054	0.014	0.004	9.31426e-07
Fgfr1op	0.00438887	0.0251721	0.119	0.11	1
Eef1b2	0.0677479	0.0251459	0.906	0.907	1
Ngp	1.9337e-06	0.0251234	0.014	0	0.0334105
Eif3a	0.0830493	0.0251084	0.432	0.436	1
Ddx21	0.012603	0.0250707	0.161	0.149	1
Zfp326	0.0172172	0.0250017	0.185	0.175	1
Rnf187	0.0416359	0.0249781	0.348	0.346	1
Nudcd3	0.0498697	0.0249562	0.325	0.315	1
Irf9	0.00801253	0.0249399	0.149	0.137	1
Coro2a	3.30328e-06	0.0248903	0.047	0.033	0.0570742
Dync1li2	0.0118788	0.0248343	0.157	0.15	1
Cdk14	0.00343516	0.0248266	0.114	0.099	1
Arf5	0.0635541	0.0248195	0.638	0.654	1
Herc2	0.076369	0.0248133	0.438	0.449	1
Cyb5r1	0.00943283	0.024803	0.162	0.152	1
Epn1	0.0535489	0.0247565	0.389	0.389	1
Zfp580	9.2338e-05	0.0247135	0.073	0.056	1
Ncoa3	0.0562333	0.0247132	0.343	0.344	1
Trim14	0.000133126	0.0246886	0.069	0.054	1
Egr2	1.177e-10	0.024654	0.022	0.009	2.03362e-06
St14	7.34589e-07	0.0245974	0.043	0.028	0.0126922
Marcksl1	0.000882265	0.0245778	0.063	0.056	1
Entpd7	0.000166687	0.0245277	0.071	0.056	1
Ccdc86	0.00151204	0.0245254	0.1	0.088	1
Urm1	0.00306266	0.0245208	0.121	0.109	1
Klhl7	0.00722026	0.0245027	0.148	0.135	1
Dvl1	0.000672122	0.0244983	0.091	0.076	1
Gpr160	0.00396706	0.0244922	0.117	0.102	1
Cops7a	0.00824435	0.0244824	0.158	0.144	1
Tnfaip2	0.000244649	0.0244597	0.064	0.051	1
Alkbh2	1.33744e-06	0.0244477	0.047	0.032	0.0231083
Abhd16a	0.0166978	0.0243771	0.195	0.185	1
Tctex1d2	0.00573111	0.0243769	0.144	0.13	1
Mier1	0.0640049	0.0243296	0.324	0.327	1
Col1a1	1.24128e-14	0.0243123	0.017	0.002	2.14469e-10
Tmem128	0.0441639	0.0242848	0.357	0.355	1
Cmya5	0.000507726	0.0242043	0.059	0.043	1
Rhbdd1	5.65352e-06	0.0241354	0.053	0.037	0.0976816
Slc5a10	1.04738e-09	0.0240887	0.026	0.012	1.80966e-05
Izumo4	0.00160551	0.0240268	0.094	0.081	1
Cd300lf	6.15713e-10	0.023994	0.018	0.007	1.06383e-05
Rufy3	0.00825678	0.0239889	0.113	0.101	1
Kif13b	0.0101225	0.023988	0.133	0.125	1
Magi1	0.000623758	0.0239243	0.079	0.066	1
Polr3gl	0.0213983	0.0239051	0.196	0.184	1
Relb	0.00105323	0.0238799	0.09	0.071	1
Zfp993	1.76319e-07	0.0238562	0.036	0.022	0.00304645
Gja1	1.25564e-05	0.0238103	0.042	0.028	0.216949
Mak16	0.00397102	0.0237964	0.125	0.109	1
Pfkfb3	0.0110987	0.0237847	0.132	0.123	1
2810004N23Rik	0.0146721	0.0237807	0.15	0.141	1
Ate1	0.0239414	0.0237416	0.192	0.185	1
Apbb2	0.00424541	0.0237058	0.103	0.092	1
Fam20c	5.32269e-08	0.0236956	0.024	0.014	0.000919654
Ifitm10	0.00100383	0.0236828	0.088	0.075	1
Xpa	0.00496216	0.0236611	0.125	0.112	1
Inafm1	0.00139771	0.0236459	0.098	0.083	1
Adamts16	1.40267e-07	0.0236398	0.037	0.022	0.00242353
Zfyve16	0.0045762	0.0236167	0.11	0.098	1
Rnf213	0.00380614	0.023538	0.094	0.082	1
Pfkfb4	0.00682135	0.0235365	0.124	0.114	1
Glipr1	0.000108209	0.0235285	0.059	0.047	1
Akap8	0.0347855	0.0235245	0.221	0.215	1
Smim19	0.0198554	0.0235224	0.186	0.177	1
Cggbp1	0.0368248	0.0235188	0.238	0.232	1
Rnpc3	0.00537905	0.0235027	0.098	0.091	1
Clip2	0.00186816	0.023502	0.1	0.084	1
Pilra	0.00606781	0.0234965	0.125	0.112	1
Scarf2	5.20065e-06	0.0234793	0.051	0.035	0.0898568
Bex3	0.00027809	0.0234572	0.065	0.053	1
Herc1	0.048072	0.0234472	0.23	0.229	1
Srsf3	0.0951555	0.0234196	0.698	0.715	1
Cxcl10	0.410043	0.0234144	0.012	0.005	1
Trp53	0.039694	0.0234134	0.249	0.246	1
Ddx60	6.35905e-06	0.0234056	0.045	0.03	0.109872
Snn	0.0647655	0.0233728	0.354	0.356	1
Nutf2-ps1	1.40222e-08	0.0233622	0.035	0.018	0.000242276
Rpl10-ps3	0.00110497	0.023341	0.092	0.078	1
Svbp	0.0435786	0.0233148	0.275	0.275	1
Emc9	0.00323271	0.023307	0.107	0.095	1
Idnk	0.03185	0.0232428	0.233	0.222	1
Pcm1	0.0611994	0.0232263	0.242	0.245	1
Slc38a10	0.0379501	0.0232262	0.245	0.233	1
Lrrc45	0.000916325	0.0232145	0.086	0.071	1
Bglap	2.42453e-08	0.0232096	0.012	0	0.000418911
Akirin1	0.0737425	0.0231886	0.39	0.389	1
Armc5	0.00564312	0.0231724	0.116	0.108	1
Septin10	0.00194574	0.0231654	0.09	0.077	1
Fundc2	0.00635176	0.0231535	0.128	0.116	1
1110065P20Rik	0.00253855	0.0231145	0.097	0.085	1
Arpc1a	0.0690715	0.0230986	0.346	0.347	1
Slf2	0.00975381	0.0230868	0.129	0.119	1
Vps54	0.00612145	0.0230436	0.121	0.11	1
Arl11	0.0326822	0.023017	0.231	0.218	1
Igf2bp2	1.46101e-05	0.0229168	0.037	0.025	0.252433
Srpk3	0.00285902	0.0229168	0.096	0.084	1
S100pbp	0.000341187	0.02291	0.07	0.057	1
Arf6	0.0125673	0.0228741	0.148	0.138	1
Lrmp	0.0198396	0.0228465	0.183	0.171	1
Fam76b	0.0263416	0.0228453	0.197	0.186	1
Ifit2	0.00167232	0.0228404	0.024	0.012	1
Cdk9	0.0591396	0.0228365	0.324	0.325	1
Stk38	0.0517989	0.022833	0.228	0.223	1
Asah1	0.0771352	0.0228173	0.832	0.851	1
Ankrd39	0.000478201	0.022797	0.075	0.061	1
Rab4b	2.12661e-06	0.0227351	0.044	0.029	0.0367435
Isg20	4.45013e-07	0.022703	0.028	0.015	0.00768894
Gm2a	0.0958389	0.0226378	0.428	0.441	1
Espl1	0.000248193	0.0226368	0.068	0.053	1
Rogdi	0.0809376	0.0225925	0.354	0.354	1
Ap1s1	0.00906597	0.0225777	0.135	0.126	1
Sh2d6	1.44262e-09	0.0225725	0.023	0.01	2.49255e-05
Arap2	0.000361514	0.0225676	0.049	0.033	1
Mier2	0.000463049	0.0225579	0.073	0.059	1
Wbp1	0.00287255	0.0225131	0.098	0.084	1
Gars	0.00564678	0.0225128	0.114	0.104	1
Skil	0.135213	0.0224914	0.531	0.536	1
Pxdc1	0.00820858	0.022489	0.122	0.108	1
Fyttd1	0.0385645	0.0224783	0.206	0.196	1
Cspg5	6.59176e-08	0.0224614	0.027	0.015	0.00113892
Borcs7	0.0105685	0.0224367	0.125	0.115	1
Tmco1	0.101735	0.0224206	0.586	0.594	1
Siglecg	2.59662e-06	0.0224096	0.034	0.022	0.0448644
Prkaa2	1.22599e-13	0.0224018	0.016	0.002	2.11826e-09
Plekhh2	3.50298e-09	0.022391	0.026	0.011	6.05244e-05
Pa2g4	0.0414625	0.0222966	0.229	0.228	1
Lrrfip1	0.0585687	0.0222963	0.255	0.245	1
Tagap1	4.1783e-08	0.0222956	0.032	0.017	0.000721927
Gem	2.16087e-05	0.0222544	0.021	0.012	0.373354
Plpp3	0.00884069	0.0222294	0.119	0.103	1
Dlg5	4.16245e-14	0.022216	0.019	0.004	7.19189e-10
Cox20	0.020683	0.0221828	0.166	0.157	1
Large1	0.0292848	0.0221438	0.185	0.179	1
Il1rl2	0.00145075	0.0221375	0.078	0.067	1
Tlr12	0.00524647	0.0221178	0.104	0.092	1
Serhl	0.000980356	0.0221009	0.079	0.067	1
Prkaca	0.00782759	0.0220658	0.12	0.109	1
Phkg2	0.00953292	0.0220376	0.129	0.116	1
Lrp6	0.030854	0.0220181	0.178	0.171	1
Hspa12a	1.19839e-06	0.0220078	0.037	0.024	0.0207058
Mfsd7a	2.07524e-05	0.0219834	0.044	0.032	0.358559
Prr13	0.0811223	0.0219404	0.342	0.345	1
Htra3	4.79984e-07	0.0219215	0.033	0.019	0.00829316
Cnbp	0.113241	0.0218594	0.57	0.578	1
Nufip2	0.065974	0.0218489	0.243	0.239	1
H2-Ob	0.00892307	0.0218178	0.119	0.102	1
Diaph2	0.0752981	0.0217986	0.268	0.261	1
Stat2	0.00410221	0.0217854	0.073	0.065	1
Chd3	0.00506951	0.0217711	0.097	0.084	1
Cpd	0.00466053	0.0217668	0.083	0.074	1
Masp1	1.1132e-10	0.0216828	0.022	0.008	1.92339e-06
Ypel5	0.0198842	0.0216798	0.152	0.14	1
Pank2	0.0152553	0.0215996	0.142	0.13	1
Smim10l1	0.0630849	0.0215848	0.235	0.226	1
Ndufs5	0.0913525	0.0215428	0.402	0.408	1
Eefsec	0.00379713	0.0215193	0.096	0.085	1
Yes1	0.0244824	0.0215092	0.148	0.139	1
Srsf1	0.0663538	0.0214791	0.248	0.253	1
Slc25a37	0.0904008	0.021456	0.328	0.324	1
Rad23b	0.0261493	0.0214504	0.164	0.155	1
Pttg1ip	0.113474	0.0214331	0.455	0.469	1
Slc4a4	0.000392631	0.0214025	0.055	0.039	1
F830016B08Rik	1.36697e-11	0.0213752	0.015	0.004	2.36185e-07
Camkk2	0.0639485	0.0213696	0.238	0.24	1
Atp1a3	1.61411e-08	0.0213683	0.027	0.013	0.000278886
Gsap	0.0426597	0.0213604	0.193	0.189	1
Gpatch4	4.45099e-05	0.021355	0.043	0.03	0.769042
Snrnp25	7.6769e-05	0.0213456	0.054	0.042	1
Acta2	9.31412e-07	0.0213279	0.034	0.021	0.0160929
Gal3st4	0.000716229	0.0213183	0.071	0.058	1
Cd274	1.14115e-06	0.0213126	0.033	0.02	0.0197167
Cdk12	0.068103	0.0212966	0.226	0.221	1
Lman2l	0.0654285	0.0212921	0.263	0.259	1
Vps9d1	0.0560931	0.0212888	0.207	0.205	1
Fam204a	0.0282766	0.0212742	0.154	0.144	1
Gcnt2	0.00379097	0.0212599	0.082	0.069	1
Pdcd4	0.043165	0.0212574	0.189	0.183	1
Bcl2	0.00104464	0.0212495	0.051	0.042	1
Rab12	0.0548637	0.0212245	0.224	0.221	1
Hddc2	0.000151865	0.0211863	0.056	0.043	1
Pole4	0.031812	0.0211536	0.174	0.168	1
Slc39a4	2.00165e-09	0.0211016	0.024	0.011	3.45845e-05
Thg1l	3.38856e-07	0.0210787	0.033	0.02	0.00585476
Msi2	0.0565801	0.0210771	0.137	0.14	1
Grk2	0.112875	0.021077	0.432	0.445	1
Psmg4	0.0199368	0.0210731	0.152	0.141	1
Czib	0.0467085	0.0210695	0.216	0.209	1
Cyb561a3	0.0520771	0.0210308	0.219	0.213	1
Chrac1	0.0615161	0.021012	0.257	0.247	1
Crybg3	0.0110128	0.0209792	0.102	0.089	1
Tnfaip3	0.00346362	0.020967	0.063	0.056	1
Golga7	0.0680321	0.0208439	0.259	0.254	1
Lyrm4	3.89431e-05	0.0207726	0.047	0.034	0.672859
Arhgap45	0.159104	0.0207718	0.745	0.77	1
Gm12166	0.00189854	0.0207653	0.081	0.071	1
Sf1	0.070958	0.0207302	0.258	0.257	1
Per3	0.0314535	0.0207225	0.11	0.106	1
Slc46a1	0.0346123	0.0206429	0.179	0.167	1
Cd244a	7.46336e-09	0.0206345	0.02	0.009	0.000128952
Slc2a1	0.0143377	0.0205956	0.107	0.102	1
Tbc1d1	0.000898762	0.0205925	0.064	0.051	1
Ino80b	0.0194345	0.020503	0.131	0.124	1
Olfm4	5.0895e-08	0.0204972	0.023	0.012	0.000879363
BC005537	0.088959	0.0204697	0.266	0.266	1
Camk2n1	0.164856	0.0204682	0.332	0.346	1
Chmp4b	0.105889	0.0204407	0.345	0.345	1
Commd4	0.0553373	0.0204065	0.223	0.22	1
Psmb8	0.146174	0.0202952	0.613	0.629	1
Cited2	0.0919772	0.0202483	0.13	0.137	1
Hsdl1	0.00506672	0.0202062	0.091	0.078	1
Anxa2	7.5581e-09	0.0202015	0.02	0.008	0.000130589
Galc	0.00404723	0.0201961	0.08	0.068	1
Dnajb5	1.48764e-05	0.0201907	0.039	0.025	0.257035
Wdr74	0.00590351	0.0201769	0.1	0.086	1
Txndc17	0.107314	0.0201745	0.362	0.365	1
Slfn8	0.0607421	0.0201662	0.184	0.176	1
Ric3	0.00241653	0.0201484	0.07	0.056	1
Srebf2	0.00353198	0.0201437	0.077	0.067	1
Pabpc4	0.0080442	0.0201345	0.092	0.082	1
Zfp992	0.00482368	0.0201268	0.086	0.075	1
Ube2e2	3.30974e-08	0.0200885	0.026	0.013	0.000571856
Mterf1a	0.000220487	0.020085	0.052	0.039	1
Stat1	0.0873341	0.0200777	0.172	0.169	1
Dda1	0.0367212	0.0200666	0.18	0.167	1
Clu	0.00629198	0.0200653	0.081	0.068	1
Dtymk	0.017725	0.0200284	0.121	0.11	1
Zfp560	0.0099341	0.0200084	0.107	0.094	1
Ifit3b	0.00253521	0.0199928	0.019	0.008	1
Cks1b	7.02386e-05	0.0199795	0.035	0.024	1
Sap30	0.00766512	0.0199722	0.095	0.086	1
Ehbp1l1	0.0404706	0.0199656	0.173	0.16	1
Prkar1b	8.84847e-05	0.019931	0.045	0.032	1
Dcaf15	0.000957432	0.0199283	0.06	0.05	1
Ddi2	0.0331895	0.0198527	0.14	0.131	1
Asb13	0.0222532	0.0198391	0.128	0.118	1
Adck2	0.000925675	0.0198083	0.067	0.055	1
Ttyh1	0.0019569	0.0197861	0.063	0.049	1
Spaca6	6.18264e-05	0.0197846	0.037	0.025	1
Eea1	0.0338285	0.019768	0.136	0.126	1
Paxx	0.0149806	0.0197524	0.11	0.097	1
Nucb2	0.014176	0.019722	0.107	0.099	1
Tomm20	0.139371	0.019722	0.538	0.554	1
Cdyl	0.00762598	0.0197179	0.093	0.082	1
Plekha1	0.0611644	0.0196835	0.18	0.171	1
Gpatch2	0.0154859	0.0196701	0.103	0.095	1
Lilr4b	8.6834e-09	0.0196438	0.01	0.002	0.000150032
Rab11a	0.104995	0.0196401	0.318	0.311	1
Ass1	2.47662e-10	0.0196066	0.009	0.001	4.27911e-06
Bbc3	0.00085641	0.01959	0.054	0.043	1
Ppp6r2	0.0199455	0.0195659	0.105	0.096	1
Tmem156	2.17967e-06	0.0195565	0.028	0.016	0.0376603
Reep4	0.0115698	0.0195015	0.11	0.101	1
Tex30	0.000267072	0.0194563	0.051	0.039	1
Rsrc2	0.176042	0.0194325	0.398	0.41	1
Ppp1r14b	0.168303	0.0194111	0.62	0.636	1
Set	0.184813	0.0193989	0.481	0.495	1
Riox2	0.00109006	0.0193682	0.066	0.052	1
Hoxb4	2.54113e-05	0.0193498	0.024	0.016	0.439057
Gpcpd1	0.0635191	0.0193239	0.18	0.174	1
Hint2	0.0524563	0.0192836	0.194	0.19	1
Wdr43	0.0417454	0.0192565	0.154	0.147	1
Dynll1	0.183473	0.0192536	0.57	0.586	1
AU041133	0.00909971	0.0192497	0.089	0.078	1
Hes1	0.0124188	0.0192339	0.071	0.066	1
H2-M3	0.0796867	0.0192211	0.226	0.224	1
Esrra	0.0234152	0.019212	0.127	0.118	1
Sgip1	4.49805e-06	0.0191058	0.025	0.015	0.0777174
R3hdm1	0.1399	0.0190984	0.257	0.259	1
Gm21748	6.11338e-10	0.0190772	0.017	0.006	1.05627e-05
Tspan7	0.117874	0.0190639	0.262	0.265	1
Csnk1g3	0.01287	0.0190542	0.097	0.085	1
Gnl3	0.0450297	0.019047	0.132	0.127	1
Msantd4	0.00636489	0.0190417	0.082	0.07	1
Gpx4	0.164144	0.0190325	0.701	0.697	1
Crebzf	0.0828249	0.019026	0.199	0.196	1
Tmem11	0.0309881	0.0190153	0.152	0.143	1
Lrrc8a	0.0799613	0.0190119	0.199	0.197	1
Ms4a4c	8.61779e-07	0.0189893	0.02	0.009	0.0148898
Timm13	0.135196	0.0189828	0.396	0.41	1
Hsf2	0.00215672	0.0189695	0.064	0.05	1
Rcn1	0.00026128	0.0189651	0.047	0.035	1
Rbmx	0.0532819	0.018963	0.143	0.136	1
Dcun1d5	0.116649	0.0189523	0.303	0.306	1
Trmt10a	0.00205849	0.0189166	0.06	0.049	1
Polr2d	0.00460326	0.0188956	0.076	0.065	1
Uri1	0.0105641	0.0188854	0.079	0.069	1
Nes	2.25118e-07	0.0188647	0.013	0.004	0.00388959
Cpeb2	0.0280939	0.0188646	0.115	0.108	1
Ebi3	0.0254573	0.0188209	0.126	0.117	1
Nudt13	0.0226075	0.0187954	0.108	0.096	1
Smim12	0.0463051	0.0187769	0.168	0.161	1
Dennd1c	0.164921	0.0187667	0.407	0.405	1
Pwwp3a	0.00642203	0.0187549	0.077	0.067	1
Ctla2b	4.74454e-08	0.0187292	0.019	0.009	0.000819761
Rasgef1b	0.000865307	0.0187125	0.052	0.041	1
Klf6	0.259529	0.0186346	0.257	0.284	1
Rai14	2.03782e-10	0.0186205	0.016	0.005	3.52094e-06
Ist1	0.033738	0.0186051	0.13	0.122	1
Mthfsd	0.00266855	0.0186012	0.064	0.053	1
Cdc37l1	0.139084	0.0185703	0.24	0.244	1
Mvb12a	0.046577	0.0185265	0.167	0.159	1
Timm8a1	0.0015476	0.0185171	0.063	0.051	1
Cdca4	0.00314983	0.0185164	0.07	0.059	1
Mmp2	0.00253522	0.018507	0.059	0.048	1
Nudt9	0.0941645	0.0184961	0.245	0.243	1
Tspan18	0.0210157	0.0184938	0.103	0.094	1
St8sia1	1.24419e-08	0.0184856	0.019	0.007	0.000214972
Ensa	0.0687327	0.0183938	0.175	0.166	1
Ifi206	3.27043e-09	0.0183793	0.012	0.003	5.65065e-05
Gfm2	0.0997674	0.0183625	0.18	0.179	1
Mrpl12	0.063769	0.018342	0.203	0.195	1
Traf3ip3	0.116212	0.0183022	0.281	0.273	1
Tmx1	0.0810051	0.0182574	0.212	0.21	1
Paip1	0.0580694	0.01825	0.156	0.149	1
Cryl1	0.128588	0.0182492	0.305	0.3	1
Mki67	0.00898369	0.0181948	0.004	0.002	1
Rasgrp4	7.35092e-07	0.0181933	0.024	0.013	0.0127009
Pdia5	0.000620558	0.0181925	0.048	0.038	1
Tmem18	0.00123304	0.0181601	0.056	0.045	1
Gp9	0.0609648	0.0181475	0.16	0.152	1
Zfp652	0.197815	0.0181423	0.421	0.427	1
Csde1	0.181169	0.0181406	0.369	0.385	1
Mllt10	0.061283	0.0181353	0.157	0.153	1
Mea1	0.0246574	0.018131	0.126	0.114	1
Tacc1	0.212952	0.0181017	0.583	0.607	1
Prpf38b	0.21246	0.0180751	0.447	0.457	1
Tfap4	0.000807693	0.0180354	0.05	0.04	1
Mphosph6	0.00734737	0.0180045	0.081	0.071	1
Arpc5	0.184642	0.017997	0.474	0.485	1
Nsfl1c	0.0942465	0.0179951	0.227	0.223	1
Pdlim2	0.0137595	0.0179812	0.085	0.073	1
Prdx6	0.0808082	0.0179637	0.178	0.168	1
Tnpo2	0.00480218	0.0179533	0.07	0.061	1
Ap2b1	0.0639511	0.017947	0.156	0.153	1
Npepl1	0.0933737	0.0179172	0.224	0.221	1
Phf10	0.0311241	0.0178626	0.116	0.109	1
Tbc1d22a	0.0367815	0.0178585	0.133	0.125	1
Pelp1	0.0234106	0.0178568	0.101	0.093	1
Rnf123	0.0010615	0.017844	0.051	0.039	1
Dus2	0.00194296	0.0177862	0.055	0.046	1
Zfp398	0.0608447	0.0177833	0.144	0.137	1
Khsrp	0.0491982	0.0177656	0.139	0.134	1
Nlrp1b	0.0188323	0.0177517	0.09	0.08	1
Tmem9b	0.109486	0.0177452	0.233	0.23	1
Pno1	0.0086907	0.0177372	0.076	0.067	1
Rbm4b	0.143385	0.0177128	0.22	0.219	1
Nfkb2	0.00575699	0.0177107	0.068	0.057	1
Nat2	0.000674057	0.017703	0.044	0.034	1
Srpk1	0.0903715	0.0176797	0.194	0.188	1
Caap1	0.0374261	0.0176643	0.123	0.115	1
Prdx4	0.112657	0.0176505	0.216	0.221	1
Soat1	0.1392	0.0176372	0.24	0.241	1
Pear1	0.00162864	0.0176351	0.048	0.039	1
Mid1	1.50231e-06	0.0175855	0.025	0.014	0.025957
Mdfic	2.04459e-06	0.0175563	0.023	0.012	0.0353263
Gatad2a	0.0352729	0.0175562	0.121	0.11	1
Chd6	0.131696	0.0175337	0.211	0.213	1
Metap1	0.0114513	0.0175276	0.085	0.075	1
Hps3	0.178707	0.0174974	0.334	0.33	1
Txndc11	0.0572096	0.0174925	0.133	0.126	1
Trmt61a	0.00319594	0.0174839	0.061	0.049	1
B3galt6	0.0179918	0.0174711	0.097	0.089	1
Fhad1	0.00062032	0.0174679	0.044	0.032	1
Meis3	0.0118025	0.0174589	0.08	0.072	1
Ermard	0.00552664	0.0174568	0.065	0.056	1
Isca1	0.00792641	0.017444	0.073	0.063	1
Birc2	0.0938393	0.0174387	0.173	0.17	1
2410002F23Rik	0.0078192	0.01743	0.072	0.063	1
Eif5b	0.201039	0.0174237	0.304	0.303	1
Gramd1a	0.129694	0.0174173	0.254	0.254	1
Slc11a2	0.0123132	0.0174002	0.078	0.068	1
Dph3	0.0478344	0.0173918	0.133	0.127	1
Acat1	0.0738738	0.0173846	0.175	0.166	1
Shoc2	0.0435433	0.0173838	0.128	0.118	1
Gtf2ird1	0.00125226	0.0173618	0.047	0.036	1
Nrp1	0.133351	0.0173559	0.229	0.225	1
Ttc19	0.0277237	0.0173435	0.094	0.087	1
Akt3	0.00074717	0.0173008	0.046	0.034	1
Oas1a	1.20447e-06	0.0172935	0.021	0.01	0.0208109
Lmnb1	0.000424164	0.0172584	0.032	0.024	1
Pde1b	0.00633803	0.0172443	0.064	0.056	1
C130026I21Rik	8.14895e-08	0.0172009	0.016	0.007	0.00140798
Lgals1	7.76963e-05	0.0171857	0.02	0.013	1
Dhx9	0.113422	0.0171849	0.19	0.18	1
Tmem154	1.31971e-08	0.0171599	0.015	0.005	0.00022802
Ythdc1	0.19227	0.017129	0.301	0.302	1
Trpm4	0.0245214	0.0171007	0.106	0.097	1
Rpl9-ps6	0.0249824	0.0170905	0.106	0.095	1
Kcnk13	0.122211	0.0170891	0.235	0.23	1
Gltp	0.168913	0.0170538	0.336	0.339	1
Gstk1	0.000659199	0.0170506	0.044	0.033	1
R3hdm4	0.134611	0.017047	0.284	0.28	1
Trir	0.19516	0.0170357	0.405	0.419	1
Il2rg	3.4266e-07	0.0170259	0.019	0.008	0.00592047
Hscb	0.0185835	0.0170004	0.095	0.085	1
Fam174a	0.17464	0.0169951	0.364	0.36	1
Rbfa	0.0823571	0.0169359	0.188	0.179	1
Nemp1	0.00129202	0.0169279	0.047	0.035	1
Ddx23	0.0537737	0.016907	0.129	0.121	1
Ncapd3	0.0326492	0.0168667	0.088	0.084	1
B4galt7	0.00614705	0.0168221	0.065	0.056	1
Fxyd2	3.76543e-07	0.0168062	0.017	0.009	0.00650591
Rps6kb2	0.0106478	0.0167782	0.069	0.06	1
Pcgf6	0.00510559	0.0167724	0.053	0.044	1
Xylt1	3.96487e-08	0.0167722	0.017	0.007	0.00068505
Dph6	0.0102738	0.0167209	0.067	0.057	1
Il6st	0.177779	0.0166849	0.275	0.273	1
Tra2b	0.20864	0.0166665	0.333	0.337	1
Cnot3	0.112342	0.0165871	0.181	0.179	1
Nckipsd	0.00434769	0.0165791	0.056	0.045	1
B430306N03Rik	0.000866999	0.0165477	0.038	0.03	1
Gdf15	0.0101352	0.0165023	0.004	0.002	1
Immp2l	0.00110914	0.0164783	0.045	0.036	1
Naip6	0.0133621	0.0164738	0.073	0.064	1
Nsun6	0.017979	0.0164647	0.08	0.07	1
Rras	0.0486312	0.0164571	0.121	0.114	1
Sirt6	0.00252568	0.016443	0.052	0.041	1
Zfp608	0.0625079	0.0164278	0.104	0.097	1
Gsto1	0.0224525	0.0163403	0.093	0.081	1
Trps1	0.000466784	0.0163145	0.028	0.019	1
Pcdhb22	9.14856e-09	0.0163008	0.016	0.005	0.000158069
Ccdc192	0.000126691	0.0162727	0.029	0.019	1
Pcbp3	3.955e-10	0.016235	0.014	0.003	6.83345e-06
Slc35d2	0.00026901	0.0162117	0.036	0.026	1
Isoc2a	2.70828e-05	0.0162079	0.028	0.017	0.467937
Mpdu1	0.0835981	0.0162045	0.157	0.152	1
Tle2	0.00113746	0.0161513	0.039	0.03	1
Foxn2	0.0142359	0.0161273	0.065	0.058	1
Zfp263	0.0779034	0.0161205	0.147	0.142	1
Timm44	0.0661579	0.0160953	0.134	0.128	1
Trip6	0.00399518	0.0160924	0.052	0.044	1
Zeb1	0.0967459	0.0160698	0.136	0.133	1
Fam173a	0.00120264	0.0160538	0.046	0.035	1
Mical1	0.00137972	0.0160273	0.044	0.034	1
Rbis	0.0946995	0.0160141	0.169	0.165	1
Srrm1	0.269566	0.016005	0.464	0.488	1
Gm16286	0.189329	0.0159572	0.323	0.326	1
Slc6a1	0.00252343	0.0159551	0.038	0.028	1
Pts	0.237362	0.015954	0.401	0.41	1
Pip5k1a	0.0436684	0.0159503	0.103	0.093	1
Dcaf8	0.195965	0.015941	0.275	0.277	1
Nob1	0.0128788	0.0159369	0.068	0.06	1
Ttc9c	0.0553239	0.0159223	0.113	0.107	1
Cacnb2	0.0274241	0.015919	0.078	0.072	1
Ftl1-ps1	0.0329409	0.0159089	0.095	0.088	1
Tmem242	0.00372849	0.0158876	0.054	0.044	1
B3galnt2	0.00465782	0.0158876	0.053	0.043	1
Fbxw9	0.0017709	0.0158813	0.047	0.036	1
Senp5	0.0286531	0.0158303	0.086	0.074	1
Rab20	0.0477516	0.0158242	0.103	0.098	1
App	0.237334	0.0158193	0.349	0.357	1
Ttc9	0.0017483	0.0158127	0.043	0.033	1
Tarbp2	0.0154045	0.0158061	0.071	0.062	1
Gtpbp2	0.227164	0.0157928	0.351	0.367	1
Fam214a	0.00156362	0.0157783	0.042	0.031	1
Gas2l3	3.62672e-05	0.0157759	0.016	0.008	0.626625
Fblim1	0.0129704	0.0157693	0.059	0.053	1
Gsg1	0.050676	0.0157626	0.118	0.111	1
Ddx50	0.202533	0.0157246	0.286	0.287	1
Cep295	0.0272513	0.0156836	0.078	0.07	1
Il10ra	0.27056	0.0156825	0.447	0.451	1
Tpcn1	0.169401	0.0156694	0.221	0.224	1
Snx1	0.105776	0.0156665	0.177	0.172	1
Clec1b	2.42642e-05	0.0156582	0.021	0.012	0.419237
Hes6	0.0544502	0.0156494	0.123	0.113	1
Nmt2	0.0106633	0.0156452	0.055	0.048	1
Fam3c	0.137559	0.0156367	0.218	0.211	1
Slc39a12	0.00686236	0.0156332	0.048	0.039	1
Topbp1	0.00995483	0.0156187	0.055	0.047	1
Mdm4	0.21638	0.0156096	0.313	0.323	1
Man2a2	0.152029	0.0156067	0.194	0.189	1
Insig1	0.0045091	0.0155787	0.035	0.031	1
Mcm9	0.00383136	0.0155759	0.048	0.04	1
Trp53i11	0.0122055	0.0155704	0.062	0.053	1
Fbxw2	0.179506	0.0155696	0.242	0.243	1
Baiap2	0.00546713	0.0155606	0.046	0.037	1
Pex14	0.0650482	0.0155557	0.131	0.124	1
Adcy7	0.220942	0.015516	0.329	0.323	1
Nme1	0.183522	0.0155039	0.264	0.266	1
Aldoc	0.130888	0.0154909	0.153	0.147	1
Upf3a	0.067118	0.0154907	0.119	0.11	1
Yrdc	0.0522931	0.0154729	0.123	0.118	1
Gm13212	0.000242037	0.0154645	0.03	0.021	1
Spata24	1.01553e-05	0.0154507	0.023	0.013	0.175464
Cox16	0.00528538	0.0154394	0.05	0.042	1
Furin	0.100796	0.0154381	0.153	0.15	1
Aprt	0.162759	0.0154196	0.242	0.236	1
Mpp7	0.0289044	0.0154027	0.074	0.067	1
Rsbn1l	0.227702	0.0153773	0.354	0.358	1
Phyhd1	0.00717738	0.0153574	0.055	0.047	1
Evi2	5.65032e-05	0.0153464	0.026	0.017	0.976263
Swap70	0.132781	0.0153263	0.185	0.181	1
Impact	0.169333	0.015301	0.189	0.19	1
Prpf39	0.17698	0.0152346	0.215	0.21	1
Ube2a	0.133276	0.0152255	0.213	0.209	1
Fbxw7	0.0428201	0.0152068	0.091	0.079	1
Ppm1a	0.142368	0.0152027	0.182	0.183	1
Gxylt1	0.16713	0.0151796	0.187	0.185	1
Tm9sf3	0.284708	0.0151794	0.498	0.519	1
Rrad	0.0123755	0.0151608	0.052	0.045	1
Vti1b	0.0990684	0.0151542	0.154	0.147	1
Ikbkb	0.227573	0.0151388	0.308	0.308	1
Zfp146	0.00719804	0.0151338	0.055	0.046	1
Suv39h1	0.00070806	0.0151164	0.032	0.023	1
Wdr4	0.00143417	0.0151013	0.04	0.03	1
Cmpk1	0.208512	0.0150693	0.317	0.316	1
Mpp6	0.179948	0.015042	0.212	0.212	1
Agtpbp1	0.0123749	0.0150225	0.056	0.047	1
Ppm1g	0.179172	0.0150143	0.239	0.242	1
Rab24	0.209818	0.0149961	0.296	0.295	1
Xxylt1	0.0144146	0.0149853	0.063	0.055	1
Phf11a	3.87039e-08	0.0149656	0.011	0.003	0.000668727
Apbb3	0.00244649	0.0149647	0.042	0.033	1
Ppp1r35	0.124384	0.0149504	0.183	0.18	1
Cacna1a	0.0126962	0.0149019	0.05	0.042	1
Arhgap31	0.231799	0.0148982	0.295	0.295	1
Ccdc152	0.036839	0.0148816	0.067	0.061	1
H4f16	3.64209e-06	0.0148784	0.016	0.007	0.062928
Nvl	0.0599593	0.0148779	0.105	0.098	1
Trim12c	0.190051	0.0148558	0.191	0.188	1
Pqlc3	1.82029e-07	0.0148133	0.014	0.006	0.0031451
Tmem106a	0.0277391	0.0148077	0.078	0.07	1
H2ac18	0.000802414	0.0148071	0.026	0.02	1
Hpcal1	0.0614983	0.0148066	0.112	0.103	1
Med18	0.000158792	0.0147789	0.029	0.019	1
Hectd2	1.31018e-05	0.0147757	0.021	0.011	0.226372
Papss1	0.310733	0.0147732	0.465	0.479	1
Zfp512b	0.0123121	0.0147561	0.054	0.045	1
Zfp579	0.0864537	0.0147385	0.124	0.12	1
Mast4	0.0710508	0.0147264	0.077	0.071	1
Slc25a39	0.122885	0.0147176	0.178	0.171	1
1190007I07Rik	0.050035	0.0146807	0.101	0.093	1
Rabggtb	0.0783212	0.0146694	0.117	0.11	1
Gm14296	0.013757	0.0146499	0.048	0.041	1
Selenoh	0.106854	0.0146119	0.138	0.134	1
Tmem191c	0.00388838	0.014598	0.043	0.034	1
Smox	0.236952	0.0145818	0.283	0.296	1
Synj2bp	0.173038	0.0145658	0.201	0.202	1
Nf2	0.0305	0.0145464	0.074	0.068	1
Pofut2	0.0577825	0.014546	0.103	0.093	1
Gch1	0.000289237	0.0145443	0.026	0.018	1
Il1rl1	0.00034351	0.0144995	0.023	0.016	1
Cspp1	0.225093	0.0144821	0.2	0.197	1
Syce2	0.00239823	0.0144658	0.038	0.03	1
Morc3	0.274051	0.0144577	0.337	0.341	1
Dusp2	0.000498558	0.0144571	0.011	0.006	1
Pyroxd2	0.00510317	0.0144552	0.045	0.036	1
Ino80	0.0680396	0.0144457	0.101	0.097	1
4930522L14Rik	7.81755e-05	0.0144382	0.023	0.014	1
Slc46a3	0.122931	0.014423	0.157	0.154	1
Mrps28	0.0660147	0.0144173	0.112	0.103	1
Zc3h6	0.00556111	0.0143427	0.039	0.032	1
Arpp19	0.267021	0.0143215	0.396	0.408	1
Fkbp8	0.248852	0.0143147	0.335	0.343	1
Bcl7b	0.151031	0.0143111	0.174	0.172	1
Rsad2	0.00322459	0.0142859	0.011	0.005	1
Ptrh2	0.0489291	0.0142843	0.096	0.085	1
Tor1aip1	0.296043	0.0142393	0.411	0.418	1
Guf1	0.0432075	0.0142244	0.074	0.068	1
Phf23	0.113842	0.0142061	0.136	0.133	1
Incenp	0.00382803	0.0141764	0.033	0.025	1
Cdk10	0.0575962	0.0141685	0.096	0.087	1
Psmd9	0.115671	0.0141403	0.136	0.127	1
Fam98c	0.0974534	0.0141368	0.134	0.125	1
Ccdc62	0.00219535	0.0141355	0.033	0.025	1
Tnfrsf11a	0.143197	0.0141323	0.165	0.16	1
Skp1a	0.180549	0.0141109	0.203	0.196	1
Bbip1	0.242564	0.0141109	0.268	0.272	1
Oaf	0.0569294	0.0141071	0.092	0.086	1
Tmem71	0.00900119	0.0141069	0.046	0.038	1
Rlf	0.162937	0.014061	0.155	0.15	1
Ubac2	0.150031	0.0140581	0.175	0.171	1
Atp1a2	0.1774	0.0140346	0.14	0.115	1
Vamp8	0.302192	0.0140088	0.63	0.647	1
Pop1	0.00358094	0.0139924	0.034	0.027	1
Tspan17	8.61969e-05	0.0139907	0.022	0.013	1
Raf1	0.145083	0.0139894	0.161	0.152	1
Zfyve27	0.0731744	0.0139889	0.101	0.093	1
Wdr76	0.0205236	0.0139869	0.054	0.046	1
Wdr44	0.195629	0.0139748	0.198	0.196	1
Asnsd1	0.0817396	0.0139641	0.116	0.106	1
Ifi211	9.94171e-06	0.0139141	0.009	0.003	0.171773
Nradd	0.0554271	0.0139016	0.085	0.077	1
Mtus2	0.000156475	0.0138988	0.016	0.01	1
Arnt	0.12808	0.0138585	0.136	0.133	1
Selenom	0.0674212	0.013839	0.078	0.072	1
Map2k3	0.0629953	0.013831	0.098	0.091	1
Dnase1l1	0.00113347	0.0138231	0.031	0.022	1
Chd9	0.351794	0.0138026	0.423	0.441	1
Coro1a	0.32965	0.013774	0.767	0.796	1
Smarca2	0.234587	0.0137647	0.21	0.209	1
Clic1	0.253959	0.0137458	0.903	0.919	1
Catip	0.0253759	0.0137368	0.06	0.053	1
Slc25a22	0.00527694	0.0137328	0.041	0.034	1
Nova1	0.00529598	0.0137122	0.04	0.033	1
Tulp3	0.00368506	0.013701	0.031	0.024	1
Znhit6	0.0410318	0.0136982	0.071	0.065	1
Slc2a6	2.28383e-07	0.0136919	0.011	0.003	0.00394601
Sdhaf1	0.109009	0.0136661	0.129	0.122	1
Vps37b	0.199995	0.0136517	0.2	0.201	1
Swt1	0.232129	0.013651	0.23	0.226	1
Uckl1	0.143141	0.013626	0.148	0.143	1
Tex10	0.0266198	0.0135662	0.062	0.054	1
Rasgrf2	0.000203171	0.013538	0.019	0.013	1
Csrnp1	0.000569216	0.0134705	0.025	0.017	1
S100a6	0.000476305	0.0134573	0.014	0.009	1
Galnt1	0.282054	0.0134546	0.31	0.315	1
Ubp1	0.1283	0.013429	0.141	0.13	1
Dcp2	0.0960445	0.0134178	0.106	0.099	1
Sfxn3	0.00784819	0.0134097	0.045	0.037	1
H2ax	0.0541399	0.0134	0.053	0.053	1
Kctd20	0.106895	0.0133695	0.118	0.112	1
Uxs1	0.0529861	0.0133588	0.081	0.075	1
Gm42715	0.000900066	0.013298	0.026	0.018	1
Atp13a2	0.203869	0.0132661	0.202	0.203	1
Pbx3	0.0957509	0.01325	0.1	0.093	1
Slc38a6	0.116426	0.0132402	0.103	0.096	1
Mettl22	0.001783	0.0132321	0.032	0.023	1
Cox11	0.00947298	0.0132029	0.044	0.036	1
Mrs2	0.0687352	0.0131922	0.079	0.073	1
Mpv17l	0.00157824	0.0131897	0.03	0.022	1
Ndufb9	0.320725	0.0131863	0.505	0.518	1
Cep192	0.199513	0.0131454	0.189	0.184	1
Aimp1	0.273312	0.0131156	0.287	0.291	1
Zc3h13	0.212399	0.0131149	0.148	0.141	1
Errfi1	0.0505391	0.0130894	0.062	0.056	1
Akap1	0.000822332	0.0130874	0.027	0.019	1
Tnfrsf12a	0.00578818	0.0130736	0.029	0.025	1
Zfp277	0.132206	0.0130611	0.114	0.112	1
Arhgef25	0.000715568	0.0130532	0.025	0.018	1
Irf1	0.139608	0.0130456	0.113	0.109	1
Itpr3	0.00649074	0.0130219	0.037	0.03	1
AW554918	0.0359779	0.0130154	0.064	0.056	1
Snph	0.000445366	0.0129931	0.023	0.016	1
Dnajc21	0.133614	0.0129873	0.113	0.107	1
Aldh18a1	0.00138	0.0129499	0.03	0.021	1
Mcm6	0.00201824	0.0129456	0.028	0.021	1
Myl2	0.0815016	0.0129408	0.093	0.085	1
Pym1	0.0148964	0.0129201	0.048	0.041	1
Dnajb14	0.29382	0.0129191	0.213	0.219	1
Cdc34	0.0571778	0.0129165	0.081	0.074	1
Hlcs	0.0131415	0.0129116	0.038	0.032	1
Alyref	0.240254	0.0129019	0.233	0.232	1
Fuom	0.00142151	0.0128984	0.026	0.02	1
Nt5c3b	0.0138808	0.0128822	0.048	0.038	1
Rbck1	0.210121	0.0128577	0.197	0.195	1
Ostm1	0.133254	0.0128282	0.124	0.118	1
Wdr13	0.162012	0.0128142	0.129	0.128	1
Apex1	0.179145	0.012814	0.165	0.158	1
Matk	0.258467	0.0127669	0.264	0.267	1
Tmem41b	0.188952	0.0127607	0.15	0.149	1
Tbc1d8	0.0637469	0.0127447	0.072	0.065	1
Adamts10	0.0220929	0.0127184	0.046	0.039	1
Pla2g7	0.0332388	0.0127157	0.053	0.044	1
Ajm1	0.00438315	0.0127154	0.036	0.027	1
Pfas	0.0417649	0.0127129	0.057	0.052	1
H4c8	0.000273258	0.012708	0.021	0.013	1
Necap2	0.309658	0.0126979	0.354	0.363	1
Tnni3	5.38112e-06	0.0126713	0.012	0.005	0.0929749
Tap1	0.144502	0.0126403	0.13	0.125	1
Cyp4f16	0.00305739	0.0126293	0.033	0.024	1
6030458C11Rik	0.108534	0.0126188	0.097	0.094	1
Dop1b	0.227242	0.0126137	0.178	0.173	1
Rabggta	0.0493717	0.0125917	0.07	0.062	1
Nol10	0.00274321	0.0125731	0.03	0.022	1
Macf1	0.4303	0.0125722	0.705	0.725	1
Gzf1	0.0314378	0.0125491	0.055	0.047	1
BC147527	0.000619087	0.0125444	0.022	0.014	1
H2bc8	0.00160716	0.0125356	0.018	0.014	1
Gm4841	4.59187e-05	0.0125328	0.014	0.008	0.793383
Smim14	0.321905	0.0124992	0.357	0.367	1
Fosl2	0.00541487	0.0124763	0.034	0.026	1
Rbak	0.0387307	0.012438	0.057	0.051	1
Klf12	0.0259607	0.0124261	0.051	0.044	1
Kdm1a	0.212131	0.0124256	0.179	0.172	1
I830077J02Rik	0.235505	0.012397	0.205	0.198	1
Copz1	0.195734	0.0123815	0.175	0.171	1
Atad2b	0.225169	0.0123706	0.159	0.152	1
Pnpt1	0.0441792	0.0123318	0.061	0.053	1
Ly6k	0.000885125	0.0123064	0.011	0.005	1
Rabep1	0.155853	0.0123064	0.115	0.111	1
Zfp553	0.031183	0.0123064	0.054	0.046	1
Esco1	0.178107	0.0122869	0.132	0.128	1
1600014C10Rik	0.0899102	0.0122859	0.092	0.084	1
Rcor3	0.0503329	0.0122852	0.058	0.049	1
Hyls1	0.000550135	0.01228	0.02	0.013	1
2700097O09Rik	0.0925151	0.0122444	0.08	0.073	1
Gm20721	1.97358e-06	0.0122397	0.013	0.005	0.0340996
Zfp106	0.221786	0.0122348	0.158	0.162	1
Ube2c	0.0225065	0.0122218	0.005	0.001	1
Ankrd37	0.00159176	0.0122186	0.026	0.017	1
Tatdn3	0.0342255	0.012213	0.059	0.051	1
Prc1	0.0172823	0.0122039	0.004	0.002	1
Tusc1	0.00132911	0.0121745	0.023	0.016	1
Phka2	0.127291	0.0121731	0.101	0.098	1
Oas2	9.28766e-07	0.0121681	0.009	0.003	0.0160472
Bysl	0.0149885	0.0121641	0.044	0.036	1
Rpl36a-ps1	0.00814854	0.0121632	0.037	0.03	1
Trim30b	0.0263487	0.0121511	0.039	0.034	1
Ulbp1	0.000124822	0.0121424	0.015	0.009	1
Cpq	0.0969632	0.0121363	0.074	0.07	1
Glrx	0.0631464	0.0121352	0.075	0.067	1
Nfkbid	0.0636833	0.0121177	0.038	0.035	1
Cep63	0.123968	0.012104	0.101	0.095	1
Rap1gap2	0.0231306	0.0120961	0.048	0.04	1
Bad	0.176063	0.012071	0.149	0.145	1
Eif2b3	0.0779603	0.012061	0.076	0.071	1
Klc1	0.130644	0.0120182	0.096	0.091	1
Svip	0.0231338	0.0120094	0.043	0.038	1
Fndc7	2.76118e-06	0.012008	0.012	0.004	0.0477078
Timm9	0.176031	0.0119932	0.13	0.128	1
Chp1	0.10203	0.011975	0.094	0.087	1
N6amt1	0.0908533	0.0119685	0.071	0.063	1
Vcpkmt	0.000985434	0.0119677	0.025	0.017	1
Trim39	0.0426371	0.0119618	0.055	0.048	1
Denn2b	0.05522	0.0119598	0.06	0.054	1
Klhl6	0.222867	0.0119118	0.183	0.177	1
Rnf114	0.189418	0.0118975	0.146	0.145	1
Cenpa	0.0358514	0.0118755	0.022	0.026	1
Lmna	0.000547105	0.011874	0.021	0.014	1
Mcm7	0.033057	0.0118682	0.044	0.038	1
Bcap31	0.388572	0.0118497	0.526	0.542	1
Tmem42	0.0814142	0.0118445	0.078	0.069	1
Stx17	0.151424	0.0118386	0.102	0.095	1
Zfp938	0.0594903	0.0118384	0.065	0.056	1
Mplkip	0.254383	0.0118358	0.196	0.193	1
Cox15	0.0221707	0.011829	0.045	0.039	1
H2-DMb2	0.00791005	0.0118047	0.03	0.025	1
Dhx30	0.258181	0.0117899	0.174	0.168	1
Ints7	0.00557543	0.011787	0.032	0.024	1
Plekhf2	0.275567	0.0117832	0.223	0.226	1
Fam129a	0.145151	0.011777	0.103	0.093	1
Utp15	0.0542072	0.0117353	0.061	0.054	1
Mcph1	0.00539493	0.0117336	0.03	0.022	1
Ap3s1	0.195504	0.011732	0.149	0.143	1
Ckap4	0.224111	0.0117315	0.146	0.144	1
Smarcad1	0.201238	0.0117285	0.141	0.133	1
Col1a2	4.54355e-07	0.0117261	0.009	0.002	0.00785034
Adam22	0.0001262	0.0117121	0.016	0.008	1
Wscd1	0.0626314	0.0117054	0.048	0.043	1
Arhgdib	0.406144	0.0116965	0.628	0.655	1
Plekhm2	0.13484	0.0116907	0.092	0.086	1
Ltv1	0.0726156	0.0116831	0.072	0.066	1
Prelid2	0.0351948	0.0116663	0.054	0.047	1
Pdk1	0.309209	0.0116638	0.238	0.24	1
Nsmce2	0.140104	0.0116614	0.105	0.102	1
Mospd3	0.0501482	0.0116532	0.059	0.051	1
Rassf8	0.0214375	0.0116488	0.038	0.032	1
Mink1	0.118087	0.0116448	0.085	0.081	1
Appl2	0.244465	0.0116298	0.139	0.146	1
Trmt10c	0.101058	0.0116278	0.079	0.076	1
Dbf4	0.0188419	0.0116222	0.038	0.031	1
Hsf2bp	1.38326e-05	0.0116077	0.012	0.005	0.239
Gtpbp6	0.094727	0.0116067	0.082	0.075	1
Lactb2	0.256251	0.011589	0.182	0.18	1
Tnfsf9	0.0134711	0.0115724	0.018	0.016	1
Zfp410	0.0901917	0.0115637	0.073	0.066	1
Hs3st3b1	0.00292035	0.0115589	0.023	0.017	1
Med4	0.174981	0.01152	0.124	0.12	1
Dhx58	0.0376214	0.0115086	0.046	0.04	1
Parp6	0.0330434	0.0114777	0.048	0.038	1
Mrps10	0.148256	0.011472	0.105	0.101	1
Ilkap	0.264183	0.011457	0.184	0.179	1
Nbeal1	0.28555	0.0114479	0.189	0.185	1
Ccdc9	0.0426458	0.0114262	0.051	0.044	1
Olfml2b	0.117024	0.0114221	0.086	0.081	1
Itm2c	0.372275	0.0114155	0.862	0.866	1
Dvl2	0.0362838	0.0113778	0.051	0.044	1
Ccdc28b	0.162972	0.0113657	0.106	0.102	1
Igsf9	0.000685102	0.0113593	0.017	0.01	1
Gm38394	0.258377	0.0113316	0.152	0.152	1
Slc39a11	0.0315018	0.0113292	0.05	0.043	1
Zc3h8	0.0682612	0.0113247	0.058	0.054	1
Tslp	0.00255812	0.0113159	0.022	0.016	1
Slc36a2	0.00938392	0.0113001	0.028	0.02	1
Cinp	0.0809208	0.011264	0.072	0.065	1
Cc2d1b	0.186453	0.0112484	0.12	0.117	1
Ccl25	0.126319	0.011239	0.079	0.072	1
Gadl1	7.59601e-05	0.011231	0.013	0.007	1
Cryzl2	0.12601	0.011223	0.095	0.088	1
Fahd2a	0.0101641	0.0112169	0.033	0.026	1
Phf1	0.25305	0.0112096	0.173	0.172	1
Atp5g3	0.341417	0.0112042	0.273	0.274	1
Stk19	0.166334	0.0112005	0.117	0.111	1
Map4k2	0.108523	0.0112004	0.082	0.073	1
Slc17a9	0.0479184	0.0111989	0.05	0.043	1
Golga2	0.122782	0.0111819	0.085	0.08	1
Crcp	0.0864026	0.0111716	0.076	0.07	1
Sh3bgrl	0.0227203	0.0111299	0.035	0.028	1
Apmap	0.0991144	0.01111	0.079	0.073	1
Gm4631	0.00886131	0.0111082	0.029	0.022	1
Stk11	0.271234	0.0111031	0.175	0.179	1
Ten1	0.285485	0.0110882	0.207	0.204	1
Wdr60	0.0493832	0.0110654	0.045	0.037	1
Mrpl58	0.2101	0.0110606	0.14	0.134	1
Lrch1	0.224328	0.0110436	0.15	0.145	1
Cln6	0.0131645	0.0110394	0.033	0.028	1
Rgs14	0.0272549	0.0110345	0.039	0.032	1
Ing5	0.101841	0.0110325	0.067	0.062	1
Nfia	0.439484	0.0110145	0.269	0.274	1
Zdhhc4	0.0599049	0.0110111	0.057	0.051	1
Macrod2	7.11942e-05	0.0109805	0.012	0.005	1
Wsb2	0.213875	0.010959	0.136	0.129	1
Rel	0.344364	0.0109422	0.23	0.23	1
Ppox	0.197464	0.0109343	0.132	0.126	1
Trim25	0.0785905	0.0109271	0.059	0.053	1
Eif3k	0.423636	0.0109159	0.486	0.504	1
Sms	0.199124	0.0109089	0.114	0.11	1
Aen	0.0956543	0.010897	0.073	0.065	1
Gm6710	0.00648256	0.0108799	0.03	0.023	1
Zfp512	0.300687	0.0108636	0.18	0.183	1
Mysm1	0.379252	0.0108612	0.237	0.244	1
Tsc1	0.168899	0.0108518	0.087	0.084	1
Slc25a40	0.0724643	0.0108383	0.056	0.052	1
Iffo1	0.393657	0.0108174	0.316	0.328	1
Tsacc	0.00682431	0.0108064	0.026	0.02	1
Nlrc5	0.00150051	0.0107914	0.019	0.013	1
Smim8	0.165281	0.0107897	0.102	0.099	1
Ino80e	0.281756	0.0107874	0.197	0.189	1
Gtpbp8	0.081762	0.0107816	0.061	0.056	1
Kdsr	0.226823	0.0107372	0.126	0.12	1
Pcdhgb2	0.000758638	0.0107217	0.017	0.011	1
Clybl	0.000661936	0.0107124	0.017	0.011	1
Soat2	1.11113e-05	0.0107012	0.01	0.004	0.19198
Ppil3	0.148945	0.0106943	0.094	0.091	1
Cd101	0.0250425	0.01069	0.034	0.028	1
Etv6	0.199783	0.0106505	0.113	0.11	1
Cd69	0.000484444	0.0106401	0.005	0.001	1
Polr1a	0.179247	0.010636	0.095	0.09	1
Clec11a	3.26731e-07	0.0106307	0.008	0.002	0.00564525
Alkbh6	0.178841	0.0106274	0.11	0.106	1
Nup210	0.000165247	0.0106189	0.014	0.008	1
Mapkapk3	0.0580014	0.0106099	0.052	0.044	1
Tk2	0.228726	0.0105962	0.135	0.132	1
Pias4	0.204271	0.0105745	0.11	0.107	1
Ankrd27	0.100503	0.0105679	0.067	0.062	1
Armc9	0.00533661	0.010554	0.026	0.018	1
Prkacb	0.299357	0.0105498	0.167	0.169	1
Scarb1	0.0923605	0.0105251	0.058	0.053	1
Lars	0.26073	0.0105092	0.147	0.142	1
Fhit	0.0677059	0.0104816	0.052	0.048	1
Dnajc11	0.165272	0.0104809	0.093	0.088	1
Nsl1	0.000787861	0.0104715	0.015	0.01	1
Skiv2l	0.121013	0.0104629	0.077	0.071	1
Zbed5	0.00482869	0.0104608	0.021	0.016	1
Heatr3	0.0739217	0.0104545	0.05	0.046	1
Hdgfl2	0.199095	0.0104472	0.108	0.104	1
Atrip	0.0328112	0.010434	0.041	0.033	1
Atf7ip	0.432029	0.0104338	0.28	0.282	1
Bik	0.0026916	0.0104187	0.021	0.015	1
Cplane1	0.106446	0.0104073	0.06	0.056	1
R3hcc1l	0.0560476	0.0103591	0.05	0.044	1
Dpy19l1	0.29929	0.0103514	0.156	0.158	1
Xlr3b	0.0106968	0.0103477	0.023	0.018	1
Rnaseh2b	0.067798	0.0103313	0.055	0.05	1
Lig3	0.101606	0.0103038	0.058	0.051	1
Ifrd1	0.194697	0.0102937	0.08	0.078	1
Sema4d	0.410318	0.0102928	0.299	0.307	1
Tma16	0.080169	0.0102905	0.052	0.047	1
H3c1	0.000104485	0.0102872	0.008	0.004	1
Caml	0.338265	0.0102853	0.215	0.213	1
Spats2	0.0249488	0.0102679	0.035	0.029	1
Zranb1	0.291766	0.0102422	0.142	0.143	1
Hilpda	0.0546885	0.0102357	0.045	0.04	1
Mtres1	0.146951	0.0102235	0.089	0.082	1
Polr2k	0.340921	0.010221	0.232	0.228	1
Usb1	0.018556	0.0101935	0.033	0.028	1
Fbxw10	0.0253179	0.0101935	0.033	0.025	1
Slc9a3r1	0.216669	0.010186	0.109	0.11	1
Cela1	0.000156707	0.0101827	0.015	0.007	1
Glmn	0.0674042	0.010181	0.05	0.044	1
Nol4l	0.107848	0.0101774	0.06	0.055	1
Bet1l	0.226246	0.0101737	0.117	0.112	1
Alkbh3	0.156399	0.0101492	0.093	0.086	1
Gm3739	0.118843	0.0101375	0.065	0.06	1
Usp21	0.288324	0.0101319	0.151	0.146	1
Ptchd1	0.000126759	0.0101208	0.011	0.006	1
Dnajc25	0.195562	0.010107	0.1	0.091	1
Arl16	0.0428269	0.0100928	0.043	0.035	1
Atg12	0.258712	0.010088	0.133	0.134	1
Pmvk	0.121515	0.0100079	0.068	0.064	1
Stoml1	0.163281	0.0100036	0.085	0.081	1
1810037I17Rik	0.451001	0.00998727	0.392	0.406	1
Zfp513	0.213478	0.0099852	0.115	0.108	1
Gnpda2	0.287381	0.00998356	0.145	0.144	1
Srm	0.268546	0.00998201	0.145	0.14	1
Slc25a25	0.0414624	0.00996731	0.037	0.032	1
Hax1	0.187313	0.00993393	0.103	0.096	1
Lcn2	0.000144469	0.00993365	0.006	0	1
Rcc1	0.0204445	0.00993255	0.032	0.025	1
Lpar6	0.516276	0.00991289	0.42	0.438	1
Fundc1	0.299413	0.00990243	0.162	0.158	1
Macrod1	0.0180578	0.00989015	0.03	0.024	1
Chchd5	0.23261	0.00988369	0.114	0.11	1
Pcdhga6	0.0102119	0.00988303	0.023	0.017	1
Micos10	0.445445	0.00987914	0.378	0.396	1
Stk16	0.304092	0.00986773	0.167	0.162	1
Ift172	0.0444595	0.00986218	0.042	0.036	1
Gpr162	0.00837203	0.00985926	0.022	0.016	1
Atf7	0.286809	0.00984166	0.127	0.127	1
Naa80	0.163857	0.00984128	0.088	0.082	1
Fzd8	0.00110418	0.00983751	0.016	0.01	1
Nr4a1	0.0148342	0.00983751	0.011	0.008	1
Mycbp2	0.514832	0.00982553	0.553	0.57	1
Spc24	0.000185125	0.00981545	0.007	0.002	1
Cxcl14	0.0159985	0.00980686	0.017	0.015	1
Hacd3	0.220769	0.00979179	0.098	0.095	1
Dicer1	0.372505	0.00978642	0.188	0.194	1
Jpt2	0.0797859	0.00977936	0.049	0.045	1
Tmem29	0.114939	0.00976699	0.061	0.055	1
Acd	0.109199	0.00970736	0.059	0.055	1
Prps1l3	0.034574	0.00967447	0.036	0.03	1
Rxfp1	0.00651711	0.00966791	0.015	0.009	1
Fyco1	0.363221	0.00966262	0.173	0.175	1
Rhno1	0.170234	0.00963982	0.079	0.076	1
Poldip2	0.221934	0.00962742	0.109	0.105	1
Cxxc5	0.485806	0.00962721	0.443	0.451	1
Stk26	0.0226594	0.00962316	0.028	0.021	1
Slc7a6	0.0367901	0.009613	0.032	0.028	1
Cyp4f18	9.23606e-06	0.00960097	0.009	0.003	0.159581
Gpr89	0.158449	0.00958612	0.072	0.067	1
Ppib	0.439968	0.00958005	0.882	0.894	1
Tmem41a	0.046706	0.00957939	0.039	0.033	1
Mgat4b	0.341939	0.00957664	0.206	0.206	1
Flot2	0.0483639	0.00957468	0.039	0.032	1
Fance	0.29451	0.0095676	0.156	0.151	1
Grk6	0.162736	0.00956307	0.078	0.074	1
B3gnt2	0.000816727	0.00956172	0.013	0.008	1
Slc24a5	0.169053	0.00955855	0.077	0.073	1
[truncated: 11,810 more rows]

## Sheet: Microglia - IL2 24m vs IL2 04m
Gene_id	p_val	avg_log2FC	pct.1	pct.2	p_val_adj
Apoe	0	1.63933	0.695	0.586	0
H2-D1	0	0.819847	0.922	0.84	0
Ifi27l2a	8.3005e-139	0.691844	0.275	0.074	1.43416e-134
Crlf2	0	0.682372	0.622	0.256	0
H2-K1	1.19918e-302	0.662936	0.867	0.774	2.07195e-298
Rps10	0	0.591772	0.961	0.88	0
AC149090.1	7.30437e-305	0.557578	0.926	0.843	1.26205e-300
Ccl12	6.28022e-88	0.524552	0.288	0.169	1.0851e-83
Ccl3	3.55045e-32	0.523929	0.127	0.069	6.13446e-28
Ccl4	5.90601e-18	0.501008	0.113	0.05	1.02044e-13
Cd52	1.65457e-140	0.496573	0.756	0.706	2.85877e-136
Lyz2	1.02022e-96	0.475845	0.719	0.681	1.76274e-92
B2m	2.652e-223	0.434513	0.983	0.979	4.58212e-219
Ifitm3	1.37086e-75	0.419382	0.194	0.066	2.36857e-71
Rbm3	3.72842e-184	0.407797	0.592	0.393	6.44196e-180
Nav2	1.03089e-150	0.401864	0.845	0.739	1.78117e-146
Cd9	2.77934e-145	0.371838	0.995	0.992	4.80214e-141
Cd74	3.65589e-82	0.369265	0.176	0.078	6.31664e-78
Arglu1	2.07144e-133	0.365635	0.847	0.75	3.57904e-129
Cd63	1.60701e-71	0.349179	0.788	0.735	2.77658e-67
Lgals3bp	5.09674e-108	0.333467	0.371	0.212	8.80615e-104
Ccl6	3.84028e-92	0.324062	0.363	0.237	6.63523e-88
Rnaset2a	3.07715e-114	0.321116	0.755	0.652	5.31669e-110
Rps26	7.98463e-109	0.318973	0.944	0.918	1.37958e-104
Fth1	3.61758e-132	0.306302	1	1	6.25045e-128
Bst2	2.03393e-62	0.300268	0.629	0.566	3.51423e-58
Rpl10a	5.41577e-107	0.300126	0.97	0.955	9.35737e-103
Rpl41	1.02118e-115	0.289614	0.997	0.995	1.76439e-111
Lpl	9.01146e-38	0.287776	0.092	0.028	1.557e-33
Rps2	2.82107e-99	0.286533	0.977	0.969	4.87424e-95
Tmsb10	4.30966e-64	0.277391	0.505	0.405	7.44623e-60
Slamf9	2.03531e-94	0.274009	0.352	0.207	3.51661e-90
Rps20	2.32348e-90	0.273028	0.995	0.99	4.0145e-86
Rnaset2b	8.57146e-83	0.271552	0.689	0.591	1.48098e-78
Rpl29	6.88662e-88	0.269495	0.958	0.939	1.18987e-83
Ptms	1.00269e-70	0.260548	0.822	0.772	1.73244e-66
Srsf5	3.90471e-76	0.260378	0.87	0.814	6.74655e-72
Cirbp	1.0396e-86	0.258433	0.405	0.261	1.79621e-82
Itgam	1.4908e-68	0.253662	0.89	0.858	2.5758e-64
Rpl36al	1.4948e-67	0.250115	0.659	0.554	2.58272e-63
Eef1a1	2.47782e-80	0.24897	1	1	4.28118e-76
Rps19	2.37052e-69	0.24773	0.987	0.98	4.09578e-65
Rpl23	3.77957e-75	0.246429	0.998	0.997	6.53033e-71
Rpl22l1	3.18972e-57	0.245591	0.672	0.604	5.5112e-53
Srsf2	1.01937e-56	0.24445	0.751	0.694	1.76126e-52
Rplp0	4.416e-72	0.2423	0.992	0.991	7.62996e-68
Rps5	5.79838e-68	0.241466	0.985	0.977	1.00184e-63
Lat2	2.18518e-54	0.241419	0.563	0.451	3.77555e-50
Atp5g2	3.91453e-70	0.240897	0.844	0.802	6.76352e-66
Rpl39	3.06274e-67	0.2392	0.997	0.995	5.29179e-63
Rpsa	2.1736e-60	0.236728	0.982	0.97	3.75555e-56
Tnfsf13b	1.03758e-97	0.235657	0.269	0.122	1.79273e-93
Ifi27	4.08171e-48	0.229047	0.525	0.419	7.05238e-44
Fos	2.56831e-21	0.227356	0.072	0.032	4.43753e-17
Rpl9	5.67623e-66	0.22501	0.995	0.99	9.80739e-62
Nsa2	2.73828e-43	0.219184	0.59	0.523	4.7312e-39
Rps4x	3.68631e-57	0.218782	0.997	0.995	6.36921e-53
Rps11	5.2214e-61	0.217663	0.995	0.996	9.02154e-57
Gapdh	8.46003e-47	0.216673	0.892	0.859	1.46172e-42
Rps24	6.23345e-59	0.215568	1	0.999	1.07702e-54
Snrnp70	2.08604e-48	0.214339	0.829	0.799	3.60427e-44
Zfp36	7.53199e-21	0.213157	0.334	0.301	1.30138e-16
Ctsb	6.91004e-58	0.212418	0.992	0.994	1.19392e-53
Rpl19	1.41946e-62	0.21182	0.996	0.996	2.45254e-58
Upk1b	4.168e-44	0.21131	0.37	0.262	7.20148e-40
Rpl32	3.77591e-50	0.208897	0.991	0.99	6.52402e-46
Btg2	9.03319e-23	0.206392	0.5	0.505	1.56075e-18
Ly86	2.19627e-71	0.205691	0.995	0.993	3.79472e-67
Ildr2	8.27926e-125	0.20528	0.156	0.026	1.43049e-120
Pabpc1	5.27482e-41	0.204598	0.723	0.674	9.11383e-37
Rgs1	1.08696e-23	0.203836	0.217	0.16	1.87805e-19
Rps15a	3.37974e-51	0.201995	0.995	0.992	5.83951e-47
Pou2f2	1.10414e-33	0.200369	0.815	0.787	1.90774e-29
Rpl21	7.69924e-55	0.198697	0.999	0.998	1.33027e-50
Rps7	6.4168e-48	0.19828	0.988	0.988	1.10869e-43
Rpl36	1.01029e-47	0.197872	0.976	0.968	1.74557e-43
Junb	4.21514e-17	0.19736	0.448	0.444	7.28291e-13
Cd84	3.01058e-38	0.197224	0.719	0.657	5.20168e-34
Rpl37	7.15886e-49	0.197176	0.995	0.992	1.23691e-44
Ctss	3.45021e-85	0.196671	1	1	5.96128e-81
Rpl37a	1.31424e-48	0.196498	0.996	0.994	2.27074e-44
H2-Q7	3.4299e-86	0.192432	0.128	0.034	5.92618e-82
Ppcdc	1.69723e-36	0.18582	0.641	0.576	2.93248e-32
Eif3f	6.5312e-36	0.185394	0.704	0.65	1.12846e-31
Evi2a	1.82842e-34	0.185383	0.648	0.592	3.15915e-30
Sft2d1	3.39788e-39	0.183983	0.807	0.765	5.87085e-35
Smad7	3.56365e-28	0.182992	0.529	0.468	6.15728e-24
Cxcl16	3.53237e-41	0.181726	0.278	0.21	6.10323e-37
Rpl3	4.93584e-40	0.180276	0.986	0.983	8.52814e-36
Cacna1d	6.75635e-52	0.179512	0.283	0.177	1.16736e-47
Csmd3	3.00077e-28	0.175953	0.487	0.414	5.18472e-24
Naalad2	5.12137e-67	0.175416	0.203	0.086	8.8487e-63
Rpl36a	4.73914e-32	0.174731	0.911	0.896	8.18829e-28
Rpl27a	1.07182e-41	0.17233	0.999	0.998	1.85189e-37
Ppfia4	1.41511e-31	0.171742	0.687	0.64	2.44503e-27
Klk8	1.17192e-29	0.170712	0.604	0.523	2.02484e-25
Cd37	7.83298e-34	0.170236	0.879	0.856	1.35338e-29
Cfl1	2.65491e-40	0.169386	0.941	0.938	4.58716e-36
Slfn2	2.19141e-40	0.168034	0.196	0.109	3.78632e-36
Rpl30	2.38099e-37	0.167339	0.998	0.997	4.11387e-33
Rps9	4.52891e-38	0.167314	0.998	0.997	7.82505e-34
Fau	1.83374e-37	0.165891	1	0.999	3.16834e-33
Serpine2	2.74276e-29	0.164062	0.829	0.805	4.73893e-25
Cd180	1.8448e-28	0.162798	0.472	0.402	3.18744e-24
Rps27a	4.10395e-36	0.16245	0.998	0.997	7.0908e-32
Cd48	9.63101e-29	0.162415	0.567	0.492	1.66405e-24
Capg	1.97778e-41	0.16124	0.173	0.104	3.41721e-37
Ppia	7.41875e-46	0.161116	0.995	0.991	1.28181e-41
Chst1	3.27218e-53	0.160791	0.195	0.099	5.65367e-49
Axl	1.34015e-85	0.159686	0.097	0.015	2.31551e-81
Vcam1	3.35556e-80	0.158699	0.106	0.022	5.79774e-76
Luc7l2	1.83648e-23	0.156863	0.767	0.728	3.17307e-19
Rpl35a	2.84702e-32	0.156471	0.998	0.997	4.91908e-28
Cst7	6.95929e-53	0.155865	0.093	0.035	1.20243e-48
Zbtb20	4.98041e-17	0.155805	0.448	0.409	8.60516e-13
Gpx1	4.42488e-24	0.155046	0.552	0.516	7.6453e-20
Rpl24	2.41275e-30	0.154754	0.965	0.959	4.16874e-26
Slc15a3	1.49059e-25	0.154629	0.393	0.334	2.57544e-21
Pfn1	1.08927e-34	0.152271	0.967	0.961	1.88204e-30
Rpl13	1.04802e-29	0.150327	0.999	0.999	1.81077e-25
Rps12	1.40352e-27	0.149934	0.995	0.995	2.42501e-23
Rps3a1	1.46475e-27	0.148525	0.997	0.997	2.53079e-23
Lag3	1.92083e-19	0.148008	0.686	0.644	3.31881e-15
Rpl22	7.5411e-27	0.147967	0.962	0.959	1.30295e-22
Ppp1r15a	2.28375e-37	0.147454	0.101	0.053	3.94587e-33
Rpl6	3.7663e-29	0.146944	0.988	0.983	6.50741e-25
Sp100	5.67476e-54	0.146336	0.147	0.061	9.80486e-50
Fbrsl1	2.09891e-26	0.146242	0.403	0.336	3.62649e-22
Tlr2	2.75328e-27	0.145089	0.283	0.234	4.75712e-23
Rps16	1.28204e-25	0.141818	0.99	0.988	2.2151e-21
Bcl2a1a	1.77368e-34	0.141303	0.236	0.157	3.06456e-30
Npc2	4.20926e-27	0.140442	0.944	0.951	7.27277e-23
Hnrnpdl	1.24601e-23	0.139203	0.415	0.36	2.15286e-19
Rasa4	8.63796e-27	0.13685	0.301	0.232	1.49247e-22
Nptn	4.82256e-22	0.136822	0.646	0.598	8.33242e-18
Nfkbia	2.34095e-13	0.135883	0.268	0.248	4.0447e-09
Ly6e	3.21608e-19	0.135255	0.898	0.902	5.55675e-15
Nav3	2.24656e-15	0.134781	0.548	0.48	3.8816e-11
Hnrnpl	1.52089e-21	0.134389	0.431	0.37	2.62779e-17
H2-Q4	2.99272e-49	0.133473	0.15	0.072	5.17081e-45
Dusp1	3.96773e-19	0.132476	0.081	0.046	6.85544e-15
Gpr84	2.72545e-17	0.132299	0.315	0.284	4.70903e-13
Myl12b	1.93185e-21	0.132069	0.552	0.51	3.33784e-17
Cox6a2	1.82837e-57	0.131053	0.077	0.017	3.15907e-53
Mageh1	5.44554e-79	0.130458	0.112	0.024	9.4088e-75
Hnrnpa1	3.06774e-20	0.129754	0.493	0.437	5.30045e-16
Cd72	9.07328e-61	0.129736	0.091	0.025	1.56768e-56
Rpl34	1.23692e-22	0.129394	0.996	0.991	2.13716e-18
Sdc3	5.86153e-46	0.129238	0.146	0.068	1.01275e-41
Senp2	2.64887e-19	0.128964	0.482	0.421	4.57672e-15
Lair1	2.89758e-20	0.127607	0.917	0.899	5.00643e-16
Apobec3	3.25538e-18	0.126995	0.439	0.404	5.62464e-14
Rps18	2.87937e-20	0.126392	0.983	0.982	4.97497e-16
Cox8a	7.22372e-21	0.12635	0.882	0.871	1.24811e-16
Rps13	6.26593e-22	0.125795	0.986	0.987	1.08263e-17
A630001G21Rik	2.83414e-23	0.125784	0.375	0.309	4.89683e-19
Rpl11	6.52028e-23	0.125517	0.993	0.991	1.12657e-18
Spp1	6.9107e-20	0.12547	0.02	0.015	1.19403e-15
Rps28	1.96559e-18	0.124817	0.988	0.985	3.39615e-14
Timm10b	5.11992e-21	0.123828	0.467	0.398	8.84619e-17
Tmem243	3.36071e-19	0.123557	0.499	0.448	5.80664e-15
Srrm2	6.05968e-19	0.123451	0.898	0.887	1.04699e-14
Gas6	4.49217e-17	0.123242	0.441	0.395	7.76157e-13
Cyba	8.43639e-27	0.123223	0.985	0.985	1.45764e-22
Pnisr	2.09131e-16	0.123101	0.808	0.803	3.61336e-12
Rtp4	2.68053e-32	0.122913	0.109	0.044	4.63143e-28
Ier3	1.02493e-20	0.122413	0.097	0.059	1.77087e-16
Ier2	7.03246e-18	0.121179	0.093	0.059	1.21507e-13
Ccl5	3.05532e-09	0.120723	0.023	0.006	5.27899e-05
Dtx3	2.67871e-23	0.120515	0.267	0.207	4.62827e-19
Ccrl2	4.71338e-26	0.119831	0.107	0.065	8.14378e-22
Pmp22	1.78429e-13	0.119565	0.713	0.693	3.08289e-09
Srgn	3.4542e-15	0.119537	0.662	0.644	5.96816e-11
Tspo	1.86938e-15	0.119304	0.449	0.412	3.22992e-11
Gigyf1	2.04548e-19	0.118267	0.335	0.279	3.53417e-15
Plgrkt	8.40344e-17	0.118032	0.541	0.507	1.45195e-12
Zcchc7	3.44664e-15	0.117434	0.497	0.463	5.95511e-11
Igfbp4	1.30399e-31	0.117137	0.176	0.106	2.25304e-27
Vkorc1	1.17132e-19	0.116576	0.416	0.36	2.02381e-15
Prpf38b	8.68577e-15	0.116561	0.516	0.473	1.50073e-10
Scn1b	2.89784e-17	0.116386	0.372	0.321	5.00688e-13
Btg1	1.46557e-12	0.116311	0.636	0.633	2.53222e-08
Cxcl10	3.32935e-07	0.116269	0.016	0.004	0.00575245
Rpl18	8.33156e-20	0.11567	0.983	0.982	1.43953e-15
Sdf4	1.818e-16	0.115511	0.578	0.544	3.14114e-12
Ifi204	2.0267e-29	0.115189	0.085	0.032	3.50173e-25
Col6a3	2.40565e-54	0.11427	0.105	0.033	4.15647e-50
Arhgap15	4.45997e-58	0.113463	0.082	0.019	7.70593e-54
Tmem219	4.20802e-19	0.11303	0.4	0.333	7.27061e-15
Fnbp1	4.01143e-15	0.110835	0.396	0.356	6.93095e-11
Arpc4	4.2377e-15	0.109782	0.715	0.693	7.3219e-11
Hivep3	1.40856e-15	0.108801	0.353	0.303	2.43371e-11
Syngr1	1.77596e-13	0.108701	0.797	0.796	3.06851e-09
Lgals3	5.80258e-11	0.108648	0.03	0.006	1.00257e-06
Fxyd5	4.31897e-41	0.10842	0.082	0.029	7.46232e-37
Lamp1	7.57834e-22	0.108366	0.985	0.984	1.30939e-17
Ctsz	3.71059e-19	0.10817	0.996	0.998	6.41116e-15
Asph	3.0502e-13	0.10813	0.6	0.565	5.27014e-09
Acer3	1.26821e-16	0.108055	0.362	0.3	2.19121e-12
Prune2	2.95613e-27	0.107986	0.171	0.102	5.1076e-23
Hvcn1	1.30244e-17	0.107975	0.369	0.315	2.25036e-13
Leng8	6.78559e-13	0.107477	0.588	0.573	1.17241e-08
Slc12a9	1.91777e-15	0.107412	0.43	0.378	3.31352e-11
H2-M3	8.32966e-20	0.10706	0.285	0.227	1.4392e-15
Rbm25	5.75568e-12	0.106979	0.656	0.637	9.94466e-08
Rpl38	8.0966e-15	0.106788	0.973	0.973	1.39893e-10
Ptprc	1.14555e-12	0.106514	0.714	0.674	1.97927e-08
Psme1	2.22647e-13	0.105925	0.611	0.584	3.84689e-09
Scpep1	1.30641e-22	0.105474	0.239	0.176	2.25722e-18
Usp35	1.53023e-24	0.105083	0.201	0.136	2.64394e-20
Gm16867	6.90769e-24	0.104231	0.216	0.149	1.19351e-19
Neurl3	6.67621e-16	0.104077	0.304	0.254	1.15351e-11
Rpl7a	4.27944e-14	0.104066	0.912	0.919	7.39401e-10
Rps27rt	5.91857e-19	0.103074	0.281	0.219	1.02261e-14
Luc7l3	3.64981e-12	0.102915	0.529	0.521	6.30615e-08
Phpt1	4.60209e-27	0.102636	0.181	0.119	7.9515e-23
Slc38a2	1.9675e-12	0.100833	0.345	0.301	3.39944e-08
Selenow	1.18018e-16	0.100194	0.256	0.206	2.03912e-12
Cdk6	1.25196e-12	0.0991565	0.285	0.242	2.16314e-08
Taf15	2.0996e-13	0.0991439	0.41	0.356	3.62769e-09
Spint1	1.02941e-12	0.0983235	0.418	0.373	1.77861e-08
Zfp691	2.82437e-14	0.0982892	0.274	0.232	4.87995e-10
H2-T23	1.51621e-10	0.0976974	0.637	0.618	2.61971e-06
Cadm1	1.07206e-10	0.0968356	0.413	0.374	1.85231e-06
Uqcrh	3.42239e-11	0.0964505	0.753	0.743	5.9132e-07
Naca	7.04602e-13	0.096344	0.908	0.906	1.21741e-08
Sat1	4.77954e-10	0.0963351	0.855	0.86	8.25809e-06
Papss1	8.56859e-11	0.0956481	0.53	0.51	1.48048e-06
Hebp1	6.2814e-15	0.0955284	0.291	0.242	1.0853e-10
H2-DMb1	9.04307e-12	0.0954003	0.536	0.497	1.56246e-07
St8sia6	7.84852e-38	0.0951692	0.095	0.038	1.35607e-33
H2-Q6	5.49178e-50	0.0948784	0.067	0.013	9.48869e-46
Stx16	1.88594e-11	0.0946435	0.493	0.476	3.25852e-07
Npm1	3.90077e-10	0.0941674	0.777	0.777	6.73976e-06
Pkib	1.26984e-14	0.0933281	0.282	0.232	2.19403e-10
H2-DMa	6.98708e-10	0.093166	0.653	0.64	1.20723e-05
Ccl2	6.53236e-16	0.0926876	0.031	0.013	1.12866e-11
Hcar2	3.84e-49	0.0916958	0.06	0.01	6.63475e-45
Slamf8	2.53991e-27	0.0916882	0.128	0.074	4.38845e-23
Atp5mpl	7.35854e-11	0.0913027	0.509	0.471	1.27141e-06
Gm2000	1.9114e-18	0.0913021	0.227	0.167	3.30251e-14
Tnf	1.23897e-17	0.0911384	0.052	0.018	2.1407e-13
Hmgb2	1.06382e-09	0.0907191	0.255	0.241	1.83807e-05
Isg15	1.2732e-13	0.0905024	0.07	0.04	2.19984e-09
Atf3	2.6628e-08	0.0904318	0.067	0.058	0.000460079
Ppp1r10	1.87266e-13	0.089791	0.24	0.198	3.23559e-09
Ssr4	1.70314e-11	0.089398	0.869	0.872	2.94268e-07
Lsp1	1.86346e-10	0.0889502	0.301	0.256	3.21969e-06
Fcer1g	4.23685e-21	0.0889468	1	0.999	7.32043e-17
Ctsh	7.40915e-12	0.0889301	0.954	0.961	1.28015e-07
Xaf1	3.28724e-19	0.0888973	0.141	0.092	5.67969e-15
Actg1	2.21443e-09	0.0887523	0.888	0.886	3.82609e-05
Thrsp	9.81031e-10	0.0886932	0.388	0.353	1.69503e-05
Csf2ra	1.00068e-08	0.0885755	0.483	0.46	0.000172897
Bri3	1.05059e-09	0.0884066	0.782	0.798	1.81521e-05
Fyb	1.4411e-09	0.0881025	0.84	0.836	2.48993e-05
Man1a2	1.77896e-09	0.088015	0.611	0.589	3.07369e-05
Ly9	1.67625e-23	0.0876197	0.13	0.076	2.89623e-19
Pdgfa	2.23498e-15	0.0872451	0.174	0.129	3.8616e-11
Ankrd11	5.85754e-08	0.0871609	0.558	0.539	0.00101207
Fgl2	3.65859e-28	0.0870785	0.091	0.04	6.32131e-24
Pfdn5	4.15557e-10	0.0863114	0.904	0.903	7.17999e-06
Ddx39b	1.12559e-09	0.0861779	0.526	0.486	1.9448e-05
H2-Ab1	2.5484e-31	0.0860099	0.066	0.028	4.40312e-27
Prdx5	3.81701e-09	0.0856265	0.622	0.609	6.59502e-05
Ifit3	2.93754e-09	0.0853024	0.054	0.027	5.07548e-05
Cybb	3.95138e-34	0.0850436	0.036	0.006	6.8272e-30
Wsb1	9.6862e-09	0.0849895	0.512	0.497	0.000167358
Anp32b	3.2872e-10	0.0848363	0.351	0.313	5.67962e-06
Sp110	3.37779e-14	0.0847695	0.24	0.191	5.83614e-10
Wdr83os	3.53741e-10	0.0846237	0.474	0.439	6.11194e-06
Arl5c	6.47182e-18	0.0838849	0.128	0.092	1.1182e-13
Lgals9	1.08967e-09	0.0837251	0.43	0.388	1.88274e-05
Prdx1	1.22145e-08	0.0834497	0.659	0.645	0.000211042
Hmgn3	5.21333e-30	0.0834311	0.102	0.049	9.00758e-26
Cdkn1a	1.1005e-10	0.083292	0.061	0.037	1.90144e-06
Cd34	1.21524e-07	0.0828582	0.48	0.44	0.0020997
Pan3	3.84032e-09	0.082725	0.402	0.368	6.6353e-05
Stat1	3.24948e-11	0.0827154	0.211	0.172	5.61445e-07
Mrpl52	9.01418e-09	0.0827123	0.637	0.631	0.000155747
Selenof	3.24961e-10	0.0815015	0.863	0.866	5.61468e-06
Oasl2	5.49023e-27	0.0814306	0.052	0.012	9.48602e-23
Parp14	1.14219e-09	0.0810801	0.248	0.219	1.97348e-05
Ddost	4.36842e-09	0.0806849	0.581	0.567	7.54775e-05
Rpl8	1.08702e-09	0.0806465	0.981	0.979	1.87816e-05
Rpl18a	6.44546e-10	0.0805315	0.997	0.998	1.11365e-05
Ptma	7.24827e-09	0.0803681	0.926	0.925	0.000125236
Spcs1	4.28226e-09	0.0802711	0.542	0.515	7.39889e-05
Smim3	1.573e-19	0.0800543	0.145	0.095	2.71783e-15
P2rx4	3.21611e-09	0.0792765	0.347	0.319	5.55679e-05
Ifngr2	2.55441e-08	0.0791481	0.572	0.549	0.000441351
Mt1	1.11025e-06	0.0785996	0.47	0.465	0.0191829
Cx3cr1	1.17822e-13	0.0782193	0.998	1	2.03573e-09
Mthfd2	8.82167e-22	0.0776843	0.105	0.059	1.52421e-17
Krit1	3.31919e-07	0.0775127	0.44	0.41	0.00573489
Son	1.08842e-08	0.0773157	0.913	0.923	0.000188057
Grk3	2.63317e-13	0.0767079	0.173	0.134	4.5496e-09
Tnfsf8	3.85464e-43	0.0765986	0.056	0.011	6.66005e-39
Mmp14	6.28002e-26	0.0764503	0.097	0.048	1.08506e-21
Egr1	1.27311e-09	0.0758435	0.052	0.026	2.19968e-05
Zeb2	1.46834e-05	0.0755913	0.819	0.808	0.2537
Cd83	2.16931e-06	0.0754491	0.252	0.243	0.0374813
Eif2ak2	1.50315e-11	0.0751814	0.168	0.131	2.59714e-07
Maz	2.65921e-09	0.0751534	0.365	0.325	4.59458e-05
Adap2	3.33382e-07	0.0751316	0.752	0.746	0.00576017
Il1b	5.71875e-13	0.0748659	0.021	0.012	9.88085e-09
Slc16a3	1.40752e-15	0.0745313	0.15	0.106	2.43191e-11
Gadd45b	2.87467e-16	0.0743078	0.03	0.009	4.96686e-12
Eif5a	2.46481e-07	0.0742695	0.663	0.656	0.00425869
Phf11b	2.09843e-15	0.0739926	0.118	0.08	3.62567e-11
Akap8l	4.20552e-08	0.0738221	0.385	0.36	0.00072663
2510009E07Rik	9.94347e-13	0.0737587	0.178	0.129	1.71803e-08
Eif3h	4.68439e-07	0.0734271	0.646	0.63	0.00809369
Psap	2.24452e-11	0.0733862	0.994	0.995	3.87809e-07
Bsg	1.06709e-08	0.0731354	0.897	0.904	0.000184372
Fosb	4.42963e-23	0.073131	0.044	0.017	7.65351e-19
Pdgfb	1.41637e-06	0.073112	0.484	0.463	0.0244721
Pdcd1	2.6117e-40	0.0727647	0.052	0.009	4.5125e-36
Milr1	1.8401e-15	0.0722801	0.131	0.09	3.17933e-11
Rbpms	1.26116e-13	0.0720806	0.157	0.114	2.17903e-09
Nfkbiz	4.17365e-14	0.0720746	0.081	0.048	7.21123e-10
Shisa5	2.22245e-07	0.0719327	0.448	0.419	0.00383995
Map4	1.40127e-08	0.0718768	0.286	0.249	0.000242111
Anxa5	5.53806e-11	0.0717596	0.184	0.151	9.56866e-07
Acox3	2.66197e-08	0.0717456	0.336	0.303	0.000459935
Etnk1	4.77206e-07	0.0717128	0.361	0.346	0.00824516
Ramp1	3.64711e-08	0.0709212	0.235	0.208	0.000630147
Serf2	7.35072e-08	0.0709122	0.902	0.904	0.00127006
Haghl	2.64314e-11	0.0705834	0.195	0.158	4.56682e-07
Lacc1	9.75693e-07	0.070118	0.442	0.419	0.016858
Slc25a3	4.64124e-07	0.0699264	0.745	0.734	0.00801913
H2-T22	1.38683e-13	0.0698739	0.163	0.123	2.39616e-09
Ost4	5.28802e-07	0.0697833	0.569	0.553	0.00913663
Anxa3	3.88644e-07	0.0696066	0.892	0.894	0.006715
Rtn4	6.32791e-07	0.069602	0.782	0.786	0.0109334
Cxcl13	6.98263e-17	0.0695611	0.012	0	1.20646e-12
Haao	1.4325e-33	0.0694521	0.064	0.021	2.47507e-29
Plpp1	1.24793e-11	0.069367	0.203	0.158	2.15617e-07
Ak2	2.15258e-08	0.0692933	0.306	0.275	0.000371923
Fnbp4	1.87619e-10	0.068992	0.2	0.165	3.24168e-06
Atox1	4.03606e-06	0.0689438	0.645	0.645	0.069735
Tor3a	3.70859e-09	0.0685772	0.232	0.204	6.4077e-05
Cyb5r3	1.06365e-12	0.0685493	0.181	0.135	1.83777e-08
C1qa	1.81756e-18	0.0684746	1	1	3.14039e-14
Bax	7.54744e-07	0.0683777	0.468	0.447	0.0130405
Klf2	0.00172601	0.068205	0.07	0.061	1
Rpl31	4.92785e-06	0.0680047	0.682	0.685	0.0851434
Tubb5	1.41935e-05	0.067957	0.645	0.654	0.245235
Ewsr1	3.34527e-07	0.0677396	0.387	0.36	0.00577995
Hint1	9.36203e-07	0.0676895	0.691	0.681	0.0161757
Lpcat2	3.6764e-09	0.0676339	0.978	0.978	6.35209e-05
Cdk11b	2.77548e-08	0.0675692	0.286	0.246	0.000479548
Tgif1	1.82887e-10	0.0674572	0.176	0.141	3.15993e-06
Eya4	4.97939e-13	0.0672619	0.145	0.102	8.60339e-09
Uvssa	1.35367e-09	0.0672141	0.181	0.148	2.33888e-05
H2aj	3.9642e-07	0.0672005	0.354	0.328	0.00684934
Dennd1c	2.06716e-06	0.0668022	0.447	0.421	0.0357164
Slfn5	6.04815e-21	0.0667911	0.042	0.016	1.045e-16
Gpi1	1.37124e-06	0.0664343	0.436	0.418	0.0236923
Slc6a6	3.40967e-06	0.0663158	0.402	0.379	0.0589122
Chst2	1.51969e-19	0.0661775	0.055	0.027	2.62572e-15
Rpl14	2.74148e-06	0.0657055	0.907	0.898	0.0473673
Plekhj1	5.43624e-07	0.0650069	0.423	0.399	0.00939274
Snrpg	8.78508e-06	0.0649744	0.592	0.58	0.151789
Tlr12	8.3301e-14	0.064862	0.133	0.09	1.43928e-09
Gm4951	9.83816e-17	0.0643806	0.064	0.032	1.69984e-12
Slc11a1	7.80108e-06	0.0643445	0.504	0.485	0.134787
Usp12	3.01306e-09	0.0643283	0.22	0.181	5.20596e-05
Cstb	1.65404e-06	0.0639541	0.258	0.247	0.0285784
Dst	8.4196e-05	0.0638331	0.581	0.578	1
Camk2d	1.57816e-05	0.0632508	0.509	0.498	0.272674
Plaur	3.13086e-14	0.063124	0.063	0.039	5.40949e-10
Cenpb	7.98569e-10	0.0630103	0.184	0.148	1.37977e-05
Idh3b	6.91277e-08	0.0628778	0.289	0.255	0.00119439
Stub1	8.79723e-07	0.0627109	0.356	0.335	0.0151999
Psme2	2.50941e-06	0.0623162	0.407	0.387	0.0433575
Macf1	0.000178079	0.0621424	0.728	0.729	1
Asap1	9.22438e-06	0.0620706	0.459	0.439	0.159379
Abcc5	9.94325e-06	0.0619281	0.372	0.355	0.171799
App	1.11319e-05	0.061619	0.419	0.389	0.192337
Grina	1.2639e-05	0.0614601	0.461	0.453	0.218377
Cox5b	9.96118e-06	0.0613102	0.539	0.522	0.172109
Serpine1	1.06197e-14	0.0612722	0.032	0.014	1.83488e-10
Glrp1	1.53659e-12	0.061154	0.125	0.088	2.65492e-08
Eif3a	6.43979e-05	0.0611339	0.474	0.456	1
Jun	0.0163853	0.0607192	0.341	0.407	1
Samd9l	1.62726e-32	0.0605774	0.041	0.007	2.81159e-28
Ssbp4	1.24356e-05	0.0604693	0.569	0.561	0.214863
Tns1	1.20241e-07	0.0604243	0.222	0.189	0.00207753
Tap1	6.2128e-10	0.0603688	0.176	0.136	1.07345e-05
Hpn	1.5919e-22	0.060314	0.064	0.029	2.75048e-18
Rxrg	1.08621e-37	0.060263	0.045	0.006	1.87675e-33
Pnn	0.000118363	0.0602467	0.52	0.522	1
Naaa	1.85018e-07	0.0602287	0.241	0.208	0.00319674
Afdn	4.25166e-26	0.0599244	0.061	0.023	7.34601e-22
Cap1	1.28037e-05	0.059877	0.481	0.459	0.221222
Plekha1	2.66233e-07	0.0597497	0.224	0.194	0.00459998
Map4k4	0.000118594	0.0597053	0.602	0.596	1
Marcksl1	1.71389e-12	0.0594715	0.083	0.057	2.96125e-08
Nupr1	6.82097e-08	0.0589595	0.176	0.145	0.00117853
Cdk2ap1	3.29695e-06	0.058849	0.333	0.302	0.0569646
Rnase6	8.78559e-10	0.0587814	0.148	0.112	1.51797e-05
Tcf25	6.4908e-05	0.0586862	0.501	0.495	1
Clec1a	1.51036e-34	0.0585359	0.042	0.007	2.60961e-30
Rps21	1.35843e-05	0.0585189	0.995	0.994	0.23471
Ccnl1	6.22321e-05	0.0585004	0.387	0.376	1
Arhgap24	5.47907e-16	0.0584988	0.09	0.053	9.46673e-12
Ipcef1	1.57394e-19	0.0584222	0.073	0.038	2.71945e-15
Akr1a1	5.29513e-05	0.0583568	0.667	0.668	0.914892
Syngr2	5.66357e-05	0.058325	0.64	0.631	0.978552
Tmbim6	1.46578e-06	0.0581827	0.943	0.945	0.0253257
Large1	3.49623e-07	0.0578851	0.234	0.202	0.00604078
Gdi1	1.49685e-05	0.0578496	0.372	0.35	0.258625
Ddx17	0.000117781	0.0578313	0.516	0.517	1
Itgax	9.79484e-26	0.0577766	0.045	0.013	1.69235e-21
Ccni	3.98225e-05	0.0577113	0.473	0.45	0.688052
Clec2d	4.9375e-07	0.0574947	0.156	0.134	0.00853102
Icam1	3.32828e-05	0.0572668	0.307	0.297	0.57506
Gcnt2	2.63304e-13	0.0571029	0.095	0.063	4.54936e-09
Sfi1	8.42484e-07	0.0569827	0.224	0.198	0.0145564
Frrs1	3.33885e-05	0.0569816	0.355	0.335	0.576887
Tnrc6a	3.25266e-05	0.0566492	0.328	0.313	0.561995
Ash1l	0.000135961	0.0565055	0.435	0.412	1
Il3ra	1.96766e-32	0.0564682	0.045	0.01	3.39972e-28
Clip1	1.57815e-05	0.0563054	0.329	0.294	0.272672
Rp9	8.39946e-06	0.0562963	0.341	0.31	0.145126
Trmt112	3.85567e-05	0.0562257	0.538	0.525	0.666182
Tmem100	1.02885e-05	0.0561131	0.279	0.254	0.177765
Ifi209	4.98146e-18	0.0554596	0.06	0.027	8.60696e-14
Lsm7	7.94651e-07	0.0552439	0.256	0.226	0.01373
Trim44	2.72028e-05	0.0547138	0.324	0.293	0.47001
Cox7c	7.06457e-05	0.0546595	0.772	0.764	1
Rps3	4.36769e-05	0.0546388	0.993	0.993	0.75465
Leprot	6.73883e-05	0.0546153	0.489	0.472	1
Gm2916	1.8564e-13	0.0545617	0.1	0.065	3.2075e-09
Emp2	3.16049e-31	0.0544867	0.041	0.008	5.46069e-27
Srek1	9.19617e-05	0.0544365	0.353	0.337	1
Tcirg1	0.000139122	0.0541921	0.52	0.512	1
Cdk8	4.17998e-07	0.0540351	0.223	0.185	0.00722217
Elk3	1.76442e-05	0.0539084	0.315	0.285	0.304857
Mpeg1	0.000373623	0.0538081	0.82	0.829	1
Aopep	2.45134e-12	0.0536559	0.09	0.059	4.23542e-08
Mif	0.000588495	0.0536057	0.391	0.393	1
H1f3	2.75017e-11	0.0535771	0.061	0.035	4.75174e-07
Fkbp1a	4.77201e-05	0.0534924	0.366	0.346	0.824508
Hbb-bt	1.20444e-30	0.0533622	0.039	0.001	2.08103e-26
Tank	4.97331e-09	0.0533349	0.133	0.103	8.59289e-05
Irf7	5.4668e-15	0.0533125	0.035	0.015	9.44553e-11
Pid1	0.000381619	0.0531648	0.52	0.516	1
Mdm4	5.96271e-05	0.0531039	0.351	0.332	1
Ldha	0.000176571	0.0529523	0.422	0.41	1
Galnt7	2.86396e-07	0.0529474	0.149	0.125	0.00494836
Prkcb	1.44305e-05	0.0525467	0.281	0.249	0.24933
Epsti1	1.24174e-05	0.0523166	0.293	0.271	0.214548
Prrc2c	0.000566278	0.0521551	0.514	0.504	1
Gng5	0.000177138	0.0520351	0.854	0.872	1
Ank2	0.000203613	0.0519752	0.284	0.265	1
Btf3	7.5121e-05	0.0519656	0.829	0.828	1
Irak1	5.09256e-05	0.0519104	0.312	0.288	0.879892
Bag1	0.000214469	0.0518589	0.467	0.447	1
Snx10	2.64358e-05	0.0515457	0.28	0.263	0.456757
Phf14	0.000388961	0.051366	0.526	0.52	1
Sv2a	1.208e-11	0.0513638	0.084	0.056	2.08718e-07
Dnmt3a	0.00010246	0.0511815	0.285	0.269	1
Crip1	1.24609e-11	0.0510149	0.069	0.047	2.153e-07
Cers4	8.39491e-19	0.0508867	0.053	0.023	1.45047e-14
Gdpd3	3.95862e-13	0.0507492	0.083	0.051	6.8397e-09
Srsf9	0.000274891	0.0506958	0.726	0.736	1
Lrguk	1.05884e-25	0.0504171	0.038	0.009	1.82947e-21
Spns2	3.86601e-12	0.0503278	0.093	0.059	6.67969e-08
Ranbp10	4.31662e-06	0.0501132	0.208	0.181	0.0745826
Lmo4	3.17089e-05	0.0500096	0.238	0.207	0.547866
Mier1	0.000388438	0.0499544	0.373	0.359	1
Alox5ap	0.000780079	0.0498492	0.772	0.803	1
Itgb2	0.000534114	0.0498397	0.632	0.627	1
Nubp1	2.51335e-07	0.0497971	0.177	0.142	0.00434257
Rnf13	0.000418808	0.0497772	0.737	0.743	1
Cpeb2	8.66433e-08	0.0497128	0.136	0.11	0.00149702
Irf9	7.64268e-07	0.0496563	0.166	0.135	0.013205
Pea15a	9.15108e-05	0.0493873	0.284	0.268	1
Cyb5r1	1.13613e-06	0.0490029	0.188	0.161	0.0196301
Arl10	6.69493e-05	0.0488786	0.337	0.309	1
Socs3	1.57566e-05	0.0488719	0.094	0.08	0.272243
Mlph	0.000241051	0.0487601	0.325	0.293	1
Camkk2	0.000110745	0.0487462	0.293	0.274	1
Ldb1	0.000105135	0.0485733	0.318	0.305	1
Mfsd12	7.81145e-10	0.0485585	0.105	0.074	1.34966e-05
Ddx50	0.000260371	0.0483795	0.335	0.328	1
Ephx1	7.24288e-17	0.0482868	0.064	0.033	1.25143e-12
Relb	5.1358e-10	0.0482322	0.101	0.072	8.87364e-06
Cbx3	0.000543064	0.0481762	0.393	0.389	1
Cep192	1.76512e-05	0.0477275	0.229	0.201	0.304978
Mapkapk2	9.03083e-06	0.0477141	0.213	0.188	0.156035
Gal3st4	7.68591e-11	0.0476686	0.098	0.066	1.32797e-06
Anapc11	0.000126288	0.0476511	0.333	0.306	1
Zup1	0.000407553	0.047471	0.323	0.309	1
Rpl15	0.000362994	0.0474363	0.968	0.968	1
Tspan18	1.59531e-07	0.047428	0.13	0.105	0.00275637
Rpl27	0.000386619	0.0472297	0.965	0.965	1
Zc3h13	3.32074e-05	0.0472036	0.176	0.157	0.573757
Lrrfip1	0.000179865	0.0471915	0.285	0.265	1
Izumo4	1.25732e-08	0.0471779	0.12	0.091	0.000217239
Chst12	8.27813e-08	0.0470512	0.14	0.108	0.00143029
Usp18	1.13942e-15	0.0470055	0.04	0.016	1.96869e-11
Cd22	2.78319e-19	0.0467598	0.05	0.021	4.80879e-15
Cdh23	1.81054e-09	0.046649	0.097	0.069	3.12825e-05
Rsad2	5.31139e-11	0.0464936	0.013	0.004	9.17702e-07
Nceh1	9.35871e-12	0.0462366	0.073	0.045	1.617e-07
Cenpf	4.62328e-08	0.0462179	0.015	0.008	0.00079881
Tle5	0.000820493	0.0462022	0.47	0.463	1
Ythdc1	0.000685803	0.0461345	0.339	0.322	1
Igsf8	3.23467e-05	0.0461241	0.227	0.201	0.558887
Arpc1b	0.000886256	0.046072	0.836	0.842	1
Tcim	1.93336e-09	0.0460647	0.041	0.023	3.34045e-05
Mrpl33	0.000125768	0.0460432	0.302	0.281	1
Slc2a1	5.58626e-07	0.0459078	0.134	0.109	0.00965195
Sec61g	0.00148037	0.0458645	0.613	0.609	1
Nktr	0.00421896	0.0457894	0.568	0.562	1
Nfxl1	3.14974e-06	0.0457662	0.161	0.136	0.0544211
Sfxn2	8.94519e-09	0.0457577	0.096	0.07	0.000154555
Mef2a	0.00169328	0.045619	0.894	0.902	1
Khdrbs3	0.000812407	0.0454755	0.297	0.285	1
Ppp1r14b	0.00147505	0.0453949	0.662	0.668	1
Arhgap17	0.00233954	0.045349	0.499	0.497	1
Atp5e	0.00134339	0.0453316	0.788	0.797	1
Slc7a1	4.18827e-18	0.0453039	0.047	0.019	7.23649e-14
Gtpbp2	0.000827184	0.0452852	0.405	0.392	1
Eif4e3	7.26173e-08	0.0452164	0.114	0.085	0.00125468
Sema4g	5.70287e-08	0.045119	0.118	0.092	0.000985342
Zfp945	5.14222e-08	0.0450886	0.113	0.083	0.000888473
Sltm	0.00081992	0.0450301	0.3	0.279	1
Fgr	1.65821e-24	0.044924	0.035	0.008	2.86506e-20
H1f4	5.91131e-09	0.0447141	0.079	0.056	0.000102136
Ttc14	0.00435839	0.0446864	0.575	0.586	1
Tagln2	8.57261e-05	0.0445717	0.193	0.17	1
Znrf1	0.000159025	0.0444575	0.268	0.249	1
Memo1	1.89071e-05	0.0444412	0.186	0.159	0.326677
Fis1	0.00143377	0.0442616	0.503	0.51	1
Golgb1	0.00167757	0.0441055	0.272	0.252	1
Gnas	0.00401286	0.0440549	0.804	0.822	1
Atp6v0c	0.00236281	0.0439049	0.888	0.912	1
Polr1d	0.00116983	0.0439003	0.505	0.504	1
Ddhd2	0.00019131	0.0438808	0.231	0.21	1
Ogfr	4.61358e-05	0.0438116	0.209	0.187	0.797135
Rassf3	9.11689e-08	0.0436089	0.103	0.077	0.00157522
Slc16a10	1.01802e-09	0.0436047	0.086	0.061	1.75893e-05
Rtcb	0.000263613	0.0435774	0.27	0.25	1
Chst8	4.34648e-08	0.0434682	0.102	0.074	0.000750985
Mbd2	6.71087e-05	0.0433111	0.217	0.192	1
Bcl2a1d	7.30594e-15	0.0432799	0.047	0.021	1.26232e-10
H2-Ke6	0.000164688	0.0432697	0.254	0.231	1
Csf1	9.29884e-10	0.0432615	0.05	0.034	1.60665e-05
Olfml2b	9.27831e-08	0.0431384	0.112	0.086	0.00160311
Vps50	5.47775e-05	0.0431358	0.209	0.186	0.946445
Cnbp	0.00230781	0.0430415	0.622	0.62	1
Cpd	1.00418e-06	0.043014	0.104	0.086	0.0173503
Upf3b	9.72067e-05	0.0429624	0.187	0.165	1
Adap1	1.97267e-09	0.0429438	0.089	0.061	3.40838e-05
Hlf	2.11762e-08	0.0429361	0.076	0.051	0.000365883
Igbp1	0.000183633	0.0429252	0.27	0.244	1
Msmo1	2.74758e-05	0.0428709	0.168	0.151	0.474726
Cacna1s	9.20876e-14	0.0428587	0.059	0.03	1.59109e-09
9530068E07Rik	0.00107039	0.0428551	0.404	0.4	1
Pirb	4.84506e-07	0.0428321	0.111	0.088	0.0083713
Scimp	3.68152e-17	0.0426871	0.046	0.019	6.36092e-13
H2-Oa	0.000148474	0.0426693	0.214	0.187	1
Irgm1	2.60238e-05	0.0425577	0.162	0.143	0.449639
Amotl1	7.72352e-08	0.0425557	0.086	0.061	0.00133447
Mlxipl	0.00148282	0.0425006	0.394	0.378	1
Atrx	0.00792972	0.0424816	0.498	0.501	1
Rufy3	1.02528e-05	0.0424552	0.136	0.116	0.177148
6030468B19Rik	1.71007e-14	0.0423209	0.055	0.028	2.95465e-10
Ak1	1.70201e-05	0.0423207	0.157	0.132	0.294073
Phf11d	1.87521e-06	0.0422276	0.108	0.089	0.0323999
Hypk	5.75991e-05	0.0421836	0.212	0.187	0.995198
Kif5b	0.00457486	0.0421782	0.453	0.445	1
Trim30a	0.00310501	0.0421075	0.32	0.315	1
Cacna1a	1.01804e-10	0.0420119	0.064	0.038	1.75897e-06
Cdkn1b	0.000118678	0.0417308	0.185	0.165	1
Vars	1.78435e-05	0.0417216	0.158	0.135	0.308299
Tmem50b	0.000238449	0.0416781	0.23	0.213	1
Tpcn1	0.000526959	0.0416576	0.26	0.242	1
Sfpq	0.00600574	0.0415114	0.517	0.518	1
Ktn1	0.00437875	0.041383	0.351	0.338	1
Ddi2	5.38935e-05	0.0413311	0.174	0.153	0.931173
Chd7	0.00356444	0.0413074	0.368	0.353	1
Safb	0.000705847	0.0412575	0.273	0.257	1
Atp5md	0.00126194	0.0412216	0.341	0.32	1
Rps23	0.00191058	0.0411389	0.995	0.994	1
Gusb	0.00459522	0.041073	0.594	0.596	1
Tmem205	4.6651e-14	0.0410063	0.052	0.026	8.06036e-10
Rad51b	1.47806e-16	0.0409854	0.043	0.018	2.55379e-12
Mettl1	1.09539e-05	0.0409605	0.12	0.095	0.189262
Rpl9-ps6	6.06873e-07	0.0409294	0.124	0.098	0.0104856
Mymk	1.73553e-10	0.0408423	0.064	0.039	2.99864e-06
Relch	8.46545e-05	0.0405968	0.172	0.153	1
Slc39a7	0.000886189	0.0405933	0.31	0.291	1
Ly6k	9.47466e-20	0.0405892	0.023	0.004	1.63703e-15
C4b	1.03894e-17	0.0405565	0.029	0.009	1.79509e-13
Capzb	0.00366959	0.0405494	0.737	0.737	1
Slc11a2	2.40584e-07	0.0405171	0.099	0.078	0.00415681
Bclaf1	0.00744937	0.0404488	0.444	0.44	1
Srsf10	0.0026999	0.0403171	0.388	0.377	1
Nmt1	0.00470125	0.0401536	0.522	0.523	1
Fus	0.0102008	0.0400867	0.743	0.755	1
St14	4.80913e-13	0.0400457	0.056	0.03	8.30922e-09
Wdfy1	5.41909e-05	0.0400374	0.155	0.13	0.936311
Slc50a1	0.00294538	0.0399984	0.445	0.438	1
Cks2	5.45507e-06	0.03977	0.076	0.069	0.0942526
Mak16	1.31868e-05	0.0395733	0.146	0.121	0.227842
Tle4	0.00241577	0.0395585	0.303	0.295	1
Chkb	8.65553e-06	0.0395518	0.129	0.106	0.14955
Isca2	0.000464387	0.0395455	0.254	0.238	1
Olfm4	6.62978e-19	0.0395393	0.036	0.012	1.14549e-14
Atp6v0e	0.00392931	0.0395298	0.676	0.689	1
Phf20l1	0.00398016	0.039446	0.324	0.322	1
Emp3	0.00119544	0.0394301	0.172	0.155	1
Bptf	0.00773795	0.0393682	0.439	0.439	1
Htra3	7.76556e-17	0.0393525	0.04	0.016	1.34173e-12
Tmed2	0.00493823	0.0392298	0.734	0.751	1
Treml2	2.14825e-11	0.0391661	0.056	0.031	3.71174e-07
Slc8b1	4.59824e-06	0.0389503	0.126	0.102	0.0794483
Trim34a	1.15758e-05	0.038936	0.131	0.107	0.200007
Max	0.000504353	0.0389354	0.228	0.206	1
Atp5g1	0.00475426	0.0389109	0.473	0.476	1
Tmx4	0.00332299	0.0388986	0.303	0.289	1
Pcp4	9.14274e-11	0.0388491	0.056	0.032	1.57968e-06
Trp53i11	1.23479e-07	0.0388467	0.076	0.054	0.00213346
M6pr	0.00411891	0.0385202	0.423	0.411	1
Trps1	1.08632e-15	0.0384944	0.04	0.016	1.87694e-11
Prkar1b	1.3216e-11	0.038491	0.059	0.035	2.28347e-07
Tapbp	0.00540785	0.0383442	0.536	0.537	1
Selenoh	7.92261e-05	0.0383205	0.147	0.13	1
Gng10	6.86519e-06	0.0382721	0.131	0.107	0.118617
Asb13	7.97431e-05	0.0382164	0.162	0.139	1
Ftl1-ps1	1.53917e-06	0.0381616	0.111	0.088	0.0265937
Rnf5	0.000856294	0.0381452	0.238	0.221	1
Tnip2	4.09586e-06	0.0381135	0.12	0.096	0.0707683
Sh2d6	1.79989e-18	0.0379242	0.035	0.012	3.10985e-14
Eef1d	0.00841088	0.0378926	0.728	0.742	1
Cspp1	0.00431637	0.0376371	0.232	0.214	1
Aig1	0.000635532	0.0374712	0.211	0.194	1
Setd3	0.00287099	0.0374666	0.326	0.314	1
Larp1	0.00312113	0.0374606	0.288	0.271	1
Trappc2l	0.00215765	0.0373752	0.327	0.302	1
Itpripl2	0.000431445	0.037339	0.198	0.178	1
Miip	5.47536e-05	0.0373235	0.148	0.127	0.946033
Mthfs	0.000643221	0.0371249	0.226	0.206	1
Card9	0.000274073	0.0371248	0.189	0.169	1
Kcnj12	1.06847e-23	0.0370842	0.028	0.004	1.8461e-19
D5Ertd579e	0.000886844	0.0369754	0.206	0.186	1
Trim12c	0.00213729	0.0369295	0.224	0.213	1
Zkscan2	3.04408e-20	0.0368847	0.033	0.008	5.25956e-16
B4galnt1	2.34791e-06	0.0368818	0.1	0.079	0.0405672
Ifit2	6.12103e-06	0.0368605	0.025	0.013	0.105759
Cyb561a3	0.00165061	0.0368552	0.265	0.245	1
Naga	0.00172643	0.0368485	0.284	0.269	1
Arhgap39	0.00372819	0.0368343	0.337	0.321	1
Snrpd3	0.00134797	0.0367739	0.275	0.252	1
Psmb9	0.00437521	0.0367407	0.375	0.358	1
Hspa12a	1.95314e-12	0.0367042	0.045	0.024	3.37464e-08
Rps8	0.00519208	0.036582	0.991	0.991	1
Bod1l	0.0178324	0.0363784	0.407	0.396	1
Ndufa6	0.0082309	0.0362236	0.468	0.465	1
Orai2	0.000163072	0.0362115	0.156	0.134	1
Pkm	0.0183021	0.0361793	0.522	0.537	1
Cpq	1.00789e-05	0.0360279	0.09	0.072	0.174144
Dusp3	0.00113863	0.0359842	0.178	0.162	1
Colgalt1	0.0049814	0.035768	0.315	0.301	1
Sp140	2.56566e-05	0.0357527	0.118	0.097	0.443295
Srsf11	0.0165944	0.035742	0.568	0.567	1
Abcb1b	7.09132e-06	0.035608	0.101	0.08	0.122524
Dnajb14	0.00766954	0.0355892	0.274	0.262	1
Daam1	1.8556e-05	0.0355223	0.094	0.075	0.320611
Ltb	3.07369e-06	0.0354424	0.088	0.067	0.0531073
Ccdc122	1.52113e-11	0.0354117	0.049	0.026	2.6282e-07
Cnot6l	0.00528642	0.0354025	0.285	0.275	1
Fam167b	0.00339015	0.0353618	0.281	0.266	1
Coq10b	8.44902e-05	0.0353355	0.115	0.103	1
Cmya5	1.14133e-06	0.0352945	0.06	0.042	0.0197199
Mpg	5.39386e-06	0.0352832	0.1	0.082	0.0931951
Plau	9.42741e-06	0.035172	0.097	0.08	0.162887
Aprt	0.00229089	0.0351347	0.259	0.244	1
Kcnj9	1.54801e-09	0.035088	0.047	0.026	2.67465e-05
Adamts10	3.79274e-08	0.0350365	0.065	0.044	0.00065531
Hjurp	0.00478441	0.0350291	0.233	0.226	1
Myo1e	4.88716e-08	0.0349296	0.063	0.044	0.000844403
Cops9	0.00913197	0.034928	0.408	0.402	1
Gnb1	0.0135765	0.0349278	0.511	0.509	1
Dcaf15	8.87395e-08	0.0348051	0.076	0.054	0.00153324
Gltp	0.0083923	0.0347434	0.376	0.363	1
Atxn2l	0.00964144	0.034717	0.376	0.377	1
Pde2a	4.76689e-11	0.0347154	0.045	0.025	8.23624e-07
Tpi1	0.0107716	0.0346281	0.269	0.273	1
Trmt1	0.00197862	0.0345647	0.221	0.205	1
Sh3bgrl3	0.0147582	0.0344736	0.875	0.897	1
Inpp4a	0.000148668	0.034463	0.139	0.118	1
Slc38a10	0.00421149	0.0343862	0.28	0.263	1
Daglb	0.0168489	0.0341908	0.639	0.65	1
Uqcr10	0.0128128	0.0341397	0.427	0.426	1
Id2	0.00185107	0.0341166	0.101	0.089	1
Amz1	0.000416134	0.0341152	0.156	0.135	1
Tpm4	0.000370305	0.0340827	0.141	0.126	1
Fgfr1op	0.000407718	0.0340816	0.149	0.129	1
Fam20c	2.04533e-11	0.033947	0.032	0.013	3.53393e-07
Churc1	0.000816605	0.0339234	0.186	0.163	1
Igf2bp2	3.86089e-09	0.0338749	0.049	0.029	6.67084e-05
Dvl1	1.73485e-05	0.0338428	0.103	0.082	0.299747
Vps13a	0.000115004	0.0338425	0.117	0.096	1
Chd3	5.78553e-05	0.0337914	0.114	0.094	0.999624
Cdc37l1	0.0107603	0.0337801	0.275	0.275	1
Nab2	1.67425e-06	0.0337674	0.085	0.06	0.0289278
Nob1	3.72729e-06	0.0337	0.087	0.067	0.0644001
Ttc19	8.30343e-05	0.0336241	0.117	0.099	1
Slc46a1	0.00205146	0.0334737	0.194	0.18	1
Cd300lf	1.06526e-16	0.0334516	0.024	0.006	1.84056e-12
Eef2	0.0217982	0.0334311	0.774	0.795	1
Tctex1d2	0.000292722	0.0334113	0.151	0.131	1
Ifit3b	5.45559e-08	0.0332702	0.02	0.008	0.000942617
Bcap31	0.0178763	0.033244	0.58	0.583	1
Whrn	0.0128446	0.0332124	0.341	0.332	1
Ifitm2	2.36313e-13	0.0331991	0.03	0.012	4.08302e-09
Impdh2	0.000497822	0.033109	0.163	0.142	1
Trafd1	0.0100588	0.033094	0.326	0.318	1
Ttc5	0.00365422	0.0330414	0.238	0.226	1
Lrrk1	0.00665207	0.033031	0.316	0.294	1
Crlf3	0.0278368	0.0329494	0.616	0.63	1
Rpl10-ps3	1.25011e-05	0.0329139	0.105	0.081	0.215994
Pebp1	0.0172423	0.0328637	0.591	0.595	1
Chic1	1.53545e-17	0.032708	0.029	0.007	2.65296e-13
Akap1	3.96076e-12	0.0326899	0.04	0.02	6.84339e-08
Tfdp1	1.33886e-06	0.0326782	0.077	0.056	0.0231328
Tuba1c	1.63765e-07	0.0326707	0.052	0.035	0.00282952
Dgkd	0.00677351	0.0326428	0.262	0.25	1
Cd81	0.000626386	0.0325936	1	1	1
Dhdh	0.000151383	0.0325181	0.102	0.086	1
Eml4	0.00729305	0.0323464	0.26	0.238	1
Syncrip	0.0104869	0.0323418	0.284	0.27	1
Ifi35	0.0046612	0.0323346	0.242	0.228	1
Nfat5	0.014313	0.0323314	0.283	0.269	1
Atp1a3	3.3272e-16	0.0323121	0.032	0.01	5.74873e-12
Crebzf	0.00559786	0.0322499	0.234	0.224	1
Abhd16a	0.00324631	0.0321547	0.223	0.205	1
Chfr	0.00232348	0.0321151	0.207	0.186	1
Paxbp1	0.0022624	0.0320623	0.181	0.164	1
Gpr65	1.39751e-08	0.0320566	0.045	0.026	0.000241461
Gramd1a	0.00929843	0.0320316	0.288	0.276	1
Nes	1.01962e-13	0.0320067	0.017	0.005	1.7617e-09
Bcap29	0.00494737	0.03198	0.229	0.211	1
Apbb2	0.000646184	0.0319747	0.127	0.107	1
Thoc2l	0.037854	0.0319701	0.317	0.304	1
Abhd11	1.19973e-05	0.0319501	0.09	0.07	0.20729
Galnt11	0.00337466	0.031883	0.209	0.191	1
Zfp787	0.00123314	0.0318532	0.18	0.161	1
Fabp5	6.737e-05	0.0318031	0.059	0.053	1
Atp6v1f	0.0245463	0.0316339	0.652	0.66	1
Susd6	0.00169783	0.0315324	0.177	0.159	1
Tap2	0.0101106	0.0314922	0.337	0.326	1
Ptcra	6.61706e-12	0.0314877	0.04	0.02	1.1433e-07
Dna2	2.0645e-12	0.0314829	0.032	0.014	3.56704e-08
Uqcrfs1	0.00970513	0.0314589	0.321	0.311	1
Tkt	0.0176161	0.0314423	0.366	0.366	1
Itgb3	7.79665e-05	0.0314417	0.098	0.078	1
Stk38	0.0117277	0.0314009	0.273	0.26	1
Ensa	0.0040103	0.0312068	0.205	0.189	1
Gabarap	0.0188158	0.0311644	0.84	0.86	1
Pld3	0.013434	0.0311225	0.298	0.293	1
Cenpa	3.25391e-05	0.0311064	0.027	0.023	0.56221
Zc3h6	3.76933e-08	0.030964	0.048	0.028	0.000651265
Pgam1	0.0315197	0.0309614	0.439	0.451	1
Rsrc1	0.00694908	0.0309358	0.227	0.212	1
Samhd1	0.0233647	0.0309131	0.32	0.317	1
Zbp1	3.8565e-12	0.0308638	0.026	0.007	6.66327e-08
Srsf1	0.0130384	0.0308594	0.268	0.269	1
Nop14	0.000201633	0.0308499	0.103	0.087	1
Bcl2	3.96013e-06	0.0307776	0.055	0.041	0.0684231
Capn3	0.0115241	0.0307667	0.304	0.289	1
Kdm2a	0.0205714	0.0307519	0.319	0.316	1
Yes1	0.00342949	0.03065	0.173	0.162	1
Ache	6.46524e-08	0.0305696	0.053	0.033	0.00111706
Stx17	0.000933333	0.0305463	0.126	0.111	1
Zfp644	0.0326029	0.0305293	0.421	0.419	1
Stat2	9.01924e-05	0.0304839	0.08	0.063	1
Sap30	0.000253123	0.0304518	0.113	0.095	1
Rel	0.0152583	0.0304171	0.273	0.266	1
Baz1b	0.0126351	0.0303824	0.232	0.223	1
S100a4	8.51698e-17	0.0303479	0.025	0.006	1.47156e-12
Rai14	3.65037e-17	0.0303019	0.022	0.004	6.30711e-13
Npnt	0.00260922	0.0302578	0.131	0.12	1
Slfn8	0.00904478	0.0302399	0.197	0.187	1
Zc3hav1	0.00522758	0.0302154	0.195	0.179	1
Cyth3	0.00251932	0.0302134	0.164	0.148	1
Cnot4	0.014767	0.030181	0.282	0.259	1
Pip5k1c	0.00219117	0.030109	0.166	0.149	1
Ebi3	0.00128188	0.0300912	0.154	0.134	1
Ppt1	0.0345833	0.0300769	0.589	0.597	1
Cyld	0.0124131	0.0300408	0.24	0.224	1
Gps2	0.015204	0.0299418	0.28	0.272	1
H2-Aa	9.01752e-11	0.0299274	0.014	0.005	1.55805e-06
Pabpn1	0.0143107	0.0298981	0.28	0.274	1
Myl2	0.000130916	0.0298313	0.102	0.083	1
Il4i1	5.92287e-06	0.0298293	0.037	0.027	0.102335
Kcnip3	2.50542e-05	0.0297941	0.077	0.062	0.432887
Sh3gl1	0.0199305	0.0297773	0.319	0.316	1
H2-Ob	0.00169199	0.0297522	0.138	0.119	1
Zranb2	0.0322528	0.029686	0.392	0.391	1
Nlrp1b	0.000170708	0.0296075	0.099	0.083	1
Slc39a1	0.0170849	0.0295636	0.276	0.264	1
Adssl1	6.22092e-05	0.0295452	0.077	0.062	1
Ubap2l	0.0393591	0.0295394	0.413	0.408	1
Fam129a	0.00143743	0.0295378	0.13	0.114	1
Mcl1	0.0592218	0.0294846	0.553	0.57	1
Zfp263	0.00276946	0.0294323	0.174	0.156	1
Lrrc3	0.0317185	0.0294212	0.376	0.372	1
Sdad1	6.88664e-05	0.0293918	0.084	0.067	1
Akt3	2.61437e-08	0.029372	0.047	0.027	0.00045171
Hnrnpd	0.0279433	0.0293565	0.377	0.372	1
H2-Eb1	6.84563e-11	0.029301	0.017	0.007	1.18279e-06
Pisd	0.00289855	0.0292594	0.166	0.151	1
Mri1	0.000255239	0.0292543	0.113	0.092	1
Rcn1	9.14717e-07	0.0292521	0.062	0.043	0.0158045
Haus3	0.000171879	0.0292462	0.095	0.078	1
Cep152	0.00010523	0.029235	0.09	0.073	1
Ly6a	0.000177791	0.0291886	0.056	0.043	1
Dcaf8	0.0236857	0.0291826	0.302	0.298	1
Eif3k	0.0370091	0.0291318	0.521	0.518	1
Tmem41b	0.00440976	0.0290064	0.176	0.162	1
Rtraf	0.0336781	0.0290019	0.524	0.528	1
Casp4	0.000473481	0.0289835	0.107	0.088	1
Fibp	0.0128494	0.0289544	0.262	0.25	1
Msi2	0.0100184	0.0289318	0.16	0.153	1
Wdr1	0.0212817	0.0288446	0.331	0.314	1
Taok2	0.00814492	0.0288051	0.204	0.194	1
Kmt2d	0.0114268	0.0287903	0.222	0.212	1
Eif5b	0.0434942	0.0287588	0.354	0.349	1
Slc22a17	0.0057252	0.0287495	0.163	0.149	1
Rnf149	0.0262197	0.0287391	0.314	0.308	1
Scarb1	8.10252e-05	0.028727	0.081	0.063	1
Gm3488	5.60143e-05	0.0287135	0.086	0.067	0.967814
Ndufaf4	0.00697843	0.0287045	0.167	0.154	1
Cmc1	0.00165894	0.0286997	0.146	0.127	1
Synj2bp	0.0134721	0.0286391	0.229	0.217	1
Xylt1	4.69856e-17	0.0285839	0.024	0.006	8.11818e-13
Gm38394	0.00747899	0.0285434	0.187	0.17	1
Tbc1d1	3.67331e-05	0.028538	0.077	0.059	0.634675
Rchy1	0.0084042	0.028532	0.2	0.189	1
Dhx58	9.67284e-07	0.0285219	0.056	0.038	0.0167127
Pros1	0.0477317	0.0284789	0.577	0.577	1
Pts	0.0402302	0.0284614	0.428	0.434	1
Sgcb	0.000318973	0.028441	0.095	0.079	1
Ubash3b	0.0443536	0.0283996	0.352	0.343	1
Mbd6	0.00625674	0.0283547	0.19	0.171	1
Fam53b	0.0255585	0.0283309	0.338	0.327	1
Rnps1	0.00964591	0.0282975	0.203	0.194	1
Med28	0.0187472	0.0282927	0.32	0.299	1
Zrsr2	0.0120325	0.028268	0.213	0.203	1
Cd244a	4.01384e-11	0.028238	0.025	0.01	6.93511e-07
Zfp445	0.0247204	0.0281908	0.274	0.267	1
Tmem80	0.00273064	0.0281429	0.133	0.118	1
Sparc	0.0132785	0.0280928	0.996	0.999	1
Cd274	1.14413e-08	0.0280395	0.038	0.022	0.000197683
Il6st	0.0362254	0.0279834	0.323	0.311	1
Acsl4	0.00786256	0.027973	0.187	0.174	1
Pspc1	0.00164713	0.0279205	0.131	0.114	1
Laptm4a	0.0248139	0.0278581	0.91	0.92	1
Ssbp2	0.0267688	0.0278445	0.283	0.28	1
Tspan32	0.000780921	0.0276504	0.101	0.087	1
Prdx4	0.0202809	0.0276488	0.238	0.236	1
Rassf1	0.00890092	0.0276141	0.187	0.175	1
Naip5	0.00213398	0.0275546	0.137	0.12	1
Hectd2	1.5219e-14	0.0275289	0.026	0.008	2.62954e-10
Luc7l	0.0112185	0.0274942	0.196	0.183	1
Arap2	2.9236e-06	0.0273649	0.048	0.031	0.050514
Pfas	4.91546e-05	0.0273355	0.073	0.058	0.849293
Trim12a	0.0343353	0.0273232	0.313	0.311	1
Ifi213	2.44429e-13	0.0273094	0.016	0.003	4.22324e-09
Trip6	8.52701e-06	0.0272972	0.062	0.044	0.14733
Ociad1	0.0344223	0.0272945	0.379	0.372	1
Naa80	0.000639598	0.0272939	0.108	0.094	1
Btbd9	0.0305258	0.0272677	0.31	0.298	1
Lilrb4a	1.94752e-12	0.0272466	0.015	0.004	3.36492e-08
Pafah1b3	0.00958883	0.0272133	0.202	0.179	1
Il2rg	7.98792e-15	0.0271724	0.023	0.006	1.38015e-10
B3galnt2	4.5167e-05	0.0271297	0.069	0.052	0.780395
Lrrc45	0.000393556	0.0270308	0.095	0.08	1
Masp1	1.74177e-13	0.0269735	0.026	0.009	3.00942e-09
Tmem106a	0.000360124	0.0269314	0.094	0.076	1
Gatad2b	0.0470177	0.0269299	0.301	0.293	1
Cpsf4	0.00522415	0.0269239	0.158	0.145	1
Metap1d	0.00478024	0.0268967	0.143	0.127	1
Slc39a4	1.49022e-10	0.0268788	0.031	0.015	2.5748e-06
Telo2	0.00215542	0.0268141	0.122	0.105	1
Ikzf1	0.0640357	0.0267771	0.548	0.546	1
Eif1a	0.00906515	0.0267329	0.169	0.157	1
Ric3	0.000242685	0.0267151	0.079	0.062	1
Tnfrsf13b	0.0437471	0.0267115	0.348	0.34	1
Tbc1d24	0.000487113	0.0266889	0.082	0.065	1
Man2a2	0.02275	0.0266711	0.219	0.203	1
2700097O09Rik	0.00100608	0.0266148	0.093	0.08	1
Cntrl	0.0191042	0.0266145	0.213	0.202	1
Slc25a28	0.0062483	0.0265802	0.163	0.15	1
Herc2	0.0657156	0.0265765	0.49	0.486	1
2210016L21Rik	0.00732955	0.0265187	0.148	0.137	1
Jtb	0.0384387	0.0265181	0.383	0.371	1
2410002F23Rik	0.000596925	0.0264629	0.095	0.078	1
Gm12166	0.000337035	0.0264295	0.091	0.076	1
Traf3	0.000115849	0.0263615	0.068	0.054	1
Ascc3	0.00785299	0.0263552	0.15	0.138	1
Ikbkb	0.0459874	0.0263348	0.359	0.347	1
Lin9	0.000425583	0.0263091	0.078	0.061	1
Snx29	0.0559431	0.0262878	0.359	0.346	1
Map4k2	0.00126311	0.0262444	0.102	0.087	1
Vgll4	0.0598595	0.0262404	0.418	0.424	1
Ghdc	0.00226371	0.0261581	0.103	0.092	1
Arrdc1	0.0170643	0.0261368	0.227	0.216	1
Pecr	0.0119778	0.0261112	0.206	0.192	1
Synrg	0.024681	0.0260768	0.23	0.22	1
Cklf	0.0604528	0.0260686	0.418	0.417	1
Dnajc2	0.0172439	0.0259775	0.207	0.191	1
Rpl36a-ps1	1.56805e-07	0.0259126	0.044	0.026	0.00270927
Myh9	0.065436	0.0259101	0.424	0.417	1
Nme2	4.72864e-07	0.0258314	0.05	0.032	0.00817015
Pigp	0.0267318	0.0257925	0.265	0.255	1
Mmp2	0.000195062	0.0257625	0.072	0.057	1
Tent4a	6.07805e-05	0.0257526	0.062	0.047	1
Narf	0.0186377	0.0256855	0.202	0.189	1
Eny2	0.0196546	0.0255848	0.2	0.189	1
Arhgap4	0.0438396	0.025553	0.306	0.298	1
Inafm1	0.00108479	0.0255249	0.103	0.086	1
Dpysl2	0.0804941	0.0254726	0.487	0.479	1
Cflar	0.0975964	0.0254534	0.559	0.56	1
Usp34	0.0395937	0.0254356	0.257	0.25	1
Mki67	0.0198225	0.0253882	0.007	0.002	1
Hcst	0.0219388	0.0253822	0.181	0.173	1
Ptprs	0.0187882	0.0253624	0.193	0.183	1
Atad3a	0.00168942	0.025288	0.103	0.088	1
Cdk9	0.0465482	0.025232	0.356	0.349	1
Txn2	0.0302384	0.0251866	0.263	0.25	1
Rps27	0.0668872	0.0251757	0.991	0.993	1
Taf1d	0.0421959	0.0251671	0.252	0.244	1
Dlg5	1.96423e-16	0.0251623	0.021	0.004	3.39379e-12
Srpk3	0.00235452	0.0251118	0.101	0.089	1
Creb5	2.46291e-07	0.0251053	0.03	0.016	0.00425541
Liph	0.026595	0.0250476	0.189	0.177	1
Micu3	0.00159285	0.0250046	0.082	0.071	1
Slf2	0.0120214	0.0250029	0.156	0.142	1
Hsf1	0.00979763	0.0249904	0.165	0.15	1
Ttc39b	0.0114553	0.0249195	0.148	0.136	1
Cmas	0.0124633	0.0248962	0.175	0.159	1
Tgfbi	0.00350795	0.0248934	0.119	0.103	1
Prkaa2	1.40626e-15	0.024793	0.02	0.004	2.42974e-11
Bex3	0.000346634	0.0247716	0.073	0.059	1
Naip6	0.000707477	0.0247356	0.083	0.069	1
Clip2	0.00336207	0.0247327	0.118	0.101	1
C1qbp	0.0499423	0.0247264	0.313	0.303	1
Fam76b	0.0330623	0.0247227	0.227	0.212	1
Abcc1	0.000928393	0.0247147	0.092	0.075	1
Stk11ip	0.00040235	0.0247043	0.076	0.062	1
Tug1	0.0334227	0.0246449	0.235	0.224	1
Cep250	0.0109769	0.0246303	0.138	0.126	1
Atp13a2	0.0298944	0.0246213	0.23	0.22	1
Prpf39	0.0432761	0.0245736	0.247	0.24	1
Alg5	0.0530953	0.024555	0.391	0.386	1
Zfp740	0.0454639	0.0245068	0.268	0.264	1
Mfge8	0.00158169	0.0244852	0.086	0.074	1
Manba	0.0069711	0.0243818	0.14	0.125	1
Ms4a4c	5.3543e-09	0.0242819	0.022	0.01	9.25115e-05
Ifit1	0.000291371	0.0242684	0.016	0.009	1
Nagk	0.0221964	0.0242554	0.188	0.18	1
Krt10	6.14653e-10	0.0242107	0.03	0.014	1.062e-05
Jarid2	0.0162472	0.0241638	0.15	0.136	1
1700003F12Rik	0.000195364	0.0241555	0.067	0.051	1
Eps8l1	1.21671e-05	0.0241551	0.045	0.032	0.210223
Eif4ebp1	0.0238831	0.0241214	0.176	0.172	1
Lrmda	0.000437304	0.0240635	0.081	0.064	1
Gsap	0.0347478	0.0240566	0.218	0.208	1
Dazap1	0.0256704	0.0240531	0.208	0.198	1
Dnase2a	0.0913583	0.0239987	0.481	0.48	1
Ifi207	4.61448e-09	0.0239873	0.017	0.005	7.97289e-05
Rbak	0.000499772	0.023968	0.068	0.054	1
Ccdc86	0.00671252	0.0239395	0.117	0.105	1
Cox6a1	0.0695606	0.0239155	0.38	0.38	1
Usp36	0.00233909	0.0239047	0.09	0.077	1
Tor1aip1	0.0944742	0.0238949	0.462	0.464	1
Fundc2	0.00980182	0.0238755	0.144	0.132	1
Bhlhe41	0.15508	0.0237827	0.466	0.488	1
Tyk2	0.0180206	0.0237781	0.18	0.17	1
Supt20	0.0678365	0.0237706	0.311	0.301	1
Abca7	0.00064967	0.0237235	0.075	0.06	1
Ptp4a3	0.0880537	0.023698	0.5	0.505	1
Bloc1s1	0.00330303	0.0236504	0.106	0.088	1
Pdk1	0.0594886	0.0236383	0.275	0.269	1
Cks1b	3.38392e-05	0.0236289	0.035	0.027	0.584674
Slc5a10	2.86371e-08	0.0234782	0.028	0.015	0.000494792
Prpf4b	0.127117	0.0234772	0.465	0.474	1
N4bp1	0.0642465	0.02347	0.29	0.281	1
Rnf213	0.00990683	0.0234539	0.105	0.097	1
Sbno2	0.0419253	0.0234412	0.225	0.218	1
Slc36a2	1.00714e-05	0.0233855	0.043	0.029	0.174014
E4f1	0.0102505	0.0233523	0.136	0.123	1
Sgk1	0.229078	0.0233476	0.425	0.427	1
Fcgr4	0.00459335	0.0233294	0.089	0.078	1
Igtp	0.0154935	0.023311	0.153	0.143	1
Jpt1	0.0928832	0.0232881	0.5	0.495	1
Ifitm10	0.00332858	0.0232589	0.105	0.088	1
Hspb3	0.0141912	0.0232437	0.131	0.118	1
Scarf2	6.84182e-05	0.0232384	0.058	0.043	1
Ankrd16	0.00569331	0.0232354	0.115	0.098	1
Nadk	0.0279057	0.0232235	0.197	0.181	1
Zdhhc4	0.000279729	0.0232164	0.069	0.054	1
Mthfsl	0.0206051	0.0232142	0.178	0.163	1
Fbxo33	0.0102806	0.0231535	0.124	0.11	1
Lrrc8a	0.0370901	0.0231374	0.205	0.199	1
Naa40	0.00968834	0.0230469	0.121	0.11	1
Sun1	0.00371832	0.0229873	0.095	0.081	1
Ass1	4.88247e-12	0.0229534	0.012	0.002	8.43594e-08
Ankrd10	0.0553864	0.0229456	0.253	0.246	1
Timm9	0.0177405	0.02293	0.158	0.147	1
Tsc1	0.0119109	0.0228824	0.118	0.107	1
Tmem165	0.0546644	0.0228517	0.29	0.28	1
Cyp4f18	2.42777e-13	0.0228304	0.014	0.002	4.1947e-09
Nos1ap	0.0249349	0.0228265	0.148	0.138	1
Ptar1	0.00939468	0.0227957	0.103	0.091	1
Kmt2e	0.128245	0.0227817	0.436	0.424	1
Letmd1	0.0131711	0.0227402	0.146	0.132	1
Mpv17l2	0.0120896	0.0227033	0.133	0.119	1
Pilra	0.0163668	0.0226884	0.139	0.128	1
Agfg2	0.00208648	0.0226653	0.082	0.07	1
Fam89a	0.000139631	0.0226456	0.058	0.044	1
Clint1	0.0776995	0.0225933	0.326	0.322	1
Mthfsd	0.00136439	0.0225585	0.077	0.064	1
N6amt1	0.0044121	0.022545	0.083	0.07	1
Ints6	0.00846606	0.0225189	0.102	0.09	1
Ncapd3	0.00892641	0.0225151	0.104	0.094	1
Top2a	0.164665	0.0225076	0.005	0.002	1
Slc25a37	0.0945509	0.0225018	0.351	0.35	1
Egr2	3.94305e-10	0.0224542	0.02	0.007	6.8128e-06
Nutf2-ps1	2.63177e-06	0.0224304	0.042	0.027	0.0454717
Maml3	0.113258	0.0224116	0.375	0.374	1
Pla2g4a	0.057148	0.0223895	0.24	0.232	1
Mdfic	3.51938e-09	0.0223874	0.026	0.012	6.08079e-05
Zfp326	0.0464474	0.0223858	0.208	0.191	1
Ctsa	0.0946832	0.0223438	0.911	0.927	1
Ist1	0.0187183	0.0223058	0.144	0.132	1
Errfi1	0.0030518	0.0222662	0.075	0.065	1
Zfp329	0.0640474	0.0222614	0.215	0.209	1
Zfp580	0.00111064	0.0222154	0.075	0.06	1
Trim14	0.0020278	0.0222089	0.079	0.066	1
Mllt10	0.0352572	0.0222078	0.186	0.173	1
Nrd1	0.0793591	0.0221065	0.277	0.272	1
1810058I24Rik	0.0494776	0.0221039	0.244	0.234	1
Ier5	0.220813	0.0220531	0.47	0.496	1
Ankrd52	0.00049452	0.0220516	0.06	0.047	1
Arsg	0.00727729	0.0220191	0.097	0.084	1
Per3	0.0257235	0.0219996	0.108	0.101	1
Mt3	0.0239858	0.0219926	0.121	0.113	1
Git2	0.165583	0.0219551	0.661	0.668	1
Gm2237	0.000376076	0.0219349	0.062	0.045	1
Gpr162	8.45195e-08	0.0218971	0.028	0.015	0.00146033
Anapc15	0.0134824	0.0218353	0.12	0.109	1
Ppip5k2	0.0137348	0.0218332	0.125	0.112	1
Map3k14	0.0174909	0.0218291	0.131	0.117	1
Kif13b	0.0202986	0.0218243	0.137	0.126	1
Baiap2	0.000137459	0.0218233	0.048	0.035	1
Srpk1	0.0504355	0.0217293	0.21	0.2	1
Tcerg1	0.0214162	0.0217204	0.125	0.113	1
Anxa2	4.15959e-12	0.0217199	0.017	0.005	7.18695e-08
Ppan	0.00898552	0.0216734	0.116	0.103	1
Smim10l1	0.0760973	0.0216559	0.253	0.245	1
Dync1li2	0.0342915	0.0216454	0.175	0.164	1
Hprt	0.114349	0.0216118	0.446	0.444	1
Birc5	0.00120515	0.0215962	0.008	0.003	1
Romo1	0.0798781	0.0215846	0.323	0.317	1
Pola2	0.00053468	0.0215226	0.058	0.047	1
Nfkb2	0.00302571	0.021516	0.082	0.067	1
Pitpnb	0.0252245	0.0214945	0.155	0.146	1
Wfdc17	1.04286e-06	0.0214726	0.018	0.008	0.0180186
Sgip1	2.73945e-06	0.0214701	0.032	0.019	0.0473322
Tnfaip3	0.00781257	0.0213995	0.08	0.073	1
Klhl7	0.0283148	0.0213865	0.165	0.154	1
Ppp1r37	0.0207328	0.0213354	0.152	0.14	1
Tgfbr2	0.149743	0.0213263	0.558	0.552	1
Slc31a2	0.067951	0.0213223	0.273	0.265	1
P2ry6	0.172191	0.0213034	0.705	0.716	1
Tspan17	2.85555e-07	0.0212887	0.029	0.015	0.00493381
Hsf2	0.00220804	0.0212279	0.073	0.059	1
Zfand1	0.00348507	0.0212279	0.089	0.073	1
Hnrnpm	0.116628	0.0211869	0.39	0.381	1
Ccdc82	0.0236818	0.021173	0.119	0.109	1
Ddx60	8.99435e-05	0.0211681	0.043	0.031	1
Ing2	0.0144476	0.021117	0.117	0.104	1
Mea1	0.0156444	0.0210089	0.133	0.121	1
Ftl1	0.126195	0.0209367	0.996	0.996	1
Eif2s2	0.153666	0.0209239	0.426	0.432	1
Klc4	0.0131906	0.0207829	0.116	0.104	1
Map2k7	0.00720362	0.0207721	0.09	0.079	1
Slc35d2	5.5071e-05	0.0207479	0.041	0.029	0.951517
Atf1	0.0653735	0.0207384	0.236	0.227	1
Ptprm	0.0105179	0.020664	0.101	0.088	1
Tarbp2	0.00462831	0.0206536	0.085	0.072	1
Carmil1	0.00107753	0.0206399	0.06	0.049	1
Ptbp2	0.0317133	0.0206369	0.148	0.134	1
Zscan26	0.12509	0.0205866	0.343	0.341	1
Fblim1	0.00425484	0.020532	0.072	0.06	1
Phka2	0.0162194	0.0205088	0.125	0.108	1
Gas2l3	9.39664e-06	0.0204949	0.019	0.009	0.162355
Smg6	0.0438901	0.020493	0.168	0.157	1
Celf1	0.158027	0.0204749	0.441	0.446	1
Ddx46	0.0915162	0.0204679	0.256	0.248	1
Snrpe	0.121362	0.0203822	0.459	0.453	1
Vps9d1	0.0886681	0.0203639	0.246	0.24	1
Kxd1	0.0701158	0.0203534	0.246	0.238	1
Phyhd1	0.00124864	0.0203485	0.065	0.053	1
Ppm1f	0.000960546	0.0203469	0.065	0.05	1
Lmnb1	0.000274872	0.0203293	0.039	0.029	1
Spata24	2.19494e-07	0.0203145	0.029	0.015	0.00379241
Gls	0.131308	0.0202718	0.326	0.325	1
Rbm17	0.0473867	0.0202401	0.178	0.17	1
Pcdhb22	8.1101e-10	0.0201853	0.021	0.008	1.40126e-05
Ccl25	0.0109307	0.0201523	0.097	0.086	1
Xlr3b	9.21205e-06	0.0201375	0.032	0.019	0.159166
2310039H08Rik	0.00443987	0.020131	0.079	0.067	1
Apopt1	0.0421932	0.0201247	0.172	0.158	1
Thap3	0.0892527	0.020104	0.274	0.275	1
Pear1	0.000630662	0.0201006	0.051	0.04	1
Cep63	0.0238904	0.0200703	0.123	0.109	1
Nrp2	0.051373	0.0200446	0.132	0.127	1
Cd101	6.55541e-05	0.0200259	0.04	0.027	1
Zc3h12a	0.00341139	0.0200058	0.07	0.059	1
Ccnb2	1.44011e-05	0.0199959	0.007	0.002	0.248823
Lman2l	0.100315	0.0199907	0.298	0.292	1
Clec1b	5.80163e-09	0.0199412	0.021	0.009	0.000100241
Apobr	0.0157367	0.0199278	0.095	0.084	1
Pdia5	0.000388623	0.0198602	0.052	0.038	1
Plbd2	0.109116	0.0197633	0.323	0.328	1
Fhad1	0.000193033	0.0197355	0.048	0.035	1
Prelid1	0.104709	0.0197287	0.309	0.299	1
Gm4631	4.34421e-05	0.0197215	0.038	0.025	0.750592
Akap13	0.178591	0.0197168	0.547	0.561	1
Ppm1b	0.0321388	0.0197144	0.144	0.132	1
Mcoln1	0.0113885	0.0197003	0.1	0.088	1
Cbx5	0.0116446	0.0196793	0.08	0.07	1
Sumo2	0.157107	0.0196584	0.683	0.686	1
Cars	0.0162047	0.0196579	0.106	0.097	1
Uimc1	0.0470093	0.0196478	0.168	0.158	1
Cox17	0.116887	0.0196131	0.311	0.309	1
Prelid2	0.00190824	0.0195891	0.068	0.054	1
Rapgef1	0.0332998	0.0195514	0.143	0.132	1
Ube2c	0.0311329	0.0195096	0.007	0.002	1
Rbpj	0.0672149	0.0194963	0.2	0.187	1
Slc20a1	0.000282599	0.019493	0.044	0.032	1
Tpd52	0.152542	0.0194923	0.375	0.373	1
Nhlrc3	0.0658848	0.0194899	0.19	0.188	1
Cryzl2	0.0155085	0.0194857	0.105	0.094	1
Tet2	0.0950707	0.019475	0.233	0.229	1
Spns3	0.00268593	0.0194685	0.062	0.051	1
Gatm	0.220026	0.0194163	0.498	0.52	1
Icosl	0.0587006	0.0194052	0.174	0.168	1
Mrgbp	0.0391222	0.0194025	0.15	0.139	1
Ilf2	0.0615049	0.0193893	0.161	0.155	1
Mrps10	0.0271151	0.0193555	0.125	0.113	1
Glipr1	0.00518135	0.0193079	0.069	0.059	1
R3hdm1	0.149799	0.0192942	0.288	0.29	1
Rhbdd1	0.00232846	0.0192892	0.06	0.051	1
Pgghg	3.3475e-08	0.0192697	0.023	0.01	0.000578381
Mfsd7a	0.00210237	0.0192186	0.053	0.043	1
Zfyve16	0.0296686	0.0191751	0.115	0.102	1
Ndufv3	0.126444	0.0191659	0.334	0.332	1
Nudt13	0.0344281	0.0191441	0.124	0.117	1
Polr3gl	0.0781203	0.0191244	0.213	0.207	1
Tbc1d16	0.106596	0.0190763	0.253	0.248	1
Fam13b	0.0642341	0.0190731	0.163	0.155	1
Rab43	0.00220154	0.0190481	0.059	0.047	1
H2ax	0.0153155	0.0190248	0.063	0.059	1
Catip	0.00636193	0.0190141	0.067	0.057	1
Isoc2a	4.86997e-06	0.0189821	0.031	0.019	0.0841434
Mrpl54	0.0506374	0.0189602	0.172	0.156	1
Sun2	0.107861	0.0189566	0.242	0.234	1
Akap8	0.109766	0.0189192	0.246	0.24	1
Fbxw4	0.12422	0.0189007	0.323	0.313	1
Fam193b	0.074987	0.0188928	0.173	0.167	1
Zmynd15	1.89929e-05	0.0188633	0.03	0.02	0.328159
Pip4p1	0.196558	0.018857	0.581	0.591	1
Zfp106	0.0760908	0.0188542	0.182	0.173	1
Plekhh2	8.36188e-07	0.0188483	0.025	0.013	0.0144477
Chil1	0.000203919	0.0188274	0.042	0.029	1
Zmym5	0.126539	0.018825	0.234	0.235	1
Galc	0.022431	0.0187962	0.096	0.084	1
Nhp2	0.0538666	0.0187404	0.162	0.154	1
Nectin4	0.0279104	0.0187369	0.12	0.109	1
Rgs14	0.00107612	0.0187304	0.05	0.038	1
Rbm4b	0.144763	0.0186979	0.252	0.257	1
Dcp2	0.0306029	0.0186748	0.114	0.105	1
Slc7a5	0.00479106	0.0186587	0.067	0.056	1
Sqstm1	0.0941725	0.0186499	0.199	0.191	1
Tmem250-ps	0.0298	0.0186243	0.118	0.109	1
R3hdm2	0.117047	0.018623	0.241	0.236	1
Ms4a6d	0.191598	0.0186104	0.511	0.502	1
Taz	0.194197	0.0185597	0.498	0.504	1
Map3k8	0.00535655	0.0184787	0.064	0.054	1
Smarca2	0.140258	0.0184626	0.24	0.24	1
Plekhm2	0.0374534	0.0184487	0.109	0.101	1
Rabl6	0.0771639	0.0184428	0.188	0.175	1
Marf1	0.162542	0.0184267	0.321	0.325	1
Akap7	0.00622065	0.0184242	0.066	0.055	1
Fmnl2	0.0123515	0.0183974	0.075	0.065	1
Tent5c	0.166367	0.018386	0.287	0.289	1
Nab1	0.0159102	0.0183745	0.089	0.079	1
Znhit6	0.0142217	0.0183694	0.087	0.078	1
Shfl	0.0157663	0.0183643	0.084	0.074	1
Tle2	0.000530534	0.0183562	0.043	0.033	1
Nol4l	0.0122059	0.0183402	0.075	0.066	1
Extl2	0.00172064	0.018333	0.059	0.045	1
Pcbp3	2.00002e-12	0.0183269	0.015	0.002	3.45564e-08
Slamf6	0.0782886	0.0183016	0.169	0.161	1
Zfp938	0.0100213	0.0182778	0.074	0.066	1
Ttr	1.11756e-09	0.0182735	0.016	0.004	1.93092e-05
Pstpip1	1.77386e-06	0.0182413	0.027	0.015	0.0306487
Flot1	0.0900674	0.0182145	0.215	0.206	1
Osm	0.00695372	0.0182125	0.043	0.044	1
Xkr6	0.0024095	0.0182014	0.051	0.039	1
Mpp6	0.126629	0.0181893	0.237	0.238	1
Nudt14	0.0099986	0.0181781	0.084	0.072	1
Ubn2	0.22761	0.0181412	0.43	0.434	1
Espl1	0.00733944	0.0181375	0.069	0.056	1
Ccdc84	0.0239623	0.0181238	0.099	0.09	1
Rnf181	0.0691427	0.0180728	0.168	0.159	1
Rsbn1l	0.180186	0.0180459	0.388	0.394	1
Spaca6	0.000537939	0.0180408	0.037	0.027	1
Slc30a5	0.062013	0.0180326	0.153	0.149	1
Dynll1	0.227609	0.0180318	0.575	0.594	1
Pim1	0.00589655	0.0180255	0.043	0.039	1
Hscb	0.0222771	0.0180199	0.105	0.095	1
Cdk16	0.0242716	0.0180086	0.097	0.09	1
Snph	5.03134e-06	0.0180025	0.028	0.016	0.0869314
Tulp3	0.000401997	0.0179754	0.036	0.025	1
Fosl2	0.000174509	0.0179733	0.036	0.026	1
Nfrkb	0.0362877	0.0179566	0.116	0.107	1
Diablo	0.122805	0.0179462	0.245	0.24	1
Cdc42se2	0.108004	0.0179209	0.228	0.221	1
Mtx3	0.0135877	0.0178801	0.075	0.068	1
Chd1	0.0753164	0.0178392	0.159	0.148	1
Mpst	0.0220015	0.0178353	0.101	0.089	1
Rnf11	0.0737481	0.0178077	0.168	0.158	1
Pabpc4	0.0302259	0.0178017	0.103	0.094	1
Gpatch4	0.00325385	0.0177871	0.051	0.039	1
Ccdc58	0.0123816	0.0177641	0.078	0.068	1
Rnpc3	0.054722	0.0177637	0.118	0.111	1
Plekhn1	0.0304984	0.0177604	0.111	0.099	1
H2-T24	0.00756909	0.0177347	0.072	0.06	1
Smc5	0.027908	0.017701	0.088	0.079	1
Bms1	0.0245779	0.0176947	0.088	0.078	1
Taf3	0.0804004	0.0176781	0.136	0.128	1
Lhfpl4	2.57913e-10	0.0175942	0.016	0.004	4.45622e-06
Actn1	0.0259377	0.0175584	0.079	0.071	1
Cyp4f13	0.106755	0.0175457	0.208	0.196	1
Atl2	0.0162051	0.0175364	0.077	0.068	1
Nova1	0.00123037	0.0175281	0.046	0.036	1
Yars2	0.0108343	0.0175275	0.079	0.068	1
Mapk8	0.0456817	0.017527	0.101	0.09	1
Cdk1	0.00124779	0.0175155	0.019	0.012	1
Smim4	0.0275695	0.0175075	0.102	0.092	1
Gsto1	0.0276404	0.0175031	0.1	0.091	1
Otub1	0.112549	0.0174734	0.234	0.22	1
Fbxw17	0.000497017	0.0174387	0.038	0.027	1
Cfl2	0.0975438	0.0174384	0.174	0.168	1
Ppib	0.171186	0.0174302	0.897	0.907	1
Mrpl23	0.181268	0.0174151	0.39	0.381	1
Actb	0.155636	0.0174009	1	1	1
Cdc42ep3	0.0656718	0.017391	0.121	0.112	1
Trmt61a	0.00883963	0.0173882	0.073	0.061	1
Stk11	0.102197	0.0173519	0.197	0.187	1
Pgls	0.200226	0.0173278	0.448	0.454	1
Wdr74	0.0318489	0.0173152	0.115	0.104	1
Ldlr	4.2552e-09	0.0172858	0.014	0.004	7.35214e-05
Mif4gd	0.0793345	0.0172721	0.164	0.158	1
Rasgef1b	0.00532439	0.017208	0.052	0.044	1
Pard3b	0.0105679	0.0171993	0.065	0.056	1
Mob1b	0.0527701	0.0171969	0.118	0.109	1
B230307C23Rik	0.0157427	0.0171908	0.081	0.069	1
Dalrd3	0.127552	0.0171824	0.208	0.206	1
Tgm2	0.0471973	0.0171355	0.119	0.11	1
Ctps	0.000259959	0.0171247	0.036	0.024	1
Ttc9	0.0020184	0.0171245	0.051	0.039	1
Rasgrp4	1.16169e-05	0.0170831	0.026	0.015	0.200717
Nvl	0.0538559	0.0170363	0.121	0.111	1
Rab20	0.065102	0.017023	0.129	0.12	1
Fzd8	2.60961e-06	0.0170125	0.024	0.013	0.0450888
Snrnp25	0.00403034	0.0169805	0.06	0.048	1
Tmem35b	0.0272659	0.0169709	0.096	0.085	1
Slc46a3	0.10975	0.0169623	0.185	0.18	1
Pes1	0.0341215	0.0169479	0.104	0.092	1
Fam204a	0.100344	0.0169418	0.169	0.163	1
Tmem222	0.114957	0.01693	0.221	0.212	1
Cdkn2a	4.75417e-07	0.0168618	0.015	0.005	0.00821425
Casc4	0.00452016	0.0168484	0.055	0.043	1
Ube2e2	1.61565e-05	0.0168378	0.026	0.014	0.279152
Smarcc2	0.127972	0.0167786	0.198	0.193	1
Mpv17l	0.000276982	0.0167632	0.036	0.025	1
Immp2l	0.00195229	0.0167628	0.05	0.039	1
St8sia1	1.29526e-07	0.0167466	0.019	0.008	0.00223795
Fbxl12	0.124346	0.016743	0.208	0.199	1
Zfp993	0.000910174	0.0167265	0.041	0.03	1
Wdr89	0.0296831	0.016684	0.095	0.085	1
Mxd4	0.196557	0.0166836	0.276	0.276	1
Rnf168	0.035469	0.0166813	0.091	0.081	1
Ptgfrn	0.00570367	0.0166711	0.054	0.043	1
Dnajb4	0.0749097	0.0166344	0.125	0.117	1
Ptchd1	2.30735e-07	0.0166201	0.017	0.007	0.00398663
Dop1b	0.148312	0.0166139	0.202	0.195	1
Utp4	0.000772014	0.0166086	0.043	0.031	1
Aen	0.0243654	0.0165926	0.087	0.078	1
Nfkbie	0.0386239	0.0165916	0.096	0.088	1
Wdr77	0.0364581	0.0165553	0.104	0.095	1
H2-Q10	3.8076e-09	0.0165478	0.016	0.005	6.57877e-05
Oasl1	6.01923e-05	0.0165388	0.006	0.002	1
Uvrag	0.17767	0.0165378	0.268	0.262	1
Uxs1	0.0345672	0.0165194	0.094	0.085	1
Alkbh1	0.109136	0.0165107	0.149	0.146	1
Gtf2ird1	0.00875512	0.0165055	0.055	0.045	1
Tmc6	0.0473481	0.0164973	0.115	0.105	1
Klhl6	0.14048	0.0164244	0.212	0.203	1
Lnpk	0.0902342	0.016418	0.134	0.129	1
Atp6ap1	0.241351	0.0164122	0.595	0.599	1
Zdhhc3	0.0592282	0.0164076	0.116	0.107	1
Pbx3	0.0676718	0.016395	0.125	0.115	1
H4f16	1.13612e-06	0.0163851	0.02	0.009	0.0196298
Dido1	0.182245	0.0163226	0.26	0.257	1
Nudcd2	0.089602	0.0162945	0.161	0.154	1
Fbxw2	0.175616	0.0162932	0.27	0.264	1
Vamp2	0.104241	0.0162891	0.153	0.146	1
Gm4070	0.000214996	0.0162617	0.032	0.021	1
Sec61a2	0.0754929	0.016239	0.125	0.116	1
Osbpl3	0.00103497	0.0162243	0.035	0.025	1
Cd69	4.57252e-08	0.016217	0.006	0.001	0.00079004
Rpgrip1	0.0480821	0.0161835	0.109	0.097	1
Pcdhga5	3.91683e-06	0.0161511	0.023	0.012	0.067675
Rnf170	0.08895	0.0161431	0.122	0.116	1
Cnot10	0.0672588	0.0161359	0.117	0.106	1
Myo5a	0.00148067	0.0161093	0.035	0.026	1
Get4	0.0256823	0.0160415	0.079	0.071	1
Alyref	0.167148	0.016028	0.247	0.245	1
Ajm1	0.00147473	0.0159521	0.042	0.032	1
Zcwpw1	0.0441094	0.0159418	0.091	0.082	1
Tma16	0.0131603	0.0159401	0.059	0.051	1
Ddx42	0.144736	0.0159387	0.193	0.187	1
Speg	0.0265201	0.0159222	0.077	0.071	1
Mllt6	0.0340289	0.0159198	0.089	0.08	1
H2ac18	0.000680389	0.015899	0.029	0.021	1
Srrt	0.134186	0.0158935	0.187	0.183	1
Hook2	0.0237845	0.0158805	0.069	0.06	1
Cdc20	0.000140582	0.0158706	0.009	0.004	1
Rab12	0.174441	0.0158555	0.256	0.244	1
Tmcc1	0.227911	0.015815	0.266	0.262	1
Wsb2	0.0940729	0.0157607	0.151	0.142	1
Myef2	0.0462749	0.0157586	0.087	0.079	1
Slc38a6	0.0791368	0.0157281	0.108	0.102	1
Isoc1	0.10504	0.0157267	0.153	0.142	1
Spats2	0.00373209	0.0157242	0.042	0.033	1
Dnase1l1	0.000380149	0.0157176	0.032	0.022	1
Pms2	0.0151051	0.0157168	0.063	0.053	1
Zc3h7a	0.237238	0.0157	0.3	0.303	1
Tusc1	0.000130506	0.0156967	0.028	0.018	1
Nlrc5	1.25616e-05	0.015658	0.02	0.011	0.217039
Trim30d	0.172597	0.0156521	0.198	0.196	1
Rnf214	0.0803409	0.015652	0.132	0.121	1
Agl	0.0684781	0.0156382	0.105	0.097	1
Pomgnt1	0.0512137	0.0155924	0.102	0.093	1
Rhoc	0.0803168	0.0155749	0.11	0.107	1
Oaf	0.0559014	0.0155671	0.108	0.098	1
Vps13c	0.0751223	0.0155552	0.11	0.102	1
Fchsd2	0.324664	0.0155531	0.481	0.503	1
Mier2	0.0247355	0.0155496	0.074	0.066	1
Atf7ip	0.268455	0.0155243	0.328	0.328	1
Lyrm9	0.0389014	0.0155239	0.077	0.067	1
Ebf3	0.0641853	0.0154742	0.11	0.1	1
Anapc5	0.21317	0.0154541	0.299	0.296	1
5730480H06Rik	0.0301728	0.0154537	0.079	0.067	1
Cxcl14	0.001306	0.0154517	0.021	0.017	1
Trnau1ap	0.0660137	0.0154398	0.114	0.105	1
Arf4	0.266459	0.0154322	0.496	0.506	1
Hexdc	0.00376216	0.0154317	0.044	0.035	1
Soat2	2.56869e-09	0.0154231	0.012	0.003	4.43819e-05
Wwox	0.0267592	0.0154188	0.072	0.061	1
Wscd1	0.0197101	0.0154053	0.057	0.047	1
Selenoi	0.0459129	0.0153898	0.083	0.075	1
Oas1a	5.73562e-05	0.0153626	0.022	0.013	0.991001
H2-M2	0.000960529	0.0153476	0.002	0	1
2810004N23Rik	0.143133	0.0153449	0.16	0.154	1
Tubgcp4	0.0736614	0.0153104	0.105	0.1	1
Trim5	0.2034	0.0152756	0.203	0.202	1
Ehd1	2.99989e-06	0.015265	0.015	0.007	0.0518322
Cnot6	0.0989251	0.0152382	0.13	0.125	1
Chchd6	0.00443936	0.0151982	0.046	0.036	1
Hcfc1r1	0.179691	0.0151555	0.243	0.237	1
Nop10	0.222114	0.015142	0.309	0.306	1
Copz1	0.143981	0.0151193	0.195	0.183	1
F830016B08Rik	3.53141e-08	0.0150652	0.015	0.005	0.000610157
Lgals1	0.00161949	0.0150525	0.017	0.009	1
Ube2l6	0.0279582	0.0150449	0.065	0.058	1
H4c9	0.0334561	0.0150147	0.057	0.049	1
Ube3c	0.129295	0.0149999	0.161	0.158	1
Bbc3	0.0154053	0.0149804	0.058	0.048	1
Gstk1	0.00550127	0.0149651	0.047	0.037	1
Spata7	0.0127674	0.0149456	0.036	0.031	1
Ms4a6c	0.202223	0.0149432	0.211	0.21	1
Pofut2	0.0833035	0.0149258	0.118	0.112	1
Eif2s3y	0.249005	0.0149102	0.343	0.35	1
Pofut1	0.124682	0.0149067	0.157	0.151	1
Cux1	0.272102	0.0149063	0.364	0.36	1
Tmem191c	0.00599942	0.014899	0.045	0.036	1
Mcm9	0.0121067	0.0148919	0.052	0.044	1
Zfp512	0.19498	0.0148753	0.213	0.21	1
Prmt3	0.0335018	0.0148673	0.077	0.067	1
Mta3	0.0221483	0.0148587	0.068	0.057	1
Ubp1	0.139246	0.0148384	0.159	0.154	1
Ostm1	0.117943	0.0148254	0.143	0.137	1
Zeb1	0.148156	0.0147762	0.155	0.15	1
Gars	0.103515	0.0147748	0.14	0.131	1
Polr2d	0.0425211	0.0147642	0.09	0.08	1
Slc2a6	5.73743e-08	0.0147564	0.014	0.005	0.000991313
C2cd5	0.0507409	0.0147545	0.071	0.064	1
Tmbim1	0.0856655	0.0147358	0.103	0.097	1
Reep5	0.291685	0.0147172	0.701	0.72	1
Ercc5	0.107283	0.014705	0.123	0.118	1
Camta1	0.0868884	0.0146687	0.113	0.105	1
Commd10	0.0760537	0.0146649	0.116	0.107	1
Ccdc34	0.109605	0.0146459	0.1	0.095	1
Nisch	0.316533	0.0146294	0.527	0.548	1
Abhd10	0.0261925	0.0146228	0.065	0.057	1
Pcdhga12	0.00361635	0.0146169	0.038	0.029	1
Tdrkh	0.0315142	0.0146101	0.072	0.065	1
Ryk	0.113113	0.0145713	0.13	0.122	1
Herc1	0.249687	0.0145594	0.256	0.256	1
Ubac2	0.176925	0.0145474	0.202	0.198	1
C3	8.55432e-10	0.0145462	0.01	0.001	1.47802e-05
Atp5j2	0.297592	0.0145054	0.659	0.67	1
Pla2g6	0.000412174	0.014474	0.025	0.018	1
Gm12216	0.000426488	0.014474	0.026	0.017	1
Rab11fip2	0.181714	0.014465	0.177	0.171	1
Tnfsf9	0.00110456	0.0144568	0.021	0.013	1
Fndc7	4.54834e-07	0.0144518	0.014	0.005	0.00785863
Lmna	4.83043e-05	0.0144396	0.022	0.013	0.834602
Trak1	0.0690608	0.0144388	0.095	0.089	1
Usp16	0.151907	0.0144298	0.152	0.146	1
Tslp	0.000456222	0.0144104	0.026	0.016	1
Sin3b	0.246908	0.0144015	0.334	0.331	1
Rpl39l	0.00083989	0.0143931	0.021	0.013	1
Mospd2	0.118135	0.0143743	0.133	0.126	1
Pop1	0.00842124	0.0143458	0.043	0.032	1
Gm14305	0.00469814	0.0143373	0.043	0.033	1
Htatsf1	0.0895632	0.0143182	0.102	0.091	1
Lrrc25	0.287879	0.014314	0.378	0.393	1
Txndc11	0.157579	0.0142938	0.154	0.15	1
Nemp1	0.0148571	0.0142812	0.049	0.041	1
Psmb8	0.316039	0.0142708	0.635	0.655	1
Mr1	0.0164722	0.0142363	0.05	0.044	1
B4galt5	0.00885824	0.0142293	0.041	0.034	1
Nme3	0.000185454	0.0142194	0.026	0.016	1
Tmem71	0.0222701	0.0142046	0.055	0.046	1
Gxylt1	0.2424	0.0142039	0.22	0.22	1
Flot2	0.00838176	0.0141799	0.045	0.036	1
Atp1b2	0.0236076	0.01417	0.047	0.04	1
Adam22	3.9759e-06	0.0141612	0.017	0.008	0.0686956
Foxred1	0.0665384	0.0141133	0.092	0.082	1
Gem	0.00123489	0.0140736	0.019	0.01	1
4930522L14Rik	0.000479758	0.0140461	0.027	0.017	1
Ctdnep1	0.216363	0.014036	0.249	0.246	1
Cacnb2	0.0813899	0.0139859	0.094	0.088	1
Mettl5	0.144355	0.0139806	0.154	0.148	1
Epn1	0.299571	0.0139794	0.429	0.424	1
Nckipsd	0.0305688	0.0139755	0.065	0.057	1
Trpm4	0.105003	0.0139577	0.114	0.107	1
Zfp395	0.0390329	0.0139364	0.067	0.058	1
Senp5	0.087745	0.0139352	0.095	0.087	1
Igsf9	2.95447e-05	0.0139315	0.019	0.01	0.510474
Uhrf1bp1	0.0700846	0.0139257	0.087	0.08	1
Parp6	0.0136137	0.0139168	0.049	0.041	1
Cux2	0.000334447	0.0139139	0.025	0.016	1
Rbmx	0.181186	0.0139112	0.168	0.162	1
Atp5d	0.305291	0.0139007	0.522	0.528	1
Gripap1	0.224904	0.0138925	0.223	0.221	1
Cmtm3	0.253667	0.0138813	0.291	0.291	1
Dctd	0.000787516	0.0138142	0.028	0.019	1
B4galt7	0.0461352	0.0138069	0.072	0.066	1
Atpif1	0.34572	0.0137965	0.581	0.596	1
Fam131a	0.051319	0.0137954	0.081	0.072	1
Tex10	0.0403309	0.0137799	0.07	0.062	1
Rsrc2	0.350862	0.0137629	0.439	0.458	1
Zfp687	0.0266318	0.0137505	0.057	0.05	1
B430306N03Rik	0.0101832	0.0137458	0.041	0.034	1
Isg20	0.00213521	0.0136962	0.025	0.019	1
Wdr55	0.019065	0.0136609	0.057	0.047	1
Tmem259	0.259713	0.0136584	0.269	0.273	1
Dnaaf3	0.00057458	0.013618	0.026	0.017	1
Tsga10	0.0923386	0.0136103	0.096	0.091	1
H4c14	1.38662e-05	0.0136047	0.015	0.008	0.23958
Ring1	0.16291	0.0135911	0.17	0.161	1
Casp12	0.000285158	0.0135345	0.023	0.014	1
Smyd5	0.0526678	0.0135301	0.074	0.068	1
Hpcal1	0.122974	0.01353	0.138	0.126	1
Stoml1	0.0835948	0.0135284	0.096	0.089	1
Itpr3	0.0104012	0.0135086	0.043	0.034	1
Iigp1	3.66983e-05	0.0135055	0.008	0.002	0.634073
Cbx7	0.0848259	0.0135011	0.09	0.085	1
Snapc3	0.130171	0.0134997	0.117	0.111	1
Tcf20	0.140796	0.0134771	0.129	0.122	1
Magi1	0.081174	0.0134598	0.084	0.079	1
Armc3	0.127001	0.0134416	0.117	0.112	1
Cep83	0.0914826	0.0134414	0.088	0.083	1
Rasgrf2	0.00106044	0.0134407	0.026	0.018	1
Iffo1	0.309402	0.0134234	0.367	0.371	1
Pggt1b	0.249438	0.0134184	0.21	0.204	1
Reep4	0.115553	0.0134057	0.116	0.11	1
Tspan31	0.312457	0.0133765	0.42	0.423	1
Hgsnat	0.132089	0.0133578	0.132	0.125	1
Tm9sf3	0.359599	0.0133574	0.549	0.558	1
Afp	0.00029101	0.0133518	0.023	0.015	1
Zdhhc21	0.0618044	0.0133237	0.067	0.06	1
Tut4	0.298362	0.0133197	0.27	0.271	1
Clock	0.225354	0.0133177	0.178	0.176	1
Cdk4	0.245213	0.0133148	0.255	0.253	1
Serpinb6a	0.00846659	0.0133	0.04	0.03	1
Utp14a	0.199582	0.0132955	0.178	0.173	1
Apmap	0.0822647	0.0132807	0.095	0.087	1
Zfp60	0.0461121	0.0132708	0.062	0.055	1
Fastkd1	0.0321199	0.0132646	0.056	0.047	1
Ifi211	2.62822e-05	0.0132557	0.007	0.002	0.454104
Nufip2	0.291676	0.0132351	0.263	0.265	1
Gramd1b	0.019219	0.0132285	0.042	0.036	1
3110082I17Rik	0.0107085	0.0131986	0.041	0.033	1
Mapkapk3	0.029051	0.0131975	0.055	0.048	1
Gemin6	0.0357489	0.0131896	0.062	0.055	1
Pigv	0.143802	0.0131805	0.128	0.12	1
Eif3i	0.307396	0.0131335	0.375	0.365	1
Ndufb11	0.325437	0.0131325	0.447	0.463	1
Etl4	6.33683e-09	0.0131203	0.009	0.001	0.000109488
Mfsd4b4	0.00055489	0.0131152	0.024	0.016	1
Wdr20	0.185801	0.0130986	0.171	0.166	1
2510002D24Rik	0.166903	0.0130686	0.144	0.143	1
Cd40	3.94307e-09	0.0130551	0.01	0.001	6.81283e-05
Adck2	0.054975	0.0130422	0.073	0.064	1
Bnc2	4.64941e-08	0.0130109	0.012	0.003	0.000803325
Zc3h8	0.0651583	0.0130058	0.073	0.066	1
LTO1	0.0732719	0.012983	0.087	0.079	1
Coro2a	0.0304824	0.0129332	0.05	0.044	1
Zmynd11	0.350722	0.0129214	0.352	0.357	1
Tmem220	0.00270203	0.012921	0.03	0.022	1
Heca	0.234039	0.0129144	0.188	0.188	1
Fbxl7	3.21927e-05	0.0129073	0.011	0.005	0.556226
Rhog	0.362871	0.0128824	0.505	0.498	1
Vps54	0.155071	0.0128287	0.132	0.125	1
Trak2	0.0162191	0.0127927	0.043	0.034	1
Trp53	0.306043	0.0127825	0.287	0.285	1
Cnnm4	0.0154857	0.0127769	0.039	0.033	1
Tmem156	0.00601239	0.0127664	0.032	0.024	1
Phf10	0.164419	0.0127616	0.137	0.13	1
Gpd1	0.0140098	0.0127611	0.038	0.03	1
Cyp51	0.0153314	0.0127136	0.04	0.032	1
Wdhd1	4.34035e-06	0.0127121	0.01	0.004	0.0749926
Mbd4	0.0214035	0.0126609	0.039	0.032	1
Tsnax	0.260854	0.012658	0.227	0.223	1
Abcb4	0.196423	0.0126525	0.135	0.131	1
Slc30a9	0.23533	0.0126488	0.186	0.181	1
1110051M20Rik	0.0178566	0.0126404	0.047	0.039	1
Ifi206	4.54697e-06	0.0126358	0.008	0.002	0.0785626
Bbs12	0.000500818	0.0126159	0.023	0.015	1
Tk1	2.36478e-05	0.0125982	0.012	0.005	0.408587
Chpf2	0.169482	0.0125895	0.135	0.13	1
Ermard	0.0824826	0.0125787	0.076	0.071	1
Gm17655	0.00116242	0.0125733	0.025	0.016	1
Rabep1	0.182522	0.0125712	0.135	0.133	1
Septin11	0.0926949	0.0125422	0.068	0.063	1
Trub2	0.0780133	0.012537	0.071	0.065	1
Ncl	0.414895	0.0125271	0.448	0.462	1
Smim8	0.132721	0.0125006	0.105	0.101	1
Strada	0.210873	0.0124884	0.165	0.158	1
4931428F04Rik	0.000532932	0.0124756	0.019	0.012	1
Tk2	0.207318	0.0124161	0.156	0.15	1
Zfp641	1.14247e-06	0.0123429	0.012	0.005	0.0197397
Gm49405	0.00453141	0.0123241	0.031	0.023	1
Mrs2	0.124909	0.012299	0.096	0.09	1
Baz2b	0.287085	0.0122911	0.193	0.187	1
Daxx	0.0597281	0.0122829	0.063	0.059	1
Chd6	0.313193	0.0122824	0.239	0.245	1
Mrps17	0.289464	0.0122817	0.278	0.272	1
Srd5a3	0.268564	0.0122746	0.225	0.221	1
Mnat1	0.105483	0.0122587	0.087	0.079	1
Arhgef1	0.378785	0.0122568	0.451	0.457	1
Zmym4	0.213532	0.0122491	0.15	0.14	1
Orc6	0.0489158	0.0122465	0.053	0.045	1
Phkg1	0.00999658	0.0122128	0.028	0.023	1
Klrd1	0.0481117	0.0122077	0.046	0.041	1
2300009A05Rik	0.135497	0.0121831	0.104	0.096	1
Gtf2h2	0.38672	0.0121782	0.468	0.478	1
Sfxn3	0.0278723	0.0121742	0.047	0.039	1
Slc25a22	0.0245776	0.0121573	0.045	0.037	1
BC051142	0.000247345	0.0121455	0.017	0.01	1
Prr3	0.0947169	0.0121115	0.077	0.069	1
Dhrs7	0.323314	0.0120962	0.321	0.327	1
Zfp516	0.107039	0.0120388	0.08	0.074	1
Man2b1	0.376889	0.0120218	0.917	0.924	1
Gbp2	0.0118596	0.0120144	0.027	0.02	1
Arid5b	0.315086	0.0120119	0.219	0.208	1
Lox	4.95384e-08	0.0120039	0.009	0.001	0.000855925
Mmd	0.0356658	0.0120018	0.046	0.039	1
Nfkbid	0.0522248	0.0119904	0.041	0.035	1
Tpm3	0.376198	0.0119849	0.856	0.869	1
Ascc2	0.0742412	0.0119782	0.07	0.063	1
4833420G17Rik	0.3201	0.0119727	0.275	0.273	1
Pld4	0.376609	0.0119641	0.89	0.907	1
Pcdhga2	0.00248466	0.0119619	0.023	0.016	1
Rnf38	0.189839	0.011929	0.127	0.12	1
Nf2	0.102995	0.0119169	0.081	0.074	1
Adamts16	0.0174979	0.0119095	0.037	0.03	1
Pde10a	2.35351e-06	0.0119084	0.012	0.004	0.0406639
Sh3bgrl	0.0159659	0.0118862	0.034	0.027	1
Tns4	0.000675999	0.0118675	0.021	0.013	1
Trim2	0.277475	0.0118648	0.163	0.162	1
Shb	0.0787377	0.0118603	0.069	0.062	1
Eea1	0.259557	0.0118582	0.153	0.142	1
Cln6	0.0174546	0.0117936	0.039	0.03	1
Gpr89	0.112999	0.0117732	0.083	0.077	1
Ccdc163	0.0371224	0.0117664	0.047	0.04	1
Arl6ip5	0.395463	0.0117545	0.482	0.482	1
Chst11	0.0935605	0.0117323	0.073	0.067	1
Tafa1	5.23396e-06	0.0117178	0.011	0.004	0.0904324
Urm1	0.182982	0.0117168	0.124	0.118	1
Ptges2	0.077061	0.0116921	0.072	0.064	1
Mfsd10	0.283007	0.0116914	0.225	0.219	1
Bglap	4.21283e-05	0.011681	0.008	0	0.727893
Scube1	0.0112444	0.01167	0.031	0.024	1
Rbfox1	0.0228987	0.0116659	0.035	0.029	1
Ppp1cc	0.377063	0.0116625	0.374	0.388	1
Nrf1	0.216741	0.0116509	0.128	0.124	1
Eif4a1	0.440574	0.01165	0.73	0.747	1
Ccdc62	0.0349747	0.0116498	0.038	0.033	1
Armc5	0.203374	0.0116401	0.132	0.125	1
Cmpk1	0.352574	0.0116303	0.34	0.344	1
Ceacam1	0.208462	0.0116238	0.13	0.121	1
Plod3	0.388495	0.0116074	0.413	0.414	1
Scamp2	0.406465	0.0115956	0.853	0.878	1
Col1a1	1.31267e-07	0.0115802	0.01	0.003	0.00226802
Gnai2	0.335303	0.0115775	0.956	0.965	1
Il15ra	0.0845352	0.0115509	0.068	0.06	1
Chd2	0.380386	0.0115487	0.255	0.25	1
Cenpe	0.0075329	0.0115456	0.007	0.003	1
Rsad1	0.0189199	0.011544	0.038	0.029	1
Prc1	0.106356	0.0114924	0.004	0.002	1
Rab40c	0.0930559	0.01148	0.072	0.066	1
Sfxn1	0.197942	0.0114602	0.103	0.097	1
Kansl3	0.215546	0.0114579	0.135	0.129	1
Cgas	0.223074	0.0114521	0.118	0.112	1
Nr4a1	0.00359011	0.0114519	0.011	0.007	1
Ch25h	6.76126e-06	0.0113827	0.007	0.001	0.116821
Rabggtb	0.205667	0.0113689	0.126	0.121	1
Gm6710	0.0115796	0.0113665	0.031	0.024	1
Htt	0.240898	0.0113569	0.14	0.131	1
Tnni3	6.71304e-06	0.0112955	0.013	0.005	0.115988
Vcpkmt	0.00999997	0.0112896	0.029	0.023	1
Psmd9	0.247578	0.0112722	0.153	0.149	1
Fam98c	0.214548	0.0112676	0.132	0.129	1
Elavl4	0.0505608	0.0112671	0.034	0.029	1
Plek	0.447201	0.0112576	0.462	0.479	1
Bola3	0.163032	0.0112427	0.096	0.093	1
Xxylt1	0.0989992	0.0112386	0.072	0.064	1
Gm15446	0.0303557	0.0112219	0.04	0.034	1
Mcm6	0.0212154	0.0112109	0.032	0.026	1
Cp	7.46292e-05	0.0112105	0.007	0.002	1
Ube2v1	0.00191085	0.0112075	0.022	0.015	1
Yaf2	0.282756	0.0112053	0.193	0.191	1
Rgl2	0.378876	0.0112012	0.315	0.323	1
Brd1	0.410677	0.0111999	0.381	0.389	1
Yeats2	0.124486	0.0111936	0.075	0.07	1
Eri1	0.192208	0.0111731	0.111	0.108	1
Phf11a	8.84507e-05	0.0111704	0.011	0.004	1
Klhl23	0.0981505	0.0111596	0.058	0.056	1
Smim24	0.00284704	0.0111487	0.021	0.015	1
Zdhhc1	0.0325619	0.0111255	0.044	0.037	1
Cycs	0.343907	0.0111202	0.268	0.273	1
Arhgap11a	0.129091	0.0111069	0.079	0.074	1
Tmem256	0.391784	0.0111049	0.356	0.359	1
Ezh2	0.0361758	0.0110948	0.03	0.025	1
A530032D15Rik	1.24457e-07	0.011072	0.008	0.001	0.00215037
1500011B03Rik	0.105107	0.0110527	0.068	0.063	1
Cdk12	0.368824	0.0110506	0.253	0.254	1
BC028528	0.372605	0.0110447	0.328	0.329	1
Alkbh6	0.192453	0.0110423	0.119	0.112	1
Nradd	0.155332	0.0110265	0.088	0.081	1
Dnajc21	0.250757	0.0110176	0.127	0.126	1
Ankrd37	0.0145083	0.0109919	0.029	0.023	1
Fbxl19	0.087977	0.0109784	0.062	0.057	1
Pik3ip1	0.0114633	0.0109661	0.026	0.021	1
Slc25a45	0.362831	0.0109596	0.283	0.279	1
Oas2	8.21131e-07	0.0109596	0.009	0.002	0.0141875
Nat2	0.0706265	0.0109596	0.055	0.049	1
Krba1	0.111262	0.0109348	0.068	0.062	1
Asnsd1	0.226373	0.0109305	0.132	0.127	1
Gpatch2	0.215901	0.01093	0.114	0.108	1
Tmem183a	0.175212	0.0109296	0.101	0.095	1
Mettl6	0.162963	0.0109294	0.098	0.09	1
Dnajc10	0.182046	0.0109175	0.098	0.093	1
Cd44	2.21689e-07	0.0108935	0.01	0.002	0.00383034
Slc25a38	0.118452	0.0108731	0.075	0.069	1
Slc35b3	0.230766	0.0108723	0.129	0.128	1
Cd1d1	0.13261	0.0108612	0.079	0.072	1
Tmem106c	0.295931	0.0108605	0.184	0.18	1
Ndufa1	0.403552	0.0108561	0.357	0.373	1
Ppig	0.443954	0.0108465	0.339	0.336	1
Bri3bp	0.0948773	0.010816	0.063	0.058	1
Creb3l1	5.70116e-05	0.0108149	0.014	0.006	0.985046
Rnf31	0.0894019	0.0107969	0.062	0.056	1
Tlr1	0.146016	0.0107819	0.081	0.075	1
Ric1	0.128273	0.0107809	0.078	0.07	1
Ulbp1	0.00340681	0.0107702	0.02	0.013	1
Spryd7	0.0283347	0.0107605	0.036	0.03	1
Flt1	0.000388128	0.0107557	0.012	0.006	1
Tnip1	0.063168	0.0107511	0.054	0.047	1
Arl6ip4	0.335116	0.0107431	0.22	0.222	1
Hdhd5	0.0423758	0.0107421	0.04	0.033	1
Gm3468	0.0252696	0.0107408	0.034	0.028	1
Arpc5	0.442818	0.0107401	0.514	0.531	1
Mdfi	0.0832841	0.0107394	0.057	0.049	1
Trmu	0.116551	0.0107305	0.074	0.065	1
Cdk13	0.35768	0.0107291	0.228	0.221	1
Pcdhga7	0.000392805	0.0107101	0.014	0.008	1
Dcaf5	0.122546	0.0107051	0.068	0.062	1
Akr1e1	0.117697	0.0107002	0.078	0.069	1
Pcnx	0.164195	0.0106828	0.073	0.068	1
Clcf1	0.252693	0.0106348	0.136	0.126	1
Mmp12	6.9351e-05	0.0106287	0.003	0.001	1
Aebp2	0.304377	0.010625	0.168	0.165	1
Gm14296	0.0834857	0.0106244	0.05	0.043	1
Agbl3	0.143755	0.0106237	0.063	0.057	1
Pcdhgb5	0.00639922	0.0106212	0.024	0.017	1
Rnf20	0.314267	0.010621	0.172	0.166	1
Trem2	0.30228	0.0106047	0.999	0.999	1
Pdzrn4	5.60202e-05	0.0106035	0.009	0.004	0.967917
Ulk4	0.00401717	0.010601	0.022	0.015	1
Pgk1	0.374853	0.0105914	0.229	0.231	1
Zfp654	0.102343	0.010585	0.064	0.058	1
Psen1	0.336316	0.0105844	0.207	0.204	1
Tbc1d22a	0.266479	0.0105807	0.144	0.138	1
Osbpl1a	0.19989	0.010566	0.088	0.084	1
Ube2i	0.428426	0.010557	0.468	0.474	1
Psen2	0.158528	0.0105385	0.086	0.081	1
Camk1d	0.393824	0.0105227	0.247	0.245	1
Zranb1	0.332156	0.0105038	0.168	0.16	1
Fam214b	0.134227	0.0105015	0.071	0.065	1
Pdp2	0.124361	0.0104794	0.062	0.057	1
Nectin2	0.199988	0.0104789	0.099	0.094	1
Nbl1	0.0135287	0.0104731	0.027	0.02	1
Rfx5	0.0969618	0.0104635	0.058	0.052	1
Selenom	0.149754	0.0104294	0.073	0.069	1
Zscan29	0.210287	0.010409	0.103	0.098	1
Slc39a14	0.0483692	0.0103974	0.041	0.036	1
Riok2	0.224803	0.0103962	0.112	0.108	1
Rrs1	0.170378	0.0103934	0.087	0.084	1
Ilvbl	0.349012	0.010375	0.225	0.227	1
Bin2	0.48444	0.0103707	0.712	0.74	1
Slc2a9	0.0151676	0.0103566	0.026	0.021	1
Herc6	0.304094	0.0103408	0.126	0.124	1
Xpo4	0.23824	0.0103338	0.116	0.111	1
Foxn2	0.134225	0.0103313	0.065	0.059	1
Larp4b	0.434037	0.0103122	0.298	0.294	1
Cdip1	0.312846	0.0103122	0.158	0.154	1
Dolpp1	0.200118	0.0103107	0.101	0.096	1
Hk3	0.330064	0.0103032	0.201	0.196	1
Gm20696	0.0284328	0.0102885	0.03	0.025	1
P2rx7	0.420121	0.0102698	0.336	0.337	1
Gabpb2	0.329481	0.0102616	0.154	0.15	1
Srcap	0.236155	0.0102581	0.108	0.103	1
Wdr43	0.324421	0.0102521	0.177	0.176	1
Sepsecs	0.0405928	0.0102211	0.036	0.03	1
Ylpm1	0.341822	0.0102106	0.169	0.165	1
Prkn	0.114448	0.0102087	0.06	0.056	1
Pcdhgb4	0.0192979	0.0102029	0.03	0.024	1
Thoc1	0.365353	0.0101863	0.188	0.192	1
Gzf1	0.125891	0.0101862	0.064	0.058	1
Zfp407	0.246809	0.0101856	0.104	0.1	1
S100pbp	0.14461	0.0101616	0.072	0.067	1
Stx3	0.000645402	0.0101515	0.014	0.008	1
Ifih1	0.151708	0.0101416	0.07	0.063	1
Trub1	0.154522	0.0101396	0.076	0.07	1
Negr1	0.000381212	0.0101373	0.012	0.006	1
Rnf6	0.373035	0.0101257	0.226	0.226	1
Smim19	0.351142	0.0101186	0.204	0.199	1
Plpp3	0.230421	0.0101184	0.088	0.083	1
Hmmr	0.0299511	0.0101088	0.006	0.001	1
Eri3	0.26192	0.0100912	0.13	0.126	1
Wdr76	0.122324	0.0100828	0.06	0.053	1
Slc35f6	0.339281	0.0100822	0.185	0.184	1
Aagab	0.353757	0.0100673	0.214	0.21	1
Slc39a11	0.104601	0.0100624	0.06	0.054	1
Ncaph2	0.207206	0.0100414	0.104	0.099	1
Ptgs2	0.0119299	0.0100209	0.003	0.001	1
Slc19a1	0.13625	0.0100102	0.07	0.065	1
Arl6	0.0329594	0.0100063	0.033	0.028	1
Tcta	0.152259	0.00999527	0.073	0.068	1
Zfp40	0.144495	0.00998427	0.059	0.054	1
Rnf219	0.115444	0.00997867	0.055	0.05	1
Homer3	0.148568	0.00997494	0.071	0.067	1
Cdyl	0.232476	0.00997322	0.106	0.098	1
Nnt	0.100295	0.00997301	0.049	0.044	1
Gmppa	0.209913	0.00996781	0.102	0.096	1
Tpst1	0.054712	0.0099615	0.039	0.034	1
Tmem87a	0.225523	0.00994036	0.103	0.097	1
Duoxa1	0.00743485	0.0099222	0.021	0.015	1
Sem1	0.47792	0.00991286	0.603	0.625	1
Mpp7	0.217373	0.00990905	0.087	0.082	1
Gyg	0.207952	0.00989404	0.101	0.095	1
Bnip2	0.474345	0.00989115	0.426	0.424	1
Stx4a	0.439139	0.00988586	0.311	0.324	1
Swt1	0.417462	0.00988107	0.244	0.242	1
Gadl1	0.00213392	0.00986444	0.015	0.01	1
Ifitm1	0.00712963	0.00982855	0.002	0.001	1
Arv1	0.0411662	0.00982603	0.034	0.026	1
Mphosph9	0.115578	0.00981709	0.051	0.045	1
Bcl3	1.67773e-05	0.0097914	0.01	0.004	0.289879
Traf3ip1	0.0781411	0.00976796	0.042	0.038	1
Rplp2	0.465647	0.00976128	0.984	0.98	1
R3hdm4	0.418119	0.00975415	0.302	0.297	1
Unc13b	0.00163415	0.00974697	0.017	0.01	1
Dqx1	0.0486199	0.00974689	0.013	0.013	1
Helz2	5.61272e-05	0.00973229	0.009	0.004	0.969766
Gnpnat1	0.176918	0.00973229	0.082	0.075	1
Borcs7	0.313231	0.00972584	0.138	0.131	1
Pcdhga6	0.0287523	0.00971781	0.03	0.023	1
Ntn3	0.00079914	0.00971758	0.013	0.008	1
Yars	0.183702	0.00971175	0.084	0.08	1
Sdk1	0.0784703	0.00968224	0.04	0.034	1
Il18bp	0.00175462	0.0096809	0.016	0.01	1
Impa2	0.00469707	0.00965913	0.02	0.013	1
Rap1gap2	0.107672	0.00964755	0.055	0.048	1
Tmpo	0.392471	0.00964078	0.182	0.183	1
Tomm20	0.482624	0.00963302	0.56	0.575	1
Fgf2	7.83533e-05	0.00962161	0.011	0.005	1
Pomp	0.496261	0.00961508	0.705	0.731	1
Septin6	0.0636282	0.00959613	0.04	0.033	1
Plk4	0.028143	0.00959397	0.021	0.017	1
Invs	0.224988	0.00958292	0.089	0.086	1
Myom1	0.119856	0.00957677	0.05	0.046	1
Rhno1	0.213162	0.00956915	0.089	0.086	1
Becn1	0.359342	0.00956724	0.193	0.192	1
Plxdc1	0.371601	0.0095633	0.206	0.202	1
Tnfrsf11a	0.373917	0.00954861	0.187	0.183	1
Myl12a	0.468293	0.00954449	0.407	0.415	1
Dusp2	0.0179164	0.00953367	0.01	0.006	1
Ddx23	0.31721	0.009527	0.148	0.139	1
Map2k4	0.192589	0.00952662	0.083	0.078	1
Xpa	0.292599	0.00951746	0.131	0.128	1
Stk16	0.356254	0.00951018	0.185	0.18	1
Pgam5	0.132585	0.00950817	0.063	0.057	1
Ppox	0.299908	0.00950632	0.144	0.136	1
Car7	0.00233219	0.00949739	0.016	0.01	1
Ctu2	0.226498	0.00949634	0.099	0.096	1
Chmp4b	0.473693	0.00947923	0.372	0.383	1
Lrch1	0.349286	0.00946996	0.169	0.168	1
Slc9a8	0.259895	0.00945896	0.109	0.104	1
Ufsp1	0.0412151	0.00945815	0.033	0.027	1
C130026I21Rik	0.000327405	0.00944472	0.011	0.006	1
Gbp9	0.144722	0.00943783	0.059	0.055	1
Tex30	0.0993078	0.00942753	0.051	0.045	1
Fbxl6	0.371533	0.00942482	0.211	0.205	1
Insig1	0.0787442	0.00942435	0.038	0.034	1
Rbm39	0.479282	0.0094117	0.872	0.901	1
Sugp1	0.11026	0.00938551	0.052	0.046	1
Trim56	0.405038	0.00938138	0.172	0.168	1
Cmpk2	0.000249099	0.00936298	0.009	0.004	1
Tnfrsf12a	0.0624575	0.00935036	0.032	0.027	1
Rpia	0.258819	0.00933675	0.103	0.098	1
Itgae	0.000660278	0.00933456	0.012	0.007	1
Ndufb9	0.485032	0.00933337	0.51	0.533	1
Pianp	3.32475e-06	0.00933241	0.007	0.002	0.0574451
Arrdc4	0.127549	0.00931646	0.056	0.05	1
Vps25	0.00972552	0.00930855	0.02	0.015	1
Ranbp3	0.30977	0.00929804	0.138	0.132	1
H3c1	9.26977e-05	0.00929633	0.008	0.004	1
Zfp276	0.207636	0.00929338	0.081	0.077	1
Rad23b	0.354798	0.00927694	0.174	0.171	1
Erlec1	0.403114	0.00926149	0.214	0.211	1
Srpk2	0.423832	0.00925939	0.213	0.214	1
Stard3nl	0.488135	0.00924843	0.382	0.38	1
2310009B15Rik	0.140627	0.00924798	0.06	0.054	1
Psmg4	0.325985	0.00923974	0.152	0.146	1
Tprkb	0.266989	0.00923886	0.09	0.087	1
Usp21	0.36826	0.00920995	0.174	0.172	1
Limd1	0.176167	0.00920929	0.067	0.058	1
AW554918	0.190195	0.00920733	0.076	0.07	1
Atg16l2	0.0308612	0.00920236	0.026	0.021	1
Lin54	0.126275	0.0092012	0.05	0.044	1
I830077J02Rik	0.435148	0.00919893	0.236	0.232	1
Csf2rb2	0.245182	0.00919198	0.097	0.092	1
Atxn7	0.375123	0.00918453	0.144	0.139	1
Zfp354a	0.0353141	0.00916727	0.029	0.023	1
Klhl20	0.207644	0.00916669	0.075	0.07	1
Ccnb1	0.0110573	0.00916286	0.004	0.002	1
Tssc4	0.336831	0.00915107	0.148	0.149	1
Wipi2	0.29703	0.0091454	0.118	0.115	1
Nfatc2ip	0.0810247	0.00913104	0.04	0.035	1
Plac8	0.00366202	0.0091272	0.008	0.004	1
Clcn7	0.281523	0.00911164	0.106	0.102	1
Echs1	0.45771	0.00910513	0.305	0.308	1
Secisbp2	0.392341	0.00910329	0.178	0.176	1
Yrdc	0.294059	0.00910276	0.128	0.123	1
Pcf11	0.419399	0.009098	0.191	0.194	1
Swi5	0.498632	0.00909237	0.412	0.422	1
Gm20219	0.000963846	0.00909169	0.013	0.007	1
Fam129b	0.0054886	0.00908737	0.018	0.012	1
Yy1	0.48752	0.00908187	0.332	0.332	1
Dtnbp1	0.386577	0.00907885	0.208	0.202	1
Fxn	0.0141965	0.00907538	0.022	0.016	1
Olfr1033	0.0178263	0.00906765	0.02	0.015	1
Rad50	0.357544	0.00906376	0.125	0.122	1
Zbed5	0.0287855	0.00906348	0.024	0.02	1
Gar1	0.227698	0.00905226	0.092	0.087	1
Dda1	0.381569	0.00904717	0.194	0.192	1
Sdhaf1	0.318774	0.0090395	0.141	0.134	1
Glb1l	0.0467306	0.009017	0.031	0.026	1
Prkab2	0.101046	0.00901685	0.039	0.034	1
Cdc25a	0.0760413	0.0090131	0.034	0.03	1
Trabd	0.319207	0.00899817	0.135	0.131	1
Evi2	0.0357958	0.00896304	0.027	0.021	1
Hspb11	0.261597	0.00895152	0.101	0.095	1
Kdsr	0.366928	0.00893737	0.152	0.148	1
Nsmf	0.163831	0.00892304	0.054	0.051	1
Uxt	0.108392	0.00891467	0.048	0.042	1
Tent4b	0.317328	0.0088896	0.12	0.115	1
Mccc2	0.133444	0.00888527	0.055	0.05	1
5430403G16Rik	0.100418	0.00886113	0.043	0.037	1
Snx1	0.401965	0.00885601	0.196	0.194	1
Zfp518b	0.0323485	0.00885049	0.02	0.017	1
Ano8	0.126495	0.00884726	0.051	0.046	1
Ess2	0.18384	0.00883522	0.07	0.064	1
Tmem251	0.272988	0.00882687	0.105	0.101	1
Cd200r4	0.000304112	0.00881717	0.011	0.005	1
Thg1l	0.0479026	0.00881301	0.029	0.024	1
Lilr4b	0.0033499	0.0088092	0.006	0.004	1
Fn3krp	0.0214026	0.00878452	0.022	0.017	1
Myo10	0.00166773	0.00877435	0.011	0.006	1
4921524J17Rik	0.20689	0.00876209	0.071	0.067	1
Rtl8a	0.25286	0.00875178	0.09	0.083	1
Gm4841	0.00481118	0.00874763	0.014	0.009	1
Racgap1	0.0198614	0.00873166	0.009	0.007	1
Gan	0.211607	0.00872687	0.06	0.056	1
B3galt6	0.28264	0.00871999	0.105	0.1	1
Dap	0.417635	0.00871952	0.206	0.202	1
Ccdc77	0.158909	0.00871902	0.046	0.043	1
Znhit1	0.400228	0.00870775	0.175	0.172	1
BC004004	0.445047	0.00868268	0.251	0.247	1
Gkap1	0.442298	0.00868201	0.185	0.187	1
Abhd3	0.169115	0.00865264	0.051	0.048	1
Gcdh	0.123905	0.00864707	0.051	0.045	1
Avpi1	0.00535323	0.00864665	0.017	0.011	1
Cdkn3	0.00406142	0.00864083	0.008	0.006	1
Pclaf	0.0212066	0.00862252	0.012	0.007	1
Gla	0.0134952	0.00862041	0.019	0.014	1
Sulf2	0.0345559	0.00861832	0.023	0.018	1
Denr	0.483986	0.00861676	0.302	0.296	1
Cetn4	0.0040167	0.00861446	0.014	0.008	1
Dhodh	0.154427	0.00860419	0.056	0.05	1
Snrnp35	0.175107	0.00859454	0.057	0.054	1
Mrps26	0.365367	0.00858986	0.16	0.156	1
Sprtn	0.113028	0.00858466	0.044	0.04	1
Pcdhgb6	0.000583392	0.0085821	0.012	0.006	1
Zfp385c	0.0222582	0.00857826	0.02	0.015	1
Amdhd2	0.357456	0.00857547	0.138	0.134	1
Rhox5	0.00214283	0.00854957	0.007	0.003	1
Flt3l	0.0484748	0.00854255	0.026	0.022	1
Gga3	0.315263	0.00854031	0.119	0.111	1
Fen1	0.1706	0.00854028	0.053	0.049	1
Cfap45	0.00279186	0.00853154	0.012	0.006	1
Gatc	0.269364	0.00852587	0.096	0.089	1
Sncaip	0.247218	0.00851536	0.078	0.074	1
Fbxw10	0.0926311	0.00851529	0.033	0.027	1
Zfp536	0.0286176	0.00850394	0.019	0.012	1
Guk1	0.371424	0.00849717	0.152	0.154	1
Uqcr11	0.53857	0.00849077	0.537	0.557	1
Asns	0.000155497	0.00849073	0.009	0.004	1
Timp2	0.557055	0.00848665	0.87	0.892	1
Nemp2	0.0694976	0.00848335	0.03	0.027	1
Cc2d1b	0.35923	0.00847976	0.143	0.135	1
Pcgf5	0.278284	0.00847455	0.079	0.078	1
Fbxo46	0.153328	0.00846063	0.053	0.049	1
Hnrnph1	0.558553	0.00845905	0.474	0.501	1
Ctla2b	0.0147048	0.00842947	0.019	0.013	1
Zfp991	0.181205	0.00841904	0.058	0.054	1
Igf1	0.0006652	0.00841544	0.006	0.003	1
D17H6S53E	0.238834	0.00841466	0.076	0.071	1
Ulk3	0.250382	0.00841359	0.08	0.076	1
Fbxw9	0.144217	0.00841338	0.05	0.044	1
Elk4	0.42317	0.00841032	0.177	0.178	1
Itfg2	0.221989	0.00840907	0.067	0.06	1
Ddo	2.99816e-05	0.00840719	0.007	0.002	0.518022
Gins1	0.00843738	0.00840498	0.017	0.012	1
Zfp951	0.123104	0.00839859	0.044	0.039	1
Ccdc17	0.0223316	0.00839574	0.02	0.016	1
Rbm15	0.362592	0.00839418	0.127	0.122	1
Ric8b	0.207942	0.00838573	0.063	0.061	1
[truncated: 11,931 more rows]

## Sheet: Microglia - 04m IL2 vs 04m GFP
Gene_id	P_VAL	AVG_LOG2FC	pct.1	pct.2	P_VAL_ADJ
Hbb-bs	5.67867e-26	0.443558	0.008	0.008	9.81161e-22
Fcgr2b	4.67818e-52	0.212127	0.676	0.575	8.08297e-48
Man2b1	2.93974e-45	0.172874	0.924	0.878	5.07928e-41
Cd34	2.15529e-36	0.17214	0.44	0.344	3.72391e-32
Rps29	3.80078e-45	0.166536	1	1	6.567e-41
Slc2a5	3.37598e-30	0.159944	0.749	0.669	5.83301e-26
Upk1b	6.16588e-37	0.153604	0.262	0.173	1.06534e-32
Pld4	2.25432e-35	0.152695	0.907	0.851	3.89502e-31
Uba52	2.29512e-30	0.148799	0.522	0.428	3.9655e-26
Selenop	9.48998e-44	0.148677	0.995	0.991	1.63968e-39
Tmem176a	2.71371e-21	0.148411	0.732	0.656	4.68874e-17
Tmem176b	7.15141e-24	0.147751	0.856	0.795	1.23562e-19
Unc93b1	3.21331e-40	0.14555	0.965	0.937	5.55196e-36
Cd52	3.10059e-19	0.145073	0.706	0.629	5.35721e-15
Mef2c	1.00146e-32	0.144757	0.97	0.938	1.73032e-28
Cd68	1.00787e-27	0.144435	0.884	0.834	1.7414e-23
Ptpre	1.47932e-26	0.143642	0.536	0.444	2.55597e-22
Maf	1.9524e-25	0.142021	0.927	0.894	3.37335e-21
Hk2	5.25597e-25	0.139827	0.624	0.538	9.08126e-21
Lsp1	2.623e-34	0.139723	0.256	0.173	4.53201e-30
Arhgap45	2.27975e-26	0.139423	0.84	0.77	3.93894e-22
Gpr183	2.71311e-23	0.136857	0.535	0.453	4.68771e-19
Mbnl1	1.0943e-23	0.134377	0.878	0.831	1.89074e-19
Rpl35	4.2586e-23	0.133941	0.898	0.856	7.35801e-19
Actg1	6.96102e-23	0.131915	0.886	0.839	1.20272e-18
Zeb2	2.46121e-16	0.128203	0.808	0.762	4.25248e-12
Cttnbp2nl	1.0448e-20	0.12803	0.672	0.598	1.80521e-16
Coro1a	2.22496e-23	0.127835	0.847	0.796	3.84429e-19
Hba-a1	2.63035e-05	0.127466	0.001	0.001	0.454471
Lpcat2	3.08924e-34	0.126174	0.978	0.959	5.33759e-30
Abi3	1.18404e-21	0.126097	0.764	0.693	2.04578e-17
F11r	1.52313e-25	0.125161	0.926	0.885	2.63167e-21
Ctsh	2.53014e-26	0.124488	0.961	0.939	4.37157e-22
Ctsl	5.9321e-31	0.123754	0.996	0.994	1.02495e-26
Crlf3	8.05764e-21	0.123543	0.63	0.55	1.3922e-16
Cd33	4.03081e-20	0.122194	0.795	0.737	6.96443e-16
Rpl39	4.33665e-22	0.119763	0.995	0.995	7.49286e-18
Rps28	9.10234e-20	0.11693	0.985	0.98	1.5727e-15
Siglech	2.09711e-27	0.116136	0.989	0.979	3.62339e-23
Rps21	1.62742e-20	0.114277	0.994	0.99	2.81186e-16
Son	4.33738e-21	0.113612	0.923	0.894	7.49412e-17
Celf2	2.62906e-16	0.113309	0.749	0.688	4.54249e-12
Rpl37a	1.96933e-19	0.109841	0.994	0.992	3.40261e-15
Il7r	1.03619e-23	0.109641	0.209	0.145	1.79033e-19
Apbb1ip	8.66172e-16	0.109269	0.803	0.753	1.49657e-11
P2ry13	6.5558e-17	0.109248	0.895	0.844	1.13271e-12
Tgfb1	2.60686e-17	0.108193	0.784	0.723	4.50412e-13
Lyl1	6.13474e-19	0.10785	0.421	0.353	1.05996e-14
Rgs2	9.11037e-14	0.107468	0.73	0.673	1.57409e-09
Gusb	4.53109e-17	0.107343	0.596	0.524	7.82882e-13
Ptgs1	6.31325e-17	0.106852	0.867	0.82	1.0908e-12
Cebpd	1.74851e-15	0.106763	0.481	0.403	3.02108e-11
Rpl41	8.06248e-21	0.106668	0.995	0.992	1.39304e-16
Cmtm6	7.48725e-18	0.106522	0.839	0.786	1.29365e-13
Cd53	9.54403e-21	0.106489	0.934	0.896	1.64902e-16
Parvg	1.52159e-22	0.106051	0.316	0.24	2.629e-18
P2ry6	2.10193e-14	0.106016	0.716	0.653	3.63172e-10
Rsrp1	2.86362e-15	0.105977	0.953	0.924	4.94776e-11
Fcrls	5.47235e-16	0.105764	0.985	0.977	9.45513e-12
Fermt3	1.6681e-15	0.105567	0.759	0.703	2.88214e-11
Gpr84	5.80098e-17	0.105515	0.284	0.205	1.00229e-12
Frmd4a	3.59059e-15	0.105455	0.837	0.777	6.20383e-11
Ophn1	1.51498e-14	0.105021	0.623	0.555	2.61757e-10
Atp6v0a2	2.15586e-18	0.104338	0.385	0.317	3.72489e-14
Hpgd	1.15474e-13	0.103508	0.842	0.791	1.99516e-09
Numb	2.14338e-14	0.103477	0.557	0.493	3.70334e-10
Tgfbr1	3.66511e-17	0.103417	0.96	0.936	6.33257e-13
Frmd4b	5.29117e-14	0.103241	0.64	0.574	9.14208e-10
Gna15	1.36326e-15	0.102972	0.633	0.574	2.35544e-11
Cfh	2.66346e-15	0.101909	0.848	0.795	4.60192e-11
Rps27	1.32665e-16	0.10168	0.993	0.99	2.29218e-12
Slc11a1	1.18059e-15	0.101528	0.485	0.415	2.03983e-11
Arhgap17	1.25854e-14	0.100975	0.497	0.424	2.17451e-10
Fgd2	1.24183e-14	0.100341	0.7	0.633	2.14564e-10
Rpl38	3.01822e-15	0.0984064	0.973	0.958	5.21488e-11
Golm1	5.61898e-14	0.0983955	0.789	0.732	9.70847e-10
Dock10	6.78379e-13	0.0979489	0.678	0.61	1.1721e-08
Cmtm7	6.14479e-14	0.0972468	0.796	0.751	1.0617e-09
Fmnl1	1.56922e-17	0.0972306	0.382	0.31	2.71129e-13
Laptm5	1.82035e-31	0.0971812	0.999	0.998	3.1452e-27
Hps3	8.15092e-15	0.0970704	0.393	0.33	1.40832e-10
Sft2d1	6.87001e-14	0.0958904	0.765	0.707	1.187e-09
Cyth4	5.5043e-15	0.0954013	0.914	0.873	9.51033e-11
Tuba1b	4.5157e-12	0.0949103	0.643	0.578	7.80223e-08
Rab3il1	6.56046e-14	0.0947273	0.6	0.532	1.13352e-09
Samsn1	3.98499e-14	0.0946347	0.427	0.371	6.88526e-10
Btg1	4.13712e-11	0.0943191	0.633	0.561	7.14812e-07
Tpm3	1.0556e-14	0.0941394	0.869	0.82	1.82387e-10
Tubgcp5	4.09135e-13	0.0938151	0.417	0.358	7.06904e-09
Rpl37	1.83855e-14	0.0935475	0.992	0.99	3.17665e-10
Cotl1	2.18374e-12	0.0930436	0.787	0.731	3.77306e-08
Ccr5	4.12519e-10	0.0928323	0.844	0.79	7.1275e-06
Il6ra	3.64547e-12	0.0927425	0.671	0.61	6.29864e-08
Tnfaip8l2	9.59022e-13	0.0926942	0.717	0.667	1.657e-08
Cap1	3.78719e-14	0.0922552	0.459	0.389	6.54351e-10
Cebpz	1.00752e-12	0.0916139	0.45	0.384	1.7408e-08
Hexb	1.06397e-35	0.0912268	1	1	1.83833e-31
Sting1	3.65586e-12	0.0908557	0.707	0.65	6.31659e-08
Pou2f2	1.00688e-09	0.0908324	0.787	0.743	1.73968e-05
P2ry12	7.1504e-17	0.0906377	0.997	0.995	1.23545e-12
Siglecf	1.13416e-31	0.0895462	0.118	0.064	1.95959e-27
Grk2	3.16184e-13	0.0891702	0.51	0.445	5.46303e-09
Spi1	1.92606e-12	0.0888436	0.799	0.753	3.32784e-08
Irf2bp2	1.37341e-10	0.0887598	0.573	0.511	2.37298e-06
Zmiz1	9.07714e-12	0.0887114	0.508	0.45	1.56835e-07
Ankrd44	1.32332e-11	0.0887091	0.543	0.486	2.28643e-07
Srsf7	2.58511e-10	0.0884299	0.605	0.552	4.46656e-06
Txnip	5.12146e-09	0.0882413	0.716	0.658	8.84885e-05
0610040J01Rik	1.60289e-14	0.0880073	0.399	0.336	2.76948e-10
Pdgfb	2.78279e-11	0.0876613	0.463	0.405	4.80811e-07
Cd37	2.44279e-11	0.0871709	0.856	0.804	4.22066e-07
Evi2a	1.43139e-10	0.0871182	0.592	0.518	2.47316e-06
Inpp4b	3.6099e-14	0.0870994	0.314	0.256	6.23719e-10
Irf8	1.09401e-10	0.0868823	0.82	0.778	1.89023e-06
Gcnt1	9.38439e-13	0.0857742	0.377	0.32	1.62144e-08
Bank1	7.91948e-15	0.0857428	0.27	0.212	1.36833e-10
Tmbim6	6.58474e-15	0.0854815	0.945	0.924	1.13771e-10
Adcy7	1.42849e-12	0.0854482	0.386	0.323	2.46815e-08
Gimap1	7.73014e-22	0.0853432	0.192	0.132	1.33561e-17
Ints6l	6.31492e-11	0.085078	0.474	0.417	1.09109e-06
Arpc4	1.84022e-11	0.0850631	0.693	0.622	3.17953e-07
Abhd12	1.1003e-12	0.0849211	0.927	0.891	1.90111e-08
Csf1r	7.73671e-28	0.0848394	1	0.999	1.33675e-23
Ralb	6.6554e-13	0.0847821	0.376	0.318	1.14992e-08
C5ar2	1.56408e-12	0.0846374	0.338	0.284	2.70241e-08
Sall1	3.29223e-10	0.0846065	0.665	0.61	5.68832e-06
Fam91a1	1.27656e-11	0.0845798	0.425	0.371	2.20564e-07
Ctc1	2.52329e-11	0.0845499	0.56	0.503	4.35975e-07
Hck	4.55846e-11	0.084419	0.574	0.518	7.8761e-07
Xbp1	4.53261e-10	0.0839367	0.525	0.469	7.83145e-06
Prkcd	7.7894e-11	0.0839157	0.633	0.574	1.34585e-06
P4hb	4.69589e-12	0.0838156	0.402	0.338	8.11356e-08
Itgb2	6.65621e-11	0.0836695	0.627	0.566	1.15006e-06
Cltc	4.32759e-10	0.0836503	0.629	0.574	7.4772e-06
Gdi2	9.82295e-12	0.0835458	0.883	0.857	1.69721e-07
Nipa2	6.17867e-12	0.0833544	0.414	0.353	1.06755e-07
Dusp6	1.93675e-09	0.0833298	0.548	0.486	3.34632e-05
Ssbp2	1.35851e-14	0.0830819	0.28	0.217	2.34724e-10
Git2	4.03479e-09	0.0829458	0.668	0.615	6.97132e-05
Slc40a1	9.94002e-11	0.0828957	0.37	0.314	1.71744e-06
Marcks	9.53541e-17	0.082779	0.997	0.995	1.64753e-12
Jmjd1c	4.09097e-09	0.0827097	0.544	0.487	7.06838e-05
Cyfip1	1.83672e-10	0.0825479	0.847	0.8	3.17348e-06
Nmt1	6.16131e-11	0.0824222	0.523	0.456	1.06455e-06
Cxxc5	2.57503e-10	0.0822755	0.504	0.451	4.44914e-06
Ppp1r18	3.05927e-11	0.0821742	0.522	0.462	5.28581e-07
Ttc14	2.77339e-09	0.0821636	0.586	0.524	4.79186e-05
Arrb2	2.77911e-10	0.0819696	0.66	0.598	4.80174e-06
Cflar	1.73194e-09	0.0818702	0.56	0.508	2.99244e-05
Tifa	7.95583e-11	0.0818647	0.473	0.411	1.37461e-06
Rpn2	1.49536e-10	0.0818142	0.639	0.572	2.58367e-06
Slc12a9	3.39677e-12	0.0817844	0.378	0.316	5.86893e-08
Rbm3	6.42243e-12	0.081678	0.393	0.331	1.10967e-07
Ifngr2	1.2028e-10	0.0814339	0.549	0.483	2.0782e-06
Fus	9.42962e-09	0.0812702	0.755	0.69	0.000162925
Fchsd2	4.20853e-09	0.0811887	0.503	0.441	7.27151e-05
Srsf5	3.06144e-10	0.0811292	0.814	0.764	5.28955e-06
Itm2c	7.29835e-12	0.081104	0.901	0.866	1.26101e-07
Nrp1	4.77775e-13	0.0810935	0.278	0.225	8.25499e-09
Olfml3	2.03252e-12	0.0806599	0.988	0.983	3.51179e-08
Camk2d	4.34882e-10	0.0806313	0.498	0.438	7.51389e-06
Rnaset2b	1.40781e-10	0.0801174	0.591	0.531	2.43241e-06
Dusp7	8.26346e-11	0.0801161	0.378	0.322	1.42776e-06
Dip2b	4.78694e-10	0.080107	0.488	0.43	8.27088e-06
Tec	2.13695e-18	0.0799689	0.186	0.13	3.69222e-14
C3ar1	5.01948e-09	0.0798736	0.457	0.397	8.67266e-05
Cd180	3.68489e-10	0.0796262	0.402	0.338	6.36675e-06
Rnase4	3.41069e-10	0.0793895	0.917	0.879	5.89299e-06
Mrpl52	7.28339e-10	0.079297	0.631	0.569	1.25842e-05
Ptafr	7.02412e-10	0.0791833	0.443	0.379	1.21363e-05
Tanc2	1.61371e-08	0.079183	0.78	0.732	0.000278816
Dock2	1.96013e-10	0.0791053	0.464	0.413	3.38672e-06
Hba-a2	0.000159885	0.0790008	0.001	0.001	1
Sqor	1.26982e-12	0.078877	0.346	0.284	2.194e-08
Csf3r	2.60164e-09	0.0788417	0.646	0.586	4.49511e-05
Lpar6	1.84236e-08	0.0787958	0.499	0.438	0.000318322
Rnpep	2.36183e-10	0.0786254	0.457	0.395	4.08077e-06
Qk	9.37303e-12	0.0785962	0.976	0.959	1.61947e-07
Slc15a3	1.53747e-10	0.0784244	0.334	0.283	2.65644e-06
Fmnl3	8.81703e-12	0.0784007	0.378	0.326	1.52341e-07
Rpl36al	1.27627e-09	0.0782517	0.554	0.5	2.20513e-05
Rps6ka1	9.11763e-10	0.0777499	0.536	0.476	1.57534e-05
Pla2g15	1.82068e-09	0.0774075	0.667	0.609	3.14577e-05
Pnp	6.14911e-09	0.0771836	0.782	0.731	0.000106244
Icam1	2.03447e-11	0.0769666	0.297	0.243	3.51515e-07
Marchf7	2.60449e-11	0.0767699	0.307	0.25	4.50004e-07
Irf5	7.06092e-10	0.0767576	0.575	0.523	1.21999e-05
1700017B05Rik	6.01959e-09	0.0766821	0.484	0.437	0.000104007
Capn3	4.72798e-13	0.0766491	0.289	0.234	8.16901e-09
Msn	5.33608e-09	0.076596	0.709	0.659	9.21969e-05
Elmo1	3.69106e-08	0.0765543	0.658	0.613	0.000637742
Prkca	1.33347e-11	0.076287	0.308	0.257	2.30396e-07
Rin2	5.35426e-10	0.0762842	0.401	0.344	9.2511e-06
Fli1	4.05361e-09	0.0761686	0.462	0.417	7.00383e-05
Bhlhe41	1.84801e-07	0.0759422	0.488	0.434	0.00319299
Snx18	1.40358e-08	0.0756628	0.578	0.527	0.000242511
Lcp2	7.04183e-11	0.0754786	0.369	0.314	1.21669e-06
Arid1a	2.21926e-09	0.075375	0.493	0.433	3.83444e-05
Actb	6.36451e-13	0.0753423	1	1	1.09966e-08
Scaf11	2.21226e-08	0.0752349	0.466	0.41	0.000382234
Lpcat3	7.06816e-10	0.0748199	0.46	0.398	1.22124e-05
Taz	3.35108e-09	0.0748013	0.504	0.446	5.79e-05
Nfam1	2.05655e-09	0.0747027	0.455	0.391	3.55331e-05
Lgmn	1.2378e-20	0.0746814	0.999	1	2.13867e-16
Casp8	2.3547e-09	0.0743755	0.5	0.443	4.06845e-05
Rgs19	2.09134e-10	0.0742467	0.421	0.368	3.61342e-06
Tnfaip8	1.80783e-09	0.0741919	0.401	0.342	3.12357e-05
Celf1	5.65359e-09	0.0739904	0.446	0.394	9.76827e-05
Ssbp4	1.1619e-09	0.0739885	0.561	0.509	2.00754e-05
Eif3j1	1.2353e-12	0.0739743	0.267	0.215	2.13436e-08
Ubc	5.38755e-08	0.0738867	0.945	0.924	0.000930861
Clec4a2	1.66436e-09	0.0738477	0.459	0.407	2.87568e-05
Rnaset2a	7.28762e-09	0.0738426	0.652	0.603	0.000125916
Sall3	5.06282e-10	0.0736938	0.299	0.245	8.74754e-06
Rhog	8.50417e-09	0.0735453	0.498	0.442	0.000146935
Cbfa2t3	1.35095e-12	0.0735445	0.194	0.151	2.33417e-08
Rrbp1	5.36536e-10	0.0735131	0.958	0.944	9.27026e-06
Csf2ra	3.36947e-08	0.0735103	0.46	0.416	0.000582177
Fam102b	2.14757e-07	0.0734703	0.614	0.568	0.00371057
Hsd17b4	6.67965e-11	0.07346	0.345	0.292	1.15411e-06
Fscn1	5.79049e-08	0.0734568	0.638	0.586	0.00100048
Slc9a9	6.2627e-10	0.0733089	0.347	0.293	1.08207e-05
Aim2	2.32415e-12	0.0730076	0.275	0.219	4.01567e-08
Serinc3	1.92452e-16	0.0729821	1	0.999	3.32519e-12
Cggbp1	1.34807e-11	0.0728917	0.282	0.232	2.32919e-07
Itch	1.77072e-08	0.0728743	0.452	0.392	0.000305944
Khk	5.06521e-10	0.072827	0.393	0.334	8.75166e-06
Soga1	1.36934e-10	0.0728118	0.333	0.28	2.36595e-06
Tram1	1.15573e-08	0.0724734	0.55	0.491	0.000199687
Fes	9.76954e-11	0.0724614	0.348	0.294	1.68798e-06
Adora3	1.97105e-09	0.07241	0.411	0.365	3.40558e-05
Fubp1	7.93554e-08	0.0722702	0.525	0.454	0.0013711
Actr3	9.00955e-09	0.0722659	0.538	0.493	0.000155667
Nptn	2.24229e-08	0.0720199	0.598	0.537	0.000387422
Zfp652	2.88296e-08	0.0720137	0.483	0.427	0.000498118
Lims1	1.44097e-08	0.0719997	0.446	0.391	0.000248971
Tspan7	4.45005e-10	0.0717961	0.315	0.265	7.6888e-06
Stk17b	1.11012e-11	0.0716381	0.24	0.19	1.91807e-07
Ppp1r12a	3.54164e-09	0.0715619	0.397	0.347	6.11925e-05
Eno1	6.97058e-10	0.0714895	0.328	0.279	1.20438e-05
Akap13	3.74086e-08	0.0712808	0.561	0.506	0.000646345
Cd84	1.93601e-07	0.0712159	0.657	0.603	0.00334504
Tubb5	2.23219e-07	0.0711323	0.654	0.599	0.00385677
Hook3	1.15114e-07	0.0708592	0.435	0.374	0.00198895
Ssh2	6.69457e-07	0.0707588	0.815	0.771	0.0115669
Hcls1	9.59974e-09	0.0707321	0.491	0.439	0.000165864
Traf3ip3	2.48754e-10	0.0706515	0.326	0.273	4.29797e-06
Hpgds	1.13743e-07	0.0706321	0.885	0.855	0.00196526
Ptprc	1.45391e-07	0.0704704	0.674	0.635	0.00251207
C5ar1	1.16344e-07	0.0703512	0.357	0.313	0.00201018
Tmed3	2.12207e-08	0.0702705	0.589	0.523	0.000366651
Ctsc	9.96446e-08	0.0702594	0.825	0.783	0.00172166
Ssbp1	1.17773e-09	0.070101	0.363	0.302	2.03489e-05
Pum1	1.98421e-09	0.0699882	0.299	0.25	3.42831e-05
Hnrnpd	2.13149e-09	0.0699533	0.372	0.323	3.68279e-05
Arhgap4	2.10309e-10	0.0699327	0.298	0.248	3.63372e-06
Col27a1	3.12081e-07	0.0699051	0.55	0.49	0.00539214
Morc3	1.08764e-08	0.0698969	0.4	0.341	0.000187923
AC149090.1	3.53751e-07	0.0698896	0.843	0.801	0.00611211
Ptp4a3	1.29752e-08	0.0698781	0.505	0.451	0.000224186
Tacc1	1.12126e-07	0.0698571	0.66	0.607	0.00193731
Phip	1.15003e-07	0.0697279	0.344	0.29	0.00198702
Srsf6	2.31173e-08	0.0697104	0.511	0.455	0.000399422
Gmfg	4.84193e-08	0.0696112	0.462	0.414	0.000836589
Ptpn1	1.6154e-07	0.0693697	0.633	0.581	0.00279109
Rps10	5.1124e-07	0.0693293	0.88	0.854	0.0088332
Il1a	1.27151e-09	0.0691877	0.284	0.237	2.19692e-05
Cysltr1	3.76644e-08	0.0691858	0.438	0.391	0.000650765
Otulinl	3.40175e-09	0.0691712	0.913	0.882	5.87754e-05
Ppt1	4.49042e-08	0.0691149	0.597	0.546	0.000775854
Ndufb1-ps	4.50602e-08	0.0689779	0.492	0.431	0.00077855
Cd164	2.23087e-07	0.0689167	0.762	0.722	0.0038545
Lat2	4.81829e-07	0.0688967	0.451	0.4	0.00832505
Rpl36	2.60837e-08	0.0688513	0.968	0.961	0.000450673
Pwwp2a	8.10045e-08	0.068842	0.48	0.425	0.0013996
Zfp710	5.17151e-08	0.0688099	0.469	0.419	0.000893533
Adam15	2.94508e-08	0.0685179	0.483	0.425	0.000508851
Ltc4s	1.30077e-06	0.0684086	0.906	0.87	0.0224747
Dync1i2	1.4716e-07	0.0683428	0.459	0.407	0.00254263
Ncf2	5.14785e-08	0.0682039	0.542	0.497	0.000889445
Lrrc25	6.19085e-09	0.0681734	0.393	0.34	0.000106966
Cryl1	1.92724e-09	0.0680726	0.355	0.3	3.32989e-05
Wsb1	1.4751e-07	0.0680231	0.497	0.446	0.00254868
Tnfrsf21	2.53034e-09	0.0679184	0.366	0.317	4.37192e-05
Inpp5d	8.62495e-08	0.0677945	0.841	0.793	0.00149022
Rac2	3.16158e-08	0.06774	0.475	0.423	0.000546259
Ythdf2	1.52622e-09	0.0677369	0.294	0.245	2.63701e-05
Rpn1	1.35211e-08	0.0675788	0.378	0.317	0.000233618
Ms4a6b	1.90207e-07	0.0675532	0.498	0.445	0.0032864
Edem1	7.40346e-08	0.0674171	0.453	0.396	0.00127917
Spint1	1.87254e-08	0.0673755	0.373	0.322	0.000323537
Maml3	5.66258e-08	0.067293	0.374	0.327	0.00097838
Arhgap22	2.79162e-10	0.0672872	0.267	0.224	4.82336e-06
Srgn	2.95263e-07	0.0672674	0.644	0.596	0.00510155
Gcn1	2.14604e-08	0.0672321	0.377	0.326	0.000370793
Zfhx3	3.62396e-07	0.0671769	0.909	0.886	0.00626147
Calm2	2.29597e-09	0.0671349	0.955	0.938	3.96698e-05
Hnrnpa3	3.09821e-07	0.0670851	0.594	0.535	0.00535309
Dnmt3a	1.94898e-09	0.0670708	0.269	0.22	3.36744e-05
Eif4a1	4.54544e-07	0.0669915	0.747	0.709	0.00785361
Mob1a	1.90739e-08	0.0667321	0.39	0.34	0.000329559
Bin2	3.98668e-07	0.0666696	0.74	0.689	0.00688819
Gmip	1.00275e-08	0.0666235	0.363	0.312	0.000173256
St3gal6	3.73304e-07	0.0666192	0.714	0.663	0.00644995
Nfe2l2	3.43444e-07	0.0665715	0.521	0.475	0.00593402
Asph	3.90872e-07	0.0665276	0.565	0.523	0.00675348
Rnf111	8.36114e-11	0.066431	0.237	0.19	1.44464e-06
Asah1	1.85466e-08	0.0664075	0.878	0.851	0.000320448
Sft2d2	1.50514e-08	0.0663744	0.389	0.337	0.000260059
Rptor	7.33409e-09	0.066369	0.326	0.279	0.000126718
Slc29a3	3.64826e-07	0.0662911	0.613	0.568	0.00630346
Pacsin2	1.14816e-08	0.0660609	0.345	0.293	0.000198379
Ep300	9.3797e-08	0.0659827	0.373	0.325	0.00162062
Hhex	1.22966e-07	0.0659816	0.435	0.377	0.0021246
Tln2	2.96075e-11	0.0659715	0.197	0.153	5.11558e-07
Lyn	9.59527e-08	0.0659051	0.865	0.824	0.00165787
Madd	6.1324e-09	0.0658857	0.298	0.25	0.000105956
Plxdc2	1.45536e-07	0.065826	0.906	0.871	0.00251457
Ddx6	2.96915e-08	0.0657347	0.325	0.278	0.00051301
Trpc4ap	5.58395e-08	0.0656465	0.44	0.386	0.000964794
Dtx4	1.52954e-08	0.0656463	0.363	0.315	0.000264274
Arhgap25	4.92339e-11	0.0656268	0.239	0.193	8.50663e-07
Cybc1	7.82425e-08	0.0655296	0.455	0.406	0.00135187
Kctd12	9.73719e-07	0.0654892	0.903	0.875	0.0168239
Prex1	2.92836e-07	0.0654346	0.542	0.484	0.00505963
Pbxip1	2.37854e-07	0.0653761	0.382	0.335	0.00410965
Csad	2.90696e-07	0.0653747	0.388	0.341	0.00502265
Tra2b	1.04268e-07	0.065212	0.391	0.337	0.00180155
Cpsf6	3.97958e-08	0.0652092	0.374	0.316	0.000687592
Lpin2	1.34111e-07	0.0650266	0.35	0.301	0.00231717
Wdr44	4.21166e-10	0.0649957	0.241	0.196	7.2769e-06
Inka1	6.48867e-09	0.0649568	0.296	0.248	0.000112111
Capza2	3.53691e-09	0.064891	0.957	0.938	6.11108e-05
Mgat1	9.96562e-08	0.0647215	0.425	0.382	0.00172186
Ppcdc	6.77305e-07	0.0647101	0.576	0.528	0.0117025
Gas6	2.58873e-07	0.064669	0.395	0.351	0.0044728
Tsc22d4	6.5024e-07	0.0645944	0.758	0.703	0.0112348
Stx7	2.05971e-07	0.0645365	0.537	0.492	0.00355877
Sema4d	3.98837e-08	0.064297	0.355	0.307	0.000689111
Cd2ap	2.24265e-06	0.0642552	0.534	0.488	0.0387486
Mgat4b	1.33427e-10	0.0641945	0.245	0.206	2.30534e-06
Zbtb7a	3.73644e-07	0.0641393	0.372	0.319	0.00645582
Gmpr2	5.92866e-09	0.06412	0.342	0.293	0.000102435
Plek	6.6927e-07	0.064073	0.479	0.436	0.0115636
Arap3	2.8295e-07	0.064026	0.424	0.374	0.00488882
Slco2b1	4.49668e-07	0.0639836	0.859	0.819	0.00776936
Gpr155	7.85913e-09	0.0638068	0.311	0.264	0.00013579
Adrb2	4.00578e-06	0.0636512	0.559	0.508	0.0692118
Actr2	7.9268e-07	0.0636441	0.693	0.646	0.0136959
Cbl	1.47383e-06	0.0635453	0.459	0.408	0.0254649
Srsf10	6.02154e-08	0.0634824	0.377	0.329	0.0010404
Slc3a2	1.39901e-06	0.0634216	0.728	0.679	0.0241721
Rcbtb2	1.56402e-06	0.0634156	0.558	0.519	0.0270231
Lst1	3.18273e-05	0.0633384	0.616	0.577	0.549912
Slc37a2	1.18931e-09	0.0632912	0.261	0.217	2.05489e-05
Stk4	2.30149e-10	0.0632606	0.229	0.183	3.97651e-06
Snrpg	1.07027e-06	0.0631964	0.58	0.539	0.0184922
Lilra5	6.50229e-11	0.0631843	0.16	0.122	1.12347e-06
Apobec3	4.49362e-07	0.0631069	0.404	0.346	0.00776408
Cfl1	2.8512e-08	0.0631012	0.938	0.922	0.00049263
Tmem60	1.13771e-11	0.0630507	0.207	0.156	1.96574e-07
Tm6sf1	3.36786e-06	0.0629327	0.68	0.635	0.0581899
Il16	3.87927e-08	0.0629196	0.362	0.311	0.00067026
Cd48	1.3394e-06	0.0626359	0.492	0.448	0.0231422
Arhgap30	1.60038e-06	0.0626295	0.489	0.449	0.0276513
Liph	4.02958e-11	0.062586	0.177	0.137	6.96231e-07
Hnrnpul1	1.55183e-07	0.0624627	0.369	0.32	0.00268125
Arl4c	5.47829e-06	0.0624567	0.518	0.473	0.094654
Gns	1.03951e-06	0.0623697	0.744	0.705	0.0179607
Tmed5	1.40046e-06	0.0623472	0.66	0.603	0.0241972
Rapgef6	6.79852e-07	0.0621091	0.365	0.315	0.0117465
Foxp1	4.2545e-07	0.0621017	0.323	0.28	0.00735093
Zranb2	3.31873e-07	0.0620759	0.391	0.344	0.0057341
Angel2	5.16804e-08	0.0619241	0.284	0.24	0.000892935
Pxk	6.68006e-10	0.0619003	0.231	0.183	1.15418e-05
Marchf1	1.52547e-06	0.0618299	0.466	0.422	0.026357
Pak1	9.01217e-10	0.061813	0.219	0.173	1.55712e-05
Arpc2	5.74688e-07	0.0618091	0.852	0.819	0.00992946
Dock8	4.7408e-06	0.061792	0.623	0.576	0.0819115
Abcc3	4.79303e-08	0.0617906	0.352	0.301	0.000828139
Ptpn6	8.31296e-07	0.0617604	0.519	0.473	0.0143631
Arhgdib	1.98268e-06	0.061693	0.695	0.655	0.0342567
Uhrf2	4.91625e-08	0.0616623	0.292	0.247	0.000849429
Safb2	3.30822e-07	0.0616431	0.365	0.321	0.00571595
Hsd17b11	4.05643e-07	0.0615107	0.426	0.372	0.00700869
Wtap	7.97077e-09	0.0614643	0.281	0.234	0.000137719
Prcp	2.98819e-07	0.0614573	0.448	0.399	0.00516299
Hnrnpl	4.16746e-07	0.0614151	0.37	0.324	0.00720053
Gspt1	1.042e-06	0.0613462	0.467	0.428	0.0180037
Rasa4	3.17992e-09	0.0612983	0.232	0.192	5.49426e-05
Peli1	5.3032e-06	0.061287	0.441	0.394	0.0916287
Mertk	7.05246e-06	0.0612463	0.776	0.737	0.121852
Akirin2	1.1978e-06	0.0612227	0.526	0.479	0.0206955
Gna13	1.25801e-07	0.0611602	0.34	0.297	0.0021736
Tcf25	2.10893e-06	0.0611575	0.495	0.445	0.0364381
Riok3	9.02551e-09	0.0611297	0.262	0.213	0.000155943
Ywhaz	8.13383e-07	0.0611288	0.454	0.404	0.0140536
Akr1b10	1.71823e-07	0.0610841	0.365	0.316	0.00296877
Morf4l1	1.52719e-06	0.0610395	0.763	0.714	0.0263868
Lgals9	3.84014e-07	0.0610267	0.388	0.346	0.006635
Capza1	5.52814e-08	0.0609675	0.355	0.306	0.000955153
Ppm1g	7.23744e-09	0.0609161	0.29	0.242	0.000125049
Tmem100	2.28213e-08	0.0608641	0.254	0.209	0.000394306
Asb2	6.11435e-11	0.0608589	0.191	0.153	1.05644e-06
Rpl36a	4.74585e-06	0.0608115	0.896	0.875	0.0819988
Kif21b	3.98889e-07	0.0607904	0.37	0.324	0.006892
Nars	8.61326e-07	0.0607066	0.511	0.457	0.014882
Dnajb14	1.46734e-07	0.0606826	0.262	0.219	0.00253527
Tle4	6.50649e-08	0.0606767	0.295	0.248	0.00112419
N4bp2l1	1.95088e-08	0.0606569	0.301	0.255	0.000337073
Dgkz	1.74623e-10	0.0606369	0.202	0.163	3.01714e-06
Taf1d	1.12787e-08	0.0605049	0.244	0.204	0.000194873
St3gal5	4.17225e-06	0.0604968	0.501	0.459	0.0720881
Neurl1a	2.7946e-09	0.0604189	0.223	0.175	4.8285e-05
Ap1b1	5.99614e-10	0.0603965	0.224	0.18	1.03601e-05
Arl10	1.97668e-08	0.0603916	0.309	0.26	0.000341532
Vav1	2.35503e-07	0.0602846	0.395	0.353	0.00406903
Ndfip1	3.49298e-07	0.0602602	0.843	0.8	0.00603518
Nrip1	2.31151e-05	0.0602177	0.77	0.725	0.399382
Ptbp3	1.88808e-06	0.0602162	0.473	0.43	0.0326223
Arhgef1	8.83167e-07	0.0601404	0.457	0.416	0.0152594
Bcl2a1b	1.57239e-05	0.0601267	0.542	0.49	0.271678
Zfp207	2.60063e-07	0.0599701	0.352	0.304	0.00449336
Pfn1	7.46456e-08	0.0599189	0.961	0.943	0.00128973
Srrm2	1.64139e-06	0.0598569	0.887	0.858	0.02836
Rab10	4.22087e-07	0.0597357	0.354	0.304	0.00729282
Swap70	1.22515e-09	0.0597001	0.224	0.181	2.11682e-05
Rtn3	3.27228e-06	0.059667	0.575	0.522	0.0565384
H2-DMb1	1.45055e-06	0.0596509	0.497	0.447	0.0250627
Dnm2	1.55242e-06	0.0595516	0.496	0.448	0.0268227
Blnk	2.09292e-06	0.0595501	0.495	0.451	0.0361615
Dpm3	1.89601e-07	0.0594766	0.392	0.346	0.00327592
Clint1	1.24368e-07	0.0594542	0.322	0.273	0.00214883
Pmepa1	4.11273e-05	0.0594062	0.92	0.897	0.710598
Acox3	9.24589e-08	0.059335	0.303	0.258	0.0015975
Pxdc1	6.54635e-12	0.0593148	0.144	0.108	1.13108e-07
Gbp7	4.78632e-07	0.0592357	0.258	0.218	0.0082698
Myl12b	1.33946e-06	0.0591692	0.51	0.459	0.0231432
Spata13	4.53877e-08	0.0591609	0.285	0.239	0.000784208
Ivns1abp	1.0037e-05	0.0590929	0.901	0.866	0.17342
Specc1	2.97236e-06	0.058928	0.395	0.354	0.0513564
Itpripl1	2.03308e-07	0.0588739	0.343	0.298	0.00351276
Nek7	9.02818e-07	0.0588731	0.382	0.339	0.0155989
Man1a	3.23694e-06	0.0588715	0.439	0.397	0.0559278
Tut7	1.55108e-06	0.0588584	0.343	0.293	0.0267996
Cux1	7.63252e-07	0.0588303	0.36	0.323	0.0131875
Hnrnpk	3.74667e-06	0.058812	0.719	0.667	0.064735
Acads	3.22377e-07	0.0587782	0.41	0.358	0.00557003
Nav3	0.000103709	0.0587547	0.48	0.443	1
Eif2s2	4.91002e-06	0.0587369	0.432	0.39	0.0848354
Trp53	5.88781e-08	0.0586995	0.285	0.246	0.0010173
Arid3b	5.17774e-10	0.0586653	0.192	0.146	8.9461e-06
Ogfrl1	1.32583e-05	0.0586217	0.559	0.521	0.229076
Khdrbs1	1.83096e-07	0.0586005	0.321	0.272	0.00316353
Heatr5a	1.3191e-07	0.0585346	0.295	0.253	0.00227914
Elk3	6.97032e-08	0.0584259	0.285	0.246	0.00120433
Luc7l2	3.17724e-05	0.0584257	0.728	0.69	0.548964
Trim30a	1.95583e-06	0.0584211	0.315	0.27	0.0337928
Bid	1.25129e-12	0.0583671	0.158	0.118	2.16197e-08
Lrp1	9.54753e-06	0.0583243	0.721	0.679	0.164962
Slc29a1	3.03635e-07	0.0582717	0.377	0.33	0.00524621
Il10ra	9.51178e-06	0.0581755	0.506	0.451	0.164345
Lfng	1.66195e-10	0.0580984	0.181	0.137	2.87151e-06
Fry	2.12298e-09	0.0580984	0.168	0.13	3.66809e-05
Grb2	2.7168e-06	0.0580958	0.498	0.46	0.0469409
Nucb1	1.93531e-06	0.058082	0.458	0.413	0.0334382
Pip4p1	7.84055e-06	0.0580202	0.591	0.544	0.135469
Map11	7.21398e-07	0.0579376	0.355	0.314	0.0124643
Gp9	5.87013e-10	0.0578406	0.194	0.152	1.01424e-05
Cwf19l2	7.60601e-07	0.057742	0.308	0.26	0.0131417
Setd2	2.90317e-07	0.0576475	0.265	0.224	0.0050161
Clic1	1.31022e-07	0.0576275	0.944	0.919	0.00226379
Kdm2b	2.75188e-07	0.0575169	0.289	0.244	0.00475469
Nsd1	1.19441e-05	0.0575163	0.421	0.381	0.20637
BC035044	4.32271e-07	0.0575116	0.36	0.308	0.00746877
Krcc1	7.0366e-06	0.0575017	0.512	0.461	0.121578
Sdha	8.74485e-07	0.0574696	0.393	0.346	0.0151093
Foxn3	4.1245e-05	0.0574422	0.657	0.595	0.71263
Pgd	1.18158e-07	0.0573813	0.304	0.261	0.00204154
Scamp2	4.39451e-06	0.0573777	0.878	0.841	0.0759284
Ralgps2	2.96981e-08	0.057372	0.219	0.179	0.000513124
Edem2	3.99589e-06	0.0573591	0.55	0.505	0.0690409
Sla	6.4319e-07	0.0573239	0.356	0.316	0.011113
Vdac3	1.27096e-06	0.0572987	0.437	0.392	0.0219597
Wdr45b	1.61176e-08	0.0572445	0.236	0.191	0.00027848
Slc38a2	3.62869e-06	0.0572256	0.301	0.256	0.0626966
Gtf2h2	5.14103e-06	0.0571686	0.478	0.427	0.0888267
Chd9	2.76657e-05	0.0571617	0.487	0.441	0.478009
Cnot2	1.9473e-07	0.0571595	0.299	0.257	0.00336454
Zc3h7a	7.74096e-07	0.0571155	0.303	0.259	0.0133748
Ctsa	1.35569e-06	0.0571024	0.927	0.897	0.0234235
Bcap29	3.88606e-09	0.0571004	0.211	0.174	6.71433e-05
Tspan14	3.78319e-06	0.0570862	0.509	0.458	0.065366
Nfkb1	4.73993e-06	0.0570288	0.461	0.414	0.0818964
Rasgrp3	2.8393e-05	0.0569261	0.502	0.456	0.490575
Arhgap5	3.0745e-05	0.0568464	0.908	0.888	0.531212
Set	2.20515e-05	0.0568255	0.548	0.495	0.381006
Sh2b3	2.75968e-07	0.0568064	0.313	0.277	0.00476818
Sypl	2.63244e-06	0.0567726	0.418	0.368	0.0454832
Atp8a1	5.96639e-06	0.056754	0.406	0.358	0.103087
Apex1	1.51921e-09	0.0567086	0.198	0.158	2.62489e-05
Bclaf1	2.02777e-05	0.0566905	0.44	0.395	0.350358
Lpxn	1.01602e-07	0.0566043	0.309	0.262	0.00175548
Bach1	2.24028e-06	0.0565936	0.348	0.309	0.0387076
Tbxas1	1.09532e-05	0.0564639	0.534	0.486	0.189249
Retreg1	1.85399e-05	0.0564352	0.583	0.538	0.320332
Rp2	1.3455e-06	0.0563899	0.377	0.34	0.0232476
Atp1a1	8.90457e-07	0.0563673	0.33	0.284	0.0153853
Dapp1	1.87502e-06	0.0563479	0.406	0.362	0.0323965
Rap1b	7.46431e-06	0.0563334	0.801	0.765	0.128968
Glul	2.35831e-05	0.0562894	0.871	0.851	0.407469
mt-Nd3	0.000504605	0.0562454	0.781	0.757	1
Zbtb18	1.70671e-07	0.0562223	0.285	0.243	0.00294885
Rab35	4.777e-08	0.0561125	0.27	0.222	0.000825369
Mpeg1	3.32006e-05	0.056093	0.829	0.795	0.57364
Sec61a1	1.29942e-07	0.0560685	0.258	0.217	0.00224514
Srgap2	1.51218e-05	0.0560425	0.885	0.849	0.261274
Ube2d3	1.59077e-05	0.0559553	0.657	0.615	0.274853
Nrros	2.86314e-06	0.0558537	0.379	0.34	0.0494693
Zcchc7	2.26619e-05	0.0558458	0.463	0.405	0.391552
Nr3c1	1.40541e-05	0.0558113	0.458	0.41	0.242828
Ehd4	5.76122e-06	0.0557674	0.425	0.383	0.0995423
Acsl1	2.93515e-10	0.0557395	0.168	0.128	5.07136e-06
Adgre1	2.69781e-05	0.0557266	0.596	0.552	0.466127
Pid1	2.66475e-05	0.0556657	0.516	0.461	0.460415
Pak2	1.6731e-05	0.0556059	0.505	0.46	0.289079
Atp6v0a1	4.92536e-07	0.0555995	0.31	0.268	0.00851004
Gatad2b	2.13464e-06	0.0555658	0.293	0.257	0.0368824
Exoc5	5.58448e-08	0.0555149	0.227	0.187	0.000964887
Dock4	6.09507e-05	0.0554334	0.672	0.628	1
Ncstn	1.6901e-07	0.0553659	0.296	0.256	0.00292015
Rtn4rl1	3.11437e-06	0.055335	0.365	0.32	0.05381
Slc7a8	1.98876e-05	0.0552887	0.556	0.508	0.343617
Ywhab	1.87317e-05	0.055274	0.546	0.495	0.323646
Ubald2	1.39244e-07	0.0551976	0.277	0.233	0.00240585
Plod3	3.93297e-06	0.0551253	0.414	0.369	0.0679538
Arhgap31	3.11608e-06	0.0551052	0.333	0.295	0.0538396
Kcnk13	1.83772e-07	0.0550226	0.272	0.23	0.00317521
Timm10b	2.10985e-06	0.055016	0.398	0.356	0.0364539
Cmklr1	1.69597e-06	0.0550154	0.333	0.293	0.029303
Tmed7	9.71724e-06	0.054994	0.5	0.453	0.167895
Ldlrad4	1.51496e-06	0.0549709	0.315	0.266	0.0261754
Slc16a6	2.87928e-05	0.0548696	0.505	0.451	0.497482
Rock2	6.33195e-05	0.054848	0.534	0.497	1
Gimap6	1.11715e-11	0.0547555	0.138	0.103	1.93022e-07
Zdhhc6	7.60787e-10	0.0547245	0.173	0.132	1.31449e-05
Clec4a3	3.58118e-05	0.054721	0.484	0.442	0.618757
Ccz1	7.96821e-08	0.0547122	0.258	0.215	0.00137675
B230219D22Rik	1.26029e-05	0.0546515	0.431	0.383	0.217753
Mkrn1	1.08076e-06	0.0546438	0.349	0.304	0.0186734
Lrrc3	5.5384e-06	0.0546315	0.372	0.33	0.0956924
Twf2	1.04622e-05	0.0546313	0.548	0.504	0.180766
Rictor	2.0297e-08	0.0546238	0.176	0.138	0.000350691
Acp2	9.38049e-06	0.0546236	0.444	0.398	0.162076
Irf2bpl	1.30728e-06	0.0546077	0.263	0.224	0.0225872
Alg5	1.37206e-06	0.0545812	0.386	0.337	0.0237065
Nfatc1	7.52554e-08	0.0544768	0.24	0.2	0.00130026
Ccni	1.27953e-05	0.0544259	0.45	0.407	0.221078
Rassf5	1.34872e-07	0.0543892	0.264	0.223	0.00233032
Daglb	1.81411e-05	0.054363	0.65	0.602	0.313442
Kansl1	9.90304e-07	0.0543303	0.306	0.256	0.0171105
Ccdc50	1.6274e-05	0.0543116	0.423	0.375	0.281183
Tmem109	1.7339e-06	0.0542891	0.367	0.327	0.0299584
Tor1aip1	1.86158e-05	0.0542291	0.464	0.418	0.321644
Clec5a	1.35459e-05	0.0541698	0.464	0.429	0.234046
Abcg2	1.89976e-09	0.054151	0.184	0.147	3.2824e-05
Slc8a1	1.47012e-05	0.0540551	0.368	0.327	0.254007
Ncoa4	6.84846e-07	0.0540223	0.299	0.254	0.0118328
Rab5c	9.3584e-06	0.0540095	0.446	0.407	0.161694
Tmem256	2.08197e-06	0.0539554	0.359	0.32	0.0359723
Acsl4	1.60998e-09	0.0538912	0.174	0.135	2.78172e-05
Rapgef5	6.65478e-05	0.0538328	0.466	0.424	1
Arpc5l	3.16949e-06	0.0538124	0.388	0.344	0.0547624
Tgfbrap1	3.08383e-08	0.0537934	0.212	0.171	0.000532824
Zfp90	1.61804e-06	0.0537727	0.295	0.25	0.0279565
Myo1f	1.16995e-06	0.0537083	0.316	0.275	0.0202144
Gpr34	2.04259e-06	0.0536588	0.996	0.992	0.0352919
Mcl1	8.01031e-05	0.0536426	0.57	0.527	1
Ninj1	1.09946e-05	0.0536382	0.432	0.384	0.189964
Dgkd	2.00082e-07	0.0535909	0.25	0.214	0.00345701
Tnfrsf13b	4.76743e-06	0.0535614	0.34	0.297	0.0823717
Dbnl	3.78795e-06	0.0535125	0.38	0.336	0.0654483
Ccnl1	2.53353e-05	0.0534893	0.376	0.33	0.437743
5430427O19Rik	5.47536e-11	0.053476	0.145	0.107	9.46032e-07
Atf7ip	1.66348e-05	0.0534382	0.328	0.282	0.287417
Tardbp	5.48371e-06	0.0533859	0.342	0.298	0.0947475
Arf1	1.15255e-05	0.0533447	0.801	0.756	0.199137
Asap1	1.70116e-05	0.0532722	0.439	0.394	0.293927
Mafb	0.000125845	0.0532551	0.929	0.908	1
Fbl	3.90428e-07	0.05323	0.289	0.247	0.00674582
Rab14	2.80267e-05	0.0532229	0.804	0.768	0.484246
Smg1	7.51669e-07	0.0532038	0.245	0.209	0.0129873
Syk	2.18514e-06	0.0531781	0.319	0.287	0.0377549
Eif5b	2.64397e-05	0.0531554	0.349	0.303	0.456826
Chmp3	2.74591e-06	0.0531279	0.329	0.291	0.0474438
Ppp3ca	6.62105e-05	0.0531192	0.485	0.435	1
Adam10	4.49412e-05	0.0530576	0.511	0.462	0.776494
A630001G21Rik	1.1227e-06	0.0529809	0.309	0.266	0.0193981
Tifab	4.6519e-06	0.0529727	0.371	0.323	0.0803756
Nckap1l	2.78663e-05	0.052942	0.606	0.56	0.481473
Limd2	5.28776e-05	0.0528968	0.667	0.624	0.91362
Dlst	7.76315e-08	0.0528649	0.218	0.179	0.00134132
AI467606	3.16296e-11	0.0528563	0.144	0.105	5.46497e-07
Ociad1	4.50267e-06	0.0528171	0.372	0.325	0.0777971
Il6st	6.68505e-06	0.052813	0.311	0.273	0.115504
Bub3	3.04987e-06	0.052773	0.365	0.326	0.0526956
Baz1a	8.34414e-08	0.0527166	0.193	0.156	0.0014417
Slc35c2	5.57845e-06	0.0526393	0.367	0.321	0.0963845
Hnrnpu	7.57106e-05	0.0525458	0.551	0.505	1
Gpsm3	1.95098e-05	0.0525272	0.502	0.454	0.337091
Casp1	3.1644e-08	0.0524991	0.221	0.18	0.000546745
Cep68	7.46207e-07	0.0524673	0.25	0.211	0.012893
Aftph	1.85883e-05	0.052456	0.385	0.34	0.321168
Rogdi	1.11922e-05	0.0524083	0.403	0.354	0.193379
Cdc42ep3	1.37412e-11	0.0524051	0.112	0.078	2.3742e-07
Zmynd11	1.56297e-05	0.0523888	0.357	0.317	0.27005
Fam110a	1.11884e-06	0.0523073	0.244	0.207	0.0193313
Syncrip	1.52586e-06	0.0522204	0.27	0.236	0.0263638
Hnrnpa0	4.10197e-05	0.0522074	0.59	0.543	0.708739
Hnrnpa1	2.32756e-05	0.0521872	0.437	0.397	0.402156
Hdac1	2.56933e-08	0.0521744	0.197	0.161	0.000443929
Galnt12	4.13582e-07	0.052158	0.257	0.217	0.00714587
Sbno1	6.52124e-06	0.0521181	0.306	0.271	0.112674
Rnh1	4.01987e-06	0.0521007	0.377	0.333	0.0694552
Tnrc6b	0.000117432	0.0520967	0.444	0.399	1
Gsk3b	8.08382e-05	0.0520928	0.439	0.39	1
Atp5k	4.72188e-06	0.0520585	0.352	0.314	0.0815846
Tmem65	5.46575e-09	0.0520492	0.169	0.135	9.44372e-05
Tmem144	6.8708e-08	0.0519952	0.191	0.152	0.00118714
Snn	1.06162e-05	0.0519128	0.394	0.356	0.183428
9530068E07Rik	5.97464e-06	0.0518544	0.4	0.354	0.10323
Rhoh	0.000112107	0.0517727	0.65	0.604	1
Thrap3	1.29679e-05	0.051768	0.336	0.298	0.22406
Lars2	1.00313e-06	0.0517392	0.251	0.21	0.0173321
Necap2	1.04447e-05	0.0516942	0.399	0.363	0.180463
Malt1	5.0556e-08	0.0516766	0.175	0.137	0.000873506
Gnpda1	5.64742e-07	0.0516251	0.249	0.211	0.00975761
Thoc1	7.16836e-08	0.0515594	0.192	0.155	0.00123855
Rpl13a	3.31289e-05	0.0515177	0.473	0.437	0.572402
9930111J21Rik2	0.0001629	0.0514753	0.517	0.479	1
Il13ra1	4.57062e-06	0.0514656	0.332	0.293	0.0789712
Ccnl2	1.29677e-05	0.0514639	0.372	0.323	0.224055
Hmox2	1.7668e-05	0.051447	0.454	0.415	0.305267
Ufsp2	3.00278e-06	0.051386	0.286	0.253	0.0518821
Atp6ap1	4.50713e-05	0.0513372	0.599	0.554	0.778743
Tcn2	6.0777e-05	0.051283	0.728	0.676	1
Fam49b	1.34192e-05	0.0512759	0.881	0.852	0.231856
Naaa	1.79726e-07	0.0512627	0.208	0.17	0.0031053
Stag1	5.36656e-06	0.0512579	0.288	0.251	0.0927234
Osbpl9	9.27027e-07	0.0512088	0.271	0.23	0.0160172
Cacna1d	3.89878e-08	0.0511997	0.177	0.142	0.000673631
Kpnb1	2.85089e-06	0.0511667	0.276	0.24	0.0492577
Scarb2	6.84649e-05	0.0511584	0.561	0.515	1
Snrpa	1.2734e-06	0.0511394	0.283	0.242	0.0220019
Ppp4r3b	8.26813e-07	0.0511277	0.226	0.191	0.0142857
Psme1	7.03872e-05	0.0510588	0.584	0.538	1
Vrk2	5.48244e-08	0.0510319	0.212	0.177	0.000947256
Tia1	9.50355e-05	0.0510311	0.384	0.345	1
Pald1	4.9383e-06	0.051027	0.331	0.297	0.0853239
Zswim6	1.62009e-05	0.051024	0.27	0.233	0.279919
Babam2	8.04732e-08	0.0510173	0.208	0.169	0.00139042
Arfgap2	1.01093e-06	0.0510012	0.282	0.239	0.0174668
I830077J02Rik	6.55044e-07	0.0509712	0.232	0.198	0.0113178
Sh3gl1	5.17868e-06	0.0509253	0.316	0.271	0.0894772
Pik3cd	6.82872e-06	0.0509054	0.313	0.273	0.117987
Tor3a	1.00173e-07	0.0508636	0.204	0.168	0.00173079
Rnf167	2.129e-06	0.050836	0.295	0.253	0.0367849
Pecr	1.10299e-08	0.0508202	0.192	0.154	0.000190575
Resf1	0.000165315	0.0507871	0.42	0.375	1
Tpp1	0.000102512	0.0507527	0.654	0.619	1
Myh9	4.38531e-05	0.05071	0.417	0.381	0.757694
Mgat4a	0.000163564	0.0506987	0.578	0.533	1
Serpine2	0.000146716	0.0506925	0.805	0.758	1
Ptpra	0.00010588	0.0506693	0.499	0.453	1
Map1s	1.01503e-07	0.0506494	0.204	0.165	0.00175376
Rbm5	0.000110054	0.0506395	0.465	0.42	1
Adgrg1	0.000100026	0.0506296	0.763	0.719	1
Far1	7.92704e-06	0.0506262	0.302	0.26	0.136963
Srsf3	7.14716e-05	0.0506085	0.761	0.715	1
Tmsb10	0.000238656	0.0505355	0.405	0.366	1
Mafg	0.000181826	0.0505308	0.535	0.492	1
Psmc6	6.85e-06	0.0505298	0.372	0.326	0.118354
Tlr4	2.43288e-07	0.0505276	0.238	0.199	0.00420352
Marchf6	2.07947e-08	0.0505049	0.185	0.146	0.00035929
Rab8b	5.12548e-06	0.050498	0.312	0.274	0.0885581
Lpcat1	4.99557e-06	0.05046	0.284	0.25	0.0863135
Smap2	9.41775e-05	0.0504314	0.85	0.819	1
Ccng2	1.15325e-05	0.0503956	0.332	0.295	0.199259
Pycard	0.000104999	0.0503679	0.822	0.779	1
Rreb1	6.2206e-06	0.0503232	0.286	0.244	0.10748
Stard3	4.11451e-05	0.0503007	0.497	0.452	0.710905
Lcp1	0.000156124	0.0502787	0.672	0.633	1
Map4k4	0.000250078	0.0502748	0.596	0.551	1
Tusc3	7.91644e-09	0.0502662	0.172	0.135	0.00013678
Lactb	7.64538e-06	0.0502653	0.301	0.259	0.132097
Anxa3	4.40897e-05	0.0502577	0.894	0.865	0.761782
Camk1	4.12692e-05	0.050231	0.846	0.812	0.71305
Cdk6	1.71786e-05	0.0501838	0.242	0.208	0.296813
Susd3	0.000123493	0.0501509	0.683	0.646	1
H2aw	2.20848e-05	0.0501196	0.335	0.297	0.381581
Dnajc5	6.84105e-06	0.050096	0.304	0.261	0.1182
Zfp148	1.07159e-05	0.050057	0.275	0.238	0.18515
Snrnp27	1.94732e-06	0.0500177	0.269	0.232	0.0336458
H2-DMa	0.000224334	0.0500147	0.64	0.59	1
Prpf4b	0.000230641	0.0499903	0.474	0.431	1
Pan3	5.09724e-05	0.0499649	0.368	0.324	0.880702
Ptpn18	5.8355e-05	0.0499636	0.837	0.8	1
Mtdh	4.73474e-05	0.0499267	0.899	0.878	0.818069
Cops3	2.45913e-08	0.0499183	0.181	0.143	0.000424889
Usf2	5.53214e-05	0.0498851	0.517	0.466	0.955843
H2-T23	0.000204057	0.0498496	0.618	0.578	1
Wdr1	6.03913e-06	0.0498235	0.314	0.282	0.104344
Mysm1	1.54389e-05	0.0497928	0.282	0.244	0.266753
Igsf6	1.15457e-05	0.0497051	0.274	0.238	0.199486
Tfe3	8.77722e-05	0.0496878	0.383	0.339	1
Pdia3	9.75083e-05	0.0496401	0.862	0.829	1
Atp2c1	0.000169085	0.0496357	0.599	0.558	1
Abca1	0.000282631	0.0496076	0.558	0.519	1
Zfp703	9.44797e-08	0.0495968	0.18	0.143	0.00163242
Mfng	1.79058e-05	0.0495443	0.384	0.348	0.309376
Cd14	0.000413066	0.0495312	0.764	0.722	1
Dpm2	4.64498e-07	0.0495152	0.242	0.206	0.0080256
Map3k2	1.00291e-06	0.0495135	0.213	0.175	0.0173282
Naa20	2.45819e-06	0.0495129	0.283	0.24	0.0424726
Psmc3	1.57425e-05	0.0495093	0.356	0.318	0.271998
Hbp1	3.19817e-06	0.0495059	0.268	0.227	0.0552579
Kansl1l	1.735e-07	0.0495044	0.19	0.154	0.00299773
Snx20	2.28889e-05	0.0494957	0.385	0.339	0.395474
Vps4b	3.77325e-06	0.0494837	0.288	0.245	0.0651942
Ndufa1	1.4752e-05	0.0494774	0.373	0.325	0.254884
Surf4	1.48516e-05	0.0494753	0.353	0.311	0.256607
Ccdc115	4.75645e-07	0.0494475	0.257	0.218	0.0082182
Tapbp	6.26171e-05	0.0494272	0.537	0.487	1
Fam3a	1.23101e-06	0.0493944	0.266	0.227	0.0212694
Arsb	0.000224908	0.0493627	0.47	0.423	1
Pnn	0.000302391	0.0493492	0.522	0.48	1
Thoc2l	0.000281558	0.0493477	0.304	0.268	1
Gnai2	3.99625e-06	0.0493241	0.965	0.952	0.0690473
Pip5k1c	2.70424e-09	0.049313	0.149	0.113	4.67238e-05
Gxylt1	2.42483e-06	0.0492354	0.22	0.185	0.0418963
Orai1	8.69167e-05	0.0492303	0.599	0.558	1
Mxi1	9.46512e-07	0.0491858	0.232	0.197	0.0163538
Snrpf	1.74504e-05	0.0491566	0.375	0.335	0.301508
Sp110	1.29758e-07	0.0490876	0.191	0.156	0.00224196
Pld3	5.48161e-06	0.0490748	0.293	0.256	0.0947112
Atg5	2.90657e-06	0.0490724	0.267	0.23	0.0502198
Zscan26	3.01259e-05	0.0490516	0.341	0.304	0.520515
Mkln1	0.000129485	0.0490427	0.42	0.379	1
Dpp8	3.45473e-06	0.0490418	0.228	0.187	0.0596909
Trim44	1.31463e-05	0.0490402	0.293	0.264	0.227142
Ptp4a2	0.000206258	0.0490231	0.631	0.598	1
Cklf	6.25652e-05	0.0490122	0.417	0.377	1
Nuak1	7.18019e-06	0.0489225	0.266	0.224	0.124059
Camkk2	5.89293e-06	0.0489222	0.274	0.24	0.101818
Grcc10	1.56231e-08	0.0489219	0.175	0.141	0.000269936
Yipf5	4.84929e-06	0.0488853	0.288	0.247	0.0837861
Ncbp3	2.26331e-06	0.0488811	0.229	0.185	0.0391054
Cirbp	4.53323e-06	0.0488514	0.261	0.227	0.0783251
Ogt	0.000252489	0.0488405	0.591	0.539	1
Tent5a	0.0018574	0.0488402	0.453	0.418	1
Tns3	3.71078e-05	0.0488368	0.322	0.281	0.641149
Nktr	0.000604641	0.0488092	0.562	0.516	1
Slc44a2	7.81664e-06	0.0487899	0.281	0.246	0.135056
Tfg	8.99691e-07	0.0487697	0.247	0.211	0.0155449
Srsf11	0.000275901	0.0487594	0.567	0.518	1
Ube2w	2.19877e-08	0.0487494	0.169	0.132	0.000379903
Hnrnpab	2.03435e-05	0.0486922	0.318	0.283	0.351495
Sf3a2	7.16273e-10	0.0486466	0.143	0.106	1.23758e-05
Slc12a2	7.20715e-05	0.0485506	0.32	0.283	1
Stab1	0.000494633	0.0485343	0.635	0.599	1
Sun2	1.76813e-06	0.0485142	0.234	0.201	0.0305497
Mtus1	0.000183263	0.0485125	0.475	0.432	1
Tet3	1.31163e-05	0.0484984	0.275	0.234	0.226623
Iffo1	3.24618e-05	0.0484958	0.371	0.328	0.560875
Csnk2a2	2.27259e-06	0.0484861	0.231	0.195	0.0392659
Dyrk2	3.104e-07	0.0484789	0.187	0.153	0.0053631
Prkcb	4.51766e-06	0.0484523	0.249	0.212	0.0780561
Zfp950	0.000181162	0.048433	0.355	0.315	1
Cdk5rap3	5.98615e-07	0.0484054	0.221	0.19	0.0103429
Chmp2a	0.000105506	0.0483856	0.436	0.397	1
Gps2	5.66123e-06	0.0483851	0.272	0.236	0.0978148
Itga6	0.000391253	0.0483577	0.546	0.496	1
Irak1	1.41814e-05	0.0483525	0.288	0.25	0.245027
Ppfia4	0.00023657	0.0483516	0.64	0.6	1
Gnpda2	8.73773e-08	0.0483386	0.18	0.144	0.00150971
Pcbp1	0.000136955	0.0482918	0.585	0.542	1
Fam168b	8.81732e-07	0.04826	0.229	0.193	0.0152346
Agps	1.88741e-06	0.0481888	0.242	0.2	0.0326106
Cd82	5.85757e-05	0.0481025	0.397	0.359	1
Sar1b	2.93014e-05	0.0480735	0.44	0.391	0.50627
Pgp	1.77967e-06	0.0480723	0.227	0.19	0.0307491
Ppp2ca	7.9081e-05	0.0480634	0.489	0.439	1
Pros1	0.000190459	0.0479904	0.577	0.535	1
Map2k1	2.16301e-05	0.047943	0.368	0.332	0.373725
BC028528	1.04982e-05	0.047924	0.329	0.29	0.181388
Tbl1xr1	5.51107e-06	0.0479081	0.242	0.204	0.0952203
Rhobtb1	4.27411e-07	0.0478794	0.2	0.161	0.00738481
Ets1	4.37978e-06	0.0478729	0.248	0.214	0.0756738
Chd8	2.59455e-06	0.0478208	0.214	0.178	0.0448287
Lnpep	4.65825e-05	0.0478129	0.343	0.304	0.804852
Pik3ap1	3.93753e-05	0.047777	0.37	0.332	0.680327
Lair1	0.000175744	0.0477665	0.899	0.875	1
Slmap	3.26266e-06	0.0477548	0.242	0.209	0.0563722
Rap1gds1	0.000102756	0.0477478	0.438	0.394	1
Rsrc2	0.000249071	0.0477444	0.458	0.41	1
Naglu	3.16236e-06	0.0477207	0.26	0.228	0.0546393
Atp13a3	1.51173e-06	0.0476941	0.229	0.189	0.0261196
Ankfy1	9.64306e-07	0.0476881	0.216	0.178	0.0166613
Siglece	2.82202e-06	0.0476802	0.241	0.206	0.0487589
Ggta1	8.04652e-07	0.047626	0.207	0.176	0.0139028
Ly86	3.36797e-06	0.0476166	0.993	0.993	0.0581918
Gpr146	1.27259e-05	0.0475838	0.277	0.245	0.219878
Anp32a	0.000178224	0.0475797	0.535	0.49	1
Ppp6r3	3.0524e-06	0.0475735	0.228	0.189	0.0527393
Ndufa3	2.12285e-05	0.0475728	0.35	0.311	0.366786
Sf3b1	0.000241569	0.0475033	0.739	0.695	1
Jpt1	0.000103275	0.0474679	0.495	0.467	1
Rnf130	0.00014956	0.0474444	0.768	0.728	1
Metap2	5.93067e-05	0.0474362	0.384	0.339	1
Ireb2	5.13186e-07	0.0474332	0.184	0.148	0.00886683
Mpdu1	1.18255e-07	0.0474056	0.188	0.152	0.00204321
Syngr2	0.000243013	0.0473921	0.631	0.594	1
Kdm7a	2.99513e-05	0.0473831	0.294	0.263	0.517499
Tmem37	0.000247111	0.0473774	0.588	0.547	1
Frg1	6.19548e-06	0.0473707	0.312	0.265	0.107045
Ncoa3	8.15147e-05	0.0473404	0.381	0.344	1
Tnrc18	7.351e-06	0.0473262	0.26	0.222	0.127011
Sgce	0.000102272	0.0472678	0.456	0.41	1
Fgfr1op2	6.35169e-05	0.0472363	0.392	0.353	1
Tnfrsf1a	8.44094e-05	0.0471927	0.48	0.437	1
Ikbkb	5.91982e-05	0.0471865	0.347	0.308	1
Gpaa1	3.34101e-07	0.0471768	0.201	0.167	0.00577259
Kpna1	5.52613e-09	0.0471669	0.138	0.105	9.54805e-05
Fcgrt	6.63935e-05	0.0471255	0.383	0.343	1
Camk1d	1.20311e-05	0.0471077	0.245	0.211	0.207872
Klhl9	1.46272e-05	0.0470527	0.261	0.221	0.252728
Mapk14	2.77337e-05	0.047017	0.337	0.299	0.479183
Sec62	0.000248484	0.0470164	0.656	0.615	1
Ikzf1	0.000259888	0.0469977	0.546	0.507	1
Flot1	5.3769e-07	0.0469555	0.206	0.166	0.00929021
Mycbp2	0.000756606	0.046948	0.611	0.57	1
Mia3	1.81211e-05	0.0469079	0.258	0.223	0.313096
Arl6ip1	0.000241859	0.0468832	0.802	0.768	1
Parp8	4.75658e-07	0.0468776	0.19	0.154	0.00821842
Sp3	7.35336e-06	0.0468427	0.24	0.204	0.127051
Slc4a7	8.63666e-06	0.046838	0.256	0.223	0.149224
Nrd1	2.2926e-05	0.0467887	0.272	0.233	0.396115
Sgk3	4.31555e-06	0.0467878	0.231	0.198	0.0745641
B4galt4	2.47369e-05	0.0467752	0.336	0.295	0.427403
Nsa2	0.000633518	0.0467692	0.523	0.492	1
Eif2a	5.17253e-07	0.0467461	0.195	0.162	0.0089371
Klf3	0.000577205	0.0467302	0.491	0.447	1
Dhx15	4.30954e-06	0.0467129	0.235	0.196	0.0744602
Ino80d	1.21e-05	0.0466768	0.251	0.212	0.209064
Tm9sf3	0.000315022	0.0466764	0.558	0.519	1
Kmt2e	0.000545388	0.0466736	0.424	0.379	1
Mtss1	7.55566e-06	0.0466617	0.245	0.206	0.130547
Vps37b	3.61383e-06	0.046634	0.237	0.201	0.0624398
Aup1	8.84087e-05	0.0466338	0.439	0.395	1
Uba2	8.54561e-06	0.0466181	0.288	0.244	0.147651
Pi4k2a	4.47047e-06	0.0465927	0.226	0.193	0.0772408
Tcea1	5.64508e-06	0.0465386	0.238	0.201	0.0975357
Sfi1	1.28028e-06	0.046448	0.198	0.168	0.0221207
Epn1	0.00010507	0.0464189	0.424	0.389	1
Csk	0.000119126	0.0463824	0.466	0.428	1
Slc6a6	0.000196253	0.046376	0.379	0.34	1
Colgalt1	2.67861e-05	0.0463696	0.301	0.267	0.46281
G3bp2	0.000244795	0.0463211	0.464	0.426	1
Crebbp	4.19686e-05	0.0462976	0.299	0.267	0.725133
Mgat2	5.4292e-05	0.046283	0.352	0.311	0.938058
Gatad2a	1.99644e-08	0.0462774	0.143	0.11	0.000344944
Pde3b	0.000548988	0.0462702	0.678	0.646	1
Fam111a	2.03035e-05	0.0462569	0.238	0.204	0.350804
Ggt5	6.75997e-06	0.0462337	0.238	0.206	0.116799
Zfp871	7.78107e-05	0.046231	0.32	0.275	1
Pbrm1	0.000257927	0.0461888	0.337	0.297	1
Rhoq	9.66206e-06	0.0461811	0.252	0.22	0.166941
Fyttd1	7.49182e-06	0.0461487	0.233	0.196	0.129444
Memo1	1.54022e-07	0.0461251	0.159	0.124	0.00266119
B4galt6	8.23692e-07	0.0460979	0.185	0.153	0.0142318
Rnase6	2.36908e-09	0.0460254	0.112	0.081	4.0933e-05
M6pr	0.000104549	0.0460191	0.411	0.371	1
Dido1	1.69716e-05	0.0459537	0.257	0.221	0.293235
Nsd3	0.000112133	0.04592	0.34	0.302	1
Bmyc	0.000291652	0.0459189	0.587	0.539	1
Rnf139	4.47408e-07	0.0457937	0.175	0.147	0.00773032
Tbc1d9	5.86877e-05	0.0457571	0.303	0.264	1
Mib1	7.92243e-07	0.0457556	0.185	0.149	0.0136884
Ntpcr	0.000587288	0.0457401	0.655	0.618	1
Arhgef40	0.00010761	0.0456915	0.336	0.296	1
U2af2	2.47749e-05	0.0456817	0.295	0.258	0.42806
Zfp36l2	0.0012826	0.0456651	0.719	0.684	1
Srsf9	0.000266977	0.045658	0.736	0.685	1
Rasal3	0.000137224	0.0456563	0.413	0.372	1
Atp2b1	0.000691702	0.0456209	0.545	0.502	1
Rsu1	0.000113381	0.0456208	0.41	0.363	1
Rnmt	6.00031e-07	0.0455152	0.176	0.142	0.0103673
Galnt1	9.8204e-05	0.0454771	0.353	0.315	1
Rel	3.02774e-05	0.0454738	0.266	0.23	0.523132
H2-Oa	1.75442e-06	0.0454589	0.187	0.16	0.0303129
Vps9d1	1.23583e-05	0.0454531	0.24	0.205	0.213527
Ppm1a	4.29391e-06	0.0454175	0.212	0.183	0.0741903
Rab6b	3.55485e-05	0.0454025	0.294	0.254	0.614207
Trf	5.78384e-05	0.0453955	0.97	0.96	0.999331
Vps37a	2.02505e-05	0.0453922	0.242	0.212	0.349888
Capzb	0.000314093	0.0453701	0.737	0.696	1
Polr2e	8.99349e-05	0.0453578	0.411	0.372	1
4932438A13Rik	5.9028e-07	0.045345	0.158	0.127	0.0101989
Arpc1b	0.000242648	0.0452748	0.842	0.817	1
Zmym5	2.18226e-05	0.0452633	0.235	0.198	0.377051
AI837181	6.48766e-07	0.0452486	0.202	0.166	0.0112094
Xrn2	3.33262e-05	0.0451859	0.26	0.228	0.57581
Ddx50	8.39589e-05	0.0451799	0.328	0.287	1
Slc38a1	8.72437e-05	0.0451573	0.269	0.233	1
Ttc7	4.20089e-06	0.0451395	0.223	0.191	0.072583
Ewsr1	0.000117432	0.0451378	0.36	0.315	1
Atp8a2	0.000106892	0.0451241	0.363	0.325	1
Hp1bp3	0.000159376	0.0450671	0.382	0.344	1
Hnrnpdl	0.000153098	0.0450434	0.36	0.321	1
P2rx7	7.37501e-05	0.0450043	0.337	0.295	1
Man2b2	1.77087e-06	0.0449306	0.208	0.171	0.0305971
Mob3c	3.76955e-06	0.0449182	0.203	0.173	0.0651302
Dpm1	1.14503e-05	0.044827	0.236	0.203	0.197838
Setd1b	1.69357e-05	0.0448199	0.227	0.193	0.292615
Arl6ip4	3.47274e-06	0.0447909	0.222	0.186	0.0600021
Acly	8.05769e-06	0.0447556	0.225	0.19	0.139221
Tm9sf2	0.000310865	0.0447037	0.492	0.453	1
Larp4	5.14578e-06	0.0446842	0.198	0.163	0.0889088
Ulk2	0.000152711	0.0446535	0.333	0.303	1
Litaf	5.36224e-05	0.0446326	0.301	0.269	0.926487
Higd2a	0.000375472	0.0445676	0.517	0.477	1
Tjp1	0.000350372	0.0445307	0.377	0.338	1
Arhgdia	0.000509344	0.0445293	0.696	0.663	1
Clk1	0.00101509	0.0445263	0.602	0.569	1
Mier1	0.00027142	0.0444996	0.359	0.327	1
Zfp385a	6.72203e-06	0.0444932	0.232	0.201	0.116143
Ddx3y	0.000250825	0.0443622	0.322	0.282	1
Ywhag	6.71562e-06	0.0443133	0.228	0.196	0.116033
Pdia4	0.000269901	0.0442725	0.415	0.369	1
Akr1b3	9.97798e-05	0.0442325	0.362	0.326	1
Ecscr	0.00140673	0.0441792	0.753	0.72	1
Xiap	0.000360367	0.044175	0.43	0.394	1
Dcaf12	3.54678e-06	0.0441593	0.212	0.176	0.0612812
Snx29	0.000278157	0.0441593	0.346	0.314	1
Tmem170b	3.53152e-05	0.0441569	0.258	0.223	0.610176
Ctbp2	4.55755e-06	0.0441466	0.203	0.173	0.0787453
Kdm3b	1.77552e-05	0.0441418	0.209	0.182	0.306774
Aig1	2.86528e-06	0.0441387	0.194	0.157	0.0495063
Cr1l	0.000190774	0.0440882	0.383	0.347	1
Gatm	0.00140289	0.0440775	0.52	0.487	1
Clip1	0.000113458	0.0440634	0.294	0.264	1
Ppp2r5c	5.66774e-05	0.0440118	0.278	0.244	0.979272
Psmd7	0.000216269	0.0439665	0.371	0.33	1
Cdv3	1.57474e-05	0.0439372	0.216	0.184	0.272083
Sik2	5.16679e-06	0.0439331	0.161	0.128	0.0892719
Ccdc88b	5.68181e-06	0.0439018	0.21	0.179	0.0981703
Xpr1	5.78034e-06	0.0438961	0.185	0.15	0.0998727
Ric8a	9.78509e-07	0.0438635	0.189	0.157	0.0169067
Pkig	0.000452374	0.0438583	0.594	0.55	1
Usp14	3.85405e-06	0.0438562	0.192	0.16	0.0665903
Tubb2a	0.000207462	0.0438396	0.319	0.282	1
Dennd5a	4.35625e-05	0.0438376	0.268	0.238	0.752673
Tcf4	0.00240778	0.0438327	0.666	0.629	1
Lrmp	3.26577e-06	0.0438075	0.203	0.171	0.056426
Stk38	5.8508e-05	0.0437879	0.26	0.223	1
Bmp2k	0.00260067	0.043769	0.715	0.674	1
Atxn2	2.97229e-05	0.0437541	0.217	0.181	0.513552
Insig2	1.29764e-05	0.0437193	0.238	0.204	0.224207
Usf1	6.52048e-05	0.0436804	0.325	0.29	1
Mfsd10	4.62934e-06	0.0436685	0.219	0.184	0.0799858
Kat6a	8.91622e-05	0.0436667	0.284	0.245	1
Trim12a	0.000105992	0.0436606	0.311	0.271	1
Cop1	5.55167e-06	0.0436512	0.193	0.158	0.0959217
Rab3gap1	3.6126e-05	0.0436419	0.258	0.223	0.624185
Cdk11b	3.0409e-05	0.0436286	0.246	0.215	0.525406
Uqcr11	0.000392878	0.0436232	0.557	0.51	1
Arpc5	0.000428145	0.0436069	0.531	0.485	1
Npc1	0.000354089	0.0436048	0.381	0.337	1
Gm2a	0.00047119	0.0435841	0.478	0.441	1
Tbc1d23	0.00014394	0.043551	0.286	0.251	1
Mtf2	1.47174e-07	0.0435363	0.136	0.107	0.00254287
Psmd11	0.000129195	0.0435336	0.336	0.305	1
Ldb1	5.72205e-05	0.0435149	0.305	0.268	0.988655
Rbmxl1	3.12735e-06	0.0435025	0.207	0.173	0.0540343
Pnrc1	0.000930374	0.0434959	0.532	0.493	1
Zfp697	5.88848e-08	0.0434265	0.128	0.1	0.00101741
Ddhd2	1.38254e-05	0.0434157	0.21	0.18	0.238876
Ccdc107	9.01476e-05	0.0434105	0.342	0.305	1
Srsf2	0.00147203	0.043393	0.694	0.652	1
Ccdc93	3.01346e-05	0.0433818	0.24	0.208	0.520665
Cops4	0.00016025	0.043375	0.389	0.35	1
Slbp	1.87087e-05	0.0433688	0.244	0.208	0.323249
Tmem86a	0.00116348	0.0433424	0.708	0.667	1
Otulin	2.1575e-05	0.0433313	0.233	0.204	0.372772
Plekhf2	2.826e-05	0.043326	0.253	0.226	0.488277
Ghitm	0.000104123	0.0433256	0.328	0.294	1
Glmp	0.00029413	0.0433014	0.46	0.415	1
Rap2a	0.000115755	0.0432974	0.26	0.229	1
Btk	7.29827e-06	0.0432948	0.227	0.196	0.126099
Kdm2a	0.00020267	0.0432707	0.316	0.275	1
Zbtb38	4.78408e-05	0.0432607	0.214	0.182	0.826594
Fam76b	1.47267e-05	0.04326	0.212	0.186	0.254448
Taok1	0.000304937	0.0432418	0.325	0.292	1
Kbtbd2	7.17966e-06	0.0431928	0.206	0.174	0.12405
Slc35b3	1.23514e-08	0.0431434	0.128	0.096	0.000213408
Bcl2l1	4.8986e-06	0.0431109	0.188	0.153	0.0846381
Uvrag	5.46934e-05	0.0431073	0.262	0.233	0.944993
Med12l	8.23264e-07	0.0430961	0.15	0.121	0.0142244
Mid1ip1	0.000802991	0.0430675	0.436	0.397	1
Ddx3x	0.000245202	0.0430021	0.301	0.271	1
Aif1	0.000155235	0.0429924	0.958	0.942	1
Arhgef2	0.000143759	0.0429887	0.309	0.273	1
Tcof1	1.87065e-06	0.0429385	0.16	0.13	0.0323211
Hif1a	7.54684e-05	0.0429281	0.244	0.212	1
Plcg2	3.61107e-05	0.0429256	0.264	0.236	0.62392
Ctso	0.000146325	0.0429243	0.342	0.303	1
Mlec	0.000802392	0.0428866	0.507	0.481	1
Gnai3	7.39476e-06	0.0428585	0.213	0.18	0.127767
Fcho2	0.00071847	0.0428582	0.46	0.416	1
Jak1	0.00091018	0.0428371	0.538	0.496	1
Zfp658	7.20504e-08	0.0428364	0.125	0.099	0.00124489
Abl1	0.000144559	0.0428339	0.293	0.265	1
Vav2	9.16855e-06	0.0427976	0.217	0.186	0.158414
Cited2	5.56024e-05	0.0427547	0.17	0.137	0.960698
Cnot6l	0.000100264	0.0427231	0.275	0.242	1
Hnrnpa2b1	0.00158274	0.0427197	0.74	0.703	1
Nrbp1	1.00259e-05	0.0426556	0.231	0.194	0.173228
Mplkip	1.52386e-05	0.0426528	0.228	0.193	0.263292
Mbnl2	0.000973019	0.0426413	0.433	0.385	1
Rps26	0.000956889	0.0426239	0.918	0.902	1
Metap1	8.9769e-10	0.042617	0.103	0.075	1.55103e-05
Rnf4	9.10686e-07	0.0426054	0.163	0.13	0.0157348
Myd88	1.56255e-06	0.0426053	0.177	0.146	0.0269978
Tlr2	5.52016e-05	0.0426019	0.234	0.199	0.953774
Atf7	1.44839e-06	0.042582	0.158	0.127	0.0250254
Pag1	0.00157057	0.0425651	0.793	0.758	1
Nop58	3.06839e-08	0.0425338	0.113	0.086	0.000530156
Casd1	2.02186e-05	0.0425139	0.219	0.186	0.349337
Cyb561a3	3.11835e-05	0.0424918	0.245	0.213	0.538789
Ddx21	7.61215e-06	0.0424552	0.182	0.149	0.131523
Sppl2a	0.00114841	0.0424537	0.501	0.457	1
Smarca5	0.00038483	0.042421	0.312	0.28	1
Ubap2l	0.000758135	0.042421	0.408	0.376	1
Mfsd1	3.89865e-05	0.0424193	0.246	0.21	0.673609
Leprotl1	6.35822e-05	0.0423506	0.27	0.238	1
Gmfb	3.12186e-05	0.042332	0.24	0.208	0.539394
Tmem243	0.000422955	0.0422989	0.448	0.42	1
Sf1	7.18773e-05	0.042294	0.294	0.257	1
Banp	5.86445e-07	0.0422379	0.145	0.114	0.0101326
N4bp1	0.000145673	0.042228	0.281	0.248	1
Rnf138	1.36519e-05	0.0422176	0.204	0.174	0.235878
Numa1	0.000656374	0.0422164	0.408	0.37	1
Brd1	0.000444846	0.0422007	0.389	0.349	1
Zbtb1	4.25408e-05	0.042175	0.208	0.177	0.73502
Nckap5l	2.88559e-06	0.0421582	0.183	0.15	0.0498573
Tmem258	0.000550502	0.0421459	0.511	0.477	1
Tango2	5.04733e-05	0.0421417	0.214	0.181	0.872077
Dnase2a	0.000838037	0.0421307	0.48	0.448	1
Slc35b2	4.14755e-05	0.0421246	0.271	0.236	0.716614
Gfer	1.62995e-05	0.042121	0.244	0.211	0.281622
Ramac	2.49617e-05	0.0421128	0.268	0.232	0.431288
Prkab1	2.39728e-05	0.0421027	0.235	0.204	0.414202
Cul1	0.000568237	0.0420985	0.425	0.389	1
Hnmt	4.00494e-05	0.0420979	0.254	0.22	0.691974
Atp6v1h	1.14242e-06	0.0420899	0.155	0.126	0.0197387
Tns1	9.78825e-06	0.0420864	0.189	0.163	0.169121
Cep350	8.5421e-05	0.0420853	0.213	0.184	1
Trmt1l	3.05802e-05	0.0420767	0.214	0.178	0.528365
Zfp260	2.46642e-05	0.042073	0.196	0.164	0.426149
Dpy19l1	1.00361e-05	0.0420651	0.187	0.158	0.173404
Rab1a	0.000246156	0.0420641	0.346	0.311	1
Ss18	6.22577e-05	0.0420519	0.27	0.234	1
Trim30d	1.75111e-05	0.0420246	0.196	0.168	0.302557
Sf3b3	3.09841e-05	0.042009	0.207	0.174	0.535343
Rnf187	0.000234082	0.0419576	0.385	0.346	1
Klf6	0.00306902	0.0419576	0.332	0.284	1
Fam133b	8.8286e-05	0.0419534	0.245	0.215	1
Ttyh3	6.97155e-05	0.0419385	0.263	0.23	1
Fbxl20	5.41102e-05	0.0419374	0.245	0.213	0.934916
Lrrk1	8.58849e-05	0.0419244	0.294	0.265	1
Med13l	9.35709e-05	0.0419116	0.24	0.208	1
Purb	0.00169811	0.0418761	0.514	0.471	1
Cep170	0.000238816	0.0418501	0.284	0.254	1
Zfp62	6.66229e-05	0.0417824	0.23	0.197	1
Chrac1	8.34295e-05	0.0417787	0.283	0.247	1
2310011J03Rik	6.18789e-06	0.0417678	0.216	0.182	0.106914
Tab2	0.00087495	0.0417631	0.421	0.379	1
Zfyve19	5.95843e-07	0.0417531	0.155	0.123	0.010295
Larp4b	0.000337089	0.0417447	0.294	0.264	1
Serbp1	0.00135012	0.0417446	0.611	0.564	1
Dcun1d1	4.23929e-07	0.0417339	0.146	0.117	0.00732465
Stt3a	0.000240773	0.041726	0.348	0.307	1
Pfkfb3	2.50015e-06	0.0416953	0.153	0.123	0.0431976
Camk2n1	0.00201308	0.04168	0.38	0.346	1
Furin	2.55735e-06	0.0416723	0.184	0.15	0.0441859
Klhl6	1.46238e-05	0.0416697	0.203	0.177	0.252669
Lipa	0.000334957	0.0416461	0.332	0.298	1
Itgb1	0.00104412	0.0416436	0.514	0.486	1
Pdcd10	0.000296614	0.0416404	0.411	0.368	1
Ube2d2a	0.000689328	0.0416356	0.511	0.466	1
Hnrnpm	0.000497008	0.0416343	0.381	0.348	1
Etv3	4.90687e-06	0.0416286	0.166	0.139	0.0847809
Tet2	4.50372e-05	0.0415709	0.229	0.193	0.778153
Spcs3	0.00014862	0.041533	0.296	0.259	1
Arid2	2.71389e-05	0.0415149	0.208	0.175	0.468906
Zmynd8	0.000645252	0.0415118	0.324	0.289	1
Hnrnpf	0.000684525	0.0415064	0.814	0.769	1
Tm9sf4	0.000136607	0.041494	0.255	0.221	1
Myl12a	0.000389335	0.0414931	0.415	0.373	1
Psen1	1.32208e-05	0.0414709	0.204	0.174	0.228429
Taf10	0.000312612	0.0414642	0.376	0.339	1
Rbm4b	0.00021099	0.0413961	0.257	0.219	1
Herc2	0.00126803	0.0413897	0.486	0.449	1
Ski	0.00120764	0.0413475	0.541	0.504	1
Eif2s1	6.96313e-05	0.0412949	0.286	0.251	1
Etf1	7.55987e-07	0.0412778	0.154	0.125	0.0130619
Cln8	6.32919e-05	0.0412729	0.239	0.201	1
Rbm18	1.94338e-06	0.0412704	0.167	0.133	0.0335778
Ier3ip1	0.000407226	0.0412624	0.395	0.361	1
Ctsz	8.35099e-05	0.0412422	0.998	0.996	1
Parp14	0.000201642	0.0412273	0.219	0.188	1
Bola2	9.09189e-05	0.0411624	0.267	0.231	1
Pnpla7	0.000495172	0.0411528	0.362	0.328	1
Acer3	0.000315863	0.0411409	0.3	0.264	1
Tmem128	0.000257599	0.0411054	0.392	0.355	1
Mcmbp	3.9126e-05	0.0410867	0.225	0.189	0.676019
Socs6	3.84844e-07	0.0410745	0.131	0.101	0.00664934
Pip4k2a	0.00160636	0.0410586	0.538	0.494	1
Usp22	3.36587e-05	0.0410136	0.224	0.191	0.581555
Midn	2.76081e-07	0.0409951	0.129	0.096	0.00477013
Stau1	3.06539e-06	0.0409814	0.168	0.146	0.0529638
Pmpcb	4.35167e-06	0.0409247	0.195	0.164	0.0751881
Tspan31	0.000546477	0.0408889	0.423	0.382	1
Fnbp1	0.000847449	0.04088	0.356	0.315	1
Mtfr1l	0.000189126	0.0408668	0.337	0.307	1
Ctdnep1	3.76011e-05	0.0408629	0.246	0.215	0.649672
Pon2	0.000843728	0.0408529	0.491	0.453	1
Mylip	0.00467134	0.0408251	0.564	0.53	1
Tomm7	0.00119928	0.040822	0.548	0.507	1
Tbc1d14	0.000103527	0.0407892	0.251	0.214	1
Pten	0.00159966	0.040772	0.536	0.498	1
1110038F14Rik	2.17834e-05	0.0407696	0.213	0.181	0.376374
Med8	2.74234e-05	0.0407671	0.246	0.209	0.473821
Ehmt1	6.25122e-07	0.0407507	0.138	0.109	0.0108009
Rnf44	1.86589e-06	0.0407493	0.155	0.125	0.0322389
Pabpc1	0.00265437	0.0407375	0.674	0.638	1
Rlf	1.94519e-05	0.0406448	0.184	0.15	0.33609
Igf1r	1.42234e-05	0.0406442	0.153	0.125	0.245751
Sema4b	5.06615e-07	0.0406432	0.125	0.096	0.0087533
Fcgr1	0.00214473	0.0406261	0.792	0.76	1
Pabpn1	0.000138662	0.0406238	0.274	0.236	1
Ufl1	0.00019665	0.0406233	0.254	0.225	1
Rbm22	1.99882e-05	0.0406204	0.209	0.174	0.345356
Pacc1	5.97548e-06	0.0406191	0.185	0.154	0.103244
Xlr	0.000427367	0.040606	0.344	0.312	1
Dusp11	0.000475642	0.0406056	0.336	0.307	1
Hadha	0.000203508	0.040579	0.29	0.254	1
Hs6st1	2.47104e-05	0.0405711	0.214	0.181	0.426947
Reep3	0.00262652	0.0405498	0.508	0.468	1
Avl9	6.09096e-06	0.0405414	0.176	0.146	0.10524
Rgl2	0.000280095	0.0405377	0.323	0.286	1
Pdk1	0.000196598	0.0405311	0.269	0.24	1
Lrba	0.00254305	0.040524	0.456	0.422	1
Srrm1	0.0020613	0.0405002	0.527	0.488	1
Skap2	0.00141191	0.0404995	0.535	0.498	1
Pycr2	2.45627e-05	0.0404472	0.217	0.183	0.424394
Tbl1x	0.000142981	0.0404302	0.232	0.205	1
Pacs1	3.4084e-07	0.0404289	0.138	0.112	0.00588903
Pum2	0.000933008	0.0404034	0.38	0.333	1
Tmem135	0.000177525	0.0403953	0.288	0.254	1
Ppia	6.99281e-05	0.0403548	0.991	0.99	1
Atad1	3.75115e-05	0.0403545	0.237	0.206	0.648124
Cdk2ap1	0.000247057	0.0402883	0.302	0.272	1
Ankle2	1.7737e-05	0.0402633	0.185	0.158	0.30646
Commd8	0.0022761	0.0402475	0.75	0.706	1
Supt20	0.000460276	0.0402462	0.301	0.269	1
Sirt7	0.000295652	0.0402302	0.33	0.288	1
Abcg1	0.000540282	0.0402222	0.296	0.26	1
Ube2e1	0.000146882	0.0402111	0.29	0.254	1
Zdhhc9	1.88569e-07	0.0402078	0.125	0.093	0.0032581
Fbxl5	4.08131e-06	0.0401721	0.158	0.128	0.0705168
Ifnar2	0.00127258	0.0401611	0.549	0.509	1
Birc6	0.000435106	0.0401452	0.277	0.246	1
Ddx18	7.10811e-05	0.0401184	0.249	0.212	1
Ktn1	0.00170782	0.0401031	0.338	0.305	1
Mfap3	0.000435566	0.0400986	0.321	0.286	1
Nfatc2	3.28521e-06	0.0400962	0.166	0.135	0.0567619
Leprot	0.00089999	0.0400546	0.472	0.44	1
Vwa5a	9.07686e-05	0.0400505	0.252	0.219	1
Tmem64	6.94662e-06	0.0400216	0.168	0.139	0.120024
Lsm4	7.19273e-05	0.0400214	0.245	0.21	1
Fam120b	9.33214e-05	0.039983	0.215	0.184	1
Fam219b	1.77756e-06	0.0399812	0.148	0.12	0.0307128
Zfpm1	1.19935e-06	0.0399209	0.138	0.109	0.0207223
Dicer1	0.000128063	0.0399161	0.22	0.194	1
Tpst2	0.00159985	0.0399069	0.629	0.59	1
Fam193a	0.000142625	0.0398681	0.222	0.192	1
Gnas	0.00282274	0.0398672	0.822	0.799	1
Slc25a5	0.00172456	0.0398633	0.814	0.784	1
Hjurp	0.000147354	0.0398463	0.226	0.196	1
Prorsd1	7.29102e-05	0.0398257	0.241	0.206	1
Ranbp1	0.000477229	0.039809	0.344	0.311	1
Ppil2	8.79307e-05	0.0398065	0.244	0.215	1
Cetn3	0.000517924	0.0397877	0.368	0.334	1
Vasp	0.0011487	0.0397814	0.498	0.457	1
Ing4	0.000439498	0.0397791	0.338	0.302	1
Ncf4	0.000257257	0.0397458	0.302	0.275	1
Sqstm1	3.23684e-05	0.0397363	0.191	0.163	0.559261
Bmpr2	0.000279685	0.0397221	0.272	0.241	1
Echs1	0.000229582	0.0397022	0.308	0.274	1
Bcas2	0.000275166	0.0396981	0.355	0.316	1
Slc39a1	0.000248282	0.0396899	0.264	0.232	1
Rab5a	0.00017195	0.0396818	0.26	0.226	1
Calr	0.00170309	0.0396521	0.929	0.916	1
Cask	0.000750325	0.0396511	0.202	0.173	1
Amfr	0.000453422	0.0396375	0.348	0.312	1
Dars	5.65478e-06	0.0396288	0.166	0.137	0.0977033
Diaph2	0.00061832	0.039593	0.292	0.261	1
Aimp1	0.000427885	0.0395918	0.322	0.291	1
Gpatch8	0.000547215	0.0395894	0.294	0.257	1
Btbd7	9.50542e-05	0.0395883	0.212	0.186	1
Mia2	0.00116931	0.0395867	0.418	0.383	1
Lmo4	0.000134033	0.0395867	0.207	0.18	1
Ythdf3	7.43081e-05	0.039581	0.239	0.204	1
Matr3	0.000678467	0.0395699	0.313	0.281	1
Csmd3	0.00463962	0.0395544	0.414	0.377	1
Itsn2	0.000362933	0.0395296	0.263	0.228	1
Pld1	0.000350574	0.0395023	0.281	0.252	1
Mtmr3	3.65058e-06	0.0394957	0.168	0.136	0.0630748
Soat1	0.00041178	0.0394953	0.271	0.241	1
Fkbp15	0.000659201	0.0394671	0.34	0.31	1
Map2k3	1.01429e-07	0.0394649	0.116	0.091	0.00175248
Pik3ca	3.54104e-05	0.0394585	0.166	0.136	0.61182
H13	0.000287364	0.0394535	0.282	0.251	1
Tgfa	2.11226e-05	0.039453	0.193	0.159	0.364957
Ccnt2	0.00114873	0.0394402	0.401	0.355	1
Zfp451	4.23541e-05	0.039425	0.181	0.155	0.731793
Arhgef11	9.17814e-09	0.0394156	0.1	0.073	0.00015858
Zfp397	0.000201713	0.0394134	0.229	0.193	1
Akr1a1	0.00247581	0.0394012	0.668	0.62	1
Samhd1	0.000920569	0.0393796	0.317	0.282	1
Abcd2	0.000163086	0.0393607	0.228	0.193	1
Pxn	3.97523e-05	0.0393323	0.216	0.185	0.68684
Tmco1	0.00172388	0.0393305	0.64	0.594	1
Cops7a	9.31521e-06	0.0393263	0.174	0.144	0.160948
Dmtf1	0.000411436	0.0393157	0.277	0.245	1
Nsrp1	2.31812e-05	0.039275	0.165	0.14	0.400525
Srek1	0.00133621	0.0392624	0.337	0.297	1
Rab11a	0.000592169	0.0392518	0.346	0.311	1
Prkacb	5.25606e-05	0.039215	0.196	0.169	0.908142
1110004F10Rik	0.000711037	0.0392061	0.357	0.319	1
Gm16286	0.000489824	0.0392033	0.365	0.326	1
Tbc1d5	0.000158784	0.0392032	0.255	0.227	1
Cracr2b	9.8736e-07	0.0391995	0.141	0.114	0.0170596
Bcl2a1a	1.43391e-05	0.0391823	0.157	0.13	0.247751
Usp7	5.19676e-05	0.039164	0.195	0.169	0.897897
Khnyn	4.47406e-06	0.0391483	0.157	0.132	0.0773028
Ndufb2	0.000122831	0.0391446	0.254	0.217	1
Insr	7.39165e-06	0.0391187	0.153	0.124	0.127713
Pnisr	0.00363074	0.0391179	0.803	0.764	1
Lacc1	0.00179873	0.0391111	0.419	0.387	1
Psma1	0.00148046	0.0391098	0.471	0.439	1
Sap130	1.81527e-08	0.0391073	0.097	0.071	0.000313642
Suclg2	1.62202e-05	0.039093	0.168	0.143	0.280252
Sh3bp1	0.000370311	0.0390856	0.315	0.278	1
Lactb2	5.83451e-05	0.0390806	0.21	0.18	1
Trappc12	4.1712e-06	0.0390391	0.157	0.128	0.0720699
Yif1b	0.000536676	0.0390327	0.374	0.342	1
Nup98	3.87909e-05	0.0390202	0.185	0.158	0.670229
Nlrp3	1.57814e-05	0.0390098	0.164	0.138	0.272671
Scfd1	7.28211e-05	0.0390013	0.224	0.191	1
Tnks2	0.000326015	0.038996	0.27	0.233	1
Brwd1	5.06093e-05	0.0389937	0.182	0.155	0.874428
Nae1	2.17985e-05	0.0389838	0.183	0.154	0.376635
Rasa1	0.000185467	0.0389816	0.23	0.205	1
Nudcd3	0.000877405	0.0389775	0.361	0.315	1
Was	0.00027459	0.038966	0.297	0.267	1
Oxr1	5.01992e-05	0.0389599	0.215	0.184	0.867341
Usp48	2.99196e-05	0.0388956	0.191	0.161	0.516951
Ptpa	0.000166629	0.038877	0.262	0.228	1
Ucp2	0.00368313	0.0388269	0.717	0.685	1
Mcur1	0.000232482	0.0388149	0.245	0.218	1
Rbm47	0.000162883	0.0387997	0.229	0.195	1
St6galnac4	0.00085838	0.0387837	0.423	0.39	1
Atp1b3	0.00190218	0.0387709	0.444	0.408	1
Commd7	0.000424977	0.0387625	0.333	0.3	1
Zyx	4.25785e-05	0.0387575	0.199	0.167	0.735672
Slc46a3	1.71249e-05	0.0387472	0.18	0.154	0.295885
Hmgn2	0.000279666	0.0387469	0.247	0.218	1
Trim26	0.00053505	0.0387316	0.314	0.275	1
Pnpla8	0.00049607	0.038728	0.254	0.225	1
Ddx39b	0.00218513	0.0386848	0.486	0.454	1
Kmt5b	0.000352283	0.0386541	0.245	0.214	1
Btbd1	5.57369e-05	0.0386302	0.211	0.179	0.963022
Lpl	0.000479836	0.0386243	0.028	0.022	1
Epm2aip1	6.84085e-07	0.0386218	0.117	0.088	0.0118196
Mob2	1.27935e-06	0.0386119	0.145	0.113	0.0221047
Med19	4.26269e-06	0.0386078	0.15	0.123	0.0736508
Sharpin	4.86065e-06	0.0385912	0.157	0.128	0.0839823
Tbk1	1.994e-05	0.0385328	0.176	0.146	0.344523
Atf1	7.98632e-05	0.0385183	0.227	0.198	1
Elavl1	0.000338872	0.0384992	0.304	0.271	1
Mmgt2	2.7775e-05	0.0384916	0.178	0.152	0.479897
Efcab14	0.000301653	0.0384761	0.242	0.21	1
Gsk3a	2.40147e-06	0.0384685	0.152	0.12	0.0414925
Ecpas	7.87139e-05	0.0384617	0.196	0.166	1
Cul3	0.00028504	0.038454	0.243	0.215	1
Xrn1	0.000102457	0.0384466	0.2	0.169	1
Actn4	4.21936e-05	0.038422	0.193	0.167	0.72902
Phf23	8.88658e-06	0.0384192	0.16	0.133	0.153542
Ext2	2.92896e-05	0.0384087	0.189	0.162	0.506066
Ankra2	1.79173e-05	0.0384003	0.175	0.147	0.309575
Cab39	0.000314949	0.03837	0.275	0.239	1
Sec61g	0.00301539	0.0383379	0.609	0.568	1
Cd47	0.00421459	0.0383033	0.659	0.621	1
Btbd9	0.000496753	0.038301	0.298	0.271	1
Trpv2	2.35485e-05	0.0382994	0.188	0.16	0.406872
Smarca2	0.000437507	0.0382906	0.24	0.209	1
Uso1	1.92235e-05	0.0382893	0.169	0.143	0.332144
Stat3	0.000307339	0.03828	0.265	0.232	1
Trmt112	0.00160563	0.0382498	0.525	0.491	1
Prrc1	0.000158217	0.0382436	0.217	0.191	1
Sipa1l1	9.11003e-05	0.0382329	0.193	0.166	1
Ube2h	0.000348747	0.0382203	0.255	0.225	1
Cdk13	0.00020901	0.0382039	0.221	0.189	1
Ubn2	0.0044299	0.0381719	0.434	0.394	1
Rin3	8.5851e-06	0.0381566	0.16	0.134	0.148333
Mfap1b	5.91675e-06	0.0381451	0.157	0.13	0.10223
Sumo1	0.000907462	0.0381446	0.435	0.393	1
Sh3glb1	0.00209684	0.038119	0.828	0.799	1
Cbx1	0.00168289	0.0381139	0.374	0.337	1
Ipo11	2.67924e-06	0.0380978	0.136	0.111	0.046292
Fibp	0.000168409	0.0380664	0.25	0.219	1
Rnpepl1	6.76601e-05	0.038061	0.198	0.172	1
Setd5	0.00104769	0.0380591	0.29	0.256	1
Peak1	1.46915e-05	0.0380531	0.144	0.118	0.253839
Slc35a5	7.4781e-05	0.0380514	0.192	0.167	1
Grn	0.000509698	0.0380329	0.974	0.968	1
Arhgap27	0.000230954	0.0380177	0.258	0.223	1
Nsmaf	7.42845e-06	0.0380167	0.143	0.119	0.128349
Tpd52	0.00150994	0.0380089	0.373	0.346	1
Psmd6	0.000583822	0.0380047	0.346	0.31	1
Riok1	1.87434e-05	0.0380014	0.157	0.129	0.323848
Rnf115	3.28719e-05	0.037984	0.196	0.163	0.567961
BC004004	0.000149801	0.0379825	0.247	0.217	1
Gclc	0.000127664	0.0379803	0.212	0.185	1
Bckdha	3.21389e-05	0.0379689	0.199	0.17	0.555296
Pigx	8.80183e-05	0.0379521	0.239	0.211	1
Pik3r1	0.0054545	0.0379499	0.516	0.482	1
Caprin1	0.000926647	0.0379472	0.318	0.291	1
Prxl2c	4.45336e-06	0.0379454	0.139	0.112	0.0769452
Galnt11	4.9512e-05	0.0379359	0.191	0.163	0.855468
Vps18	4.49297e-06	0.0379339	0.146	0.118	0.0776295
Lsm5	5.70836e-05	0.0379137	0.214	0.187	0.98629
Brd4	0.000839828	0.0379114	0.315	0.286	1
Strn3	0.00023885	0.0379081	0.229	0.198	1
Pfdn1	7.74777e-05	0.0378852	0.211	0.18	1
Alas1	6.43028e-05	0.0378832	0.212	0.183	1
Pitpnc1	0.00166798	0.0378686	0.264	0.239	1
Gm2000	1.05084e-05	0.0378593	0.167	0.142	0.181564
Rsbn1l	0.00141681	0.0378409	0.394	0.358	1
Sh3kbp1	0.000957885	0.037837	0.313	0.276	1
Trir	0.0016076	0.0378349	0.456	0.419	1
Nagpa	0.000708876	0.0378138	0.334	0.303	1
Tlr13	5.64514e-05	0.0377881	0.192	0.165	0.975367
Ctdsp1	2.90249e-06	0.0377827	0.14	0.114	0.0501493
Dop1a	2.30003e-06	0.0377815	0.114	0.091	0.0397399
Atf4	0.000999073	0.0377765	0.308	0.272	1
Romo1	0.000540118	0.0377746	0.317	0.282	1
Sdf2l1	0.0121648	0.0377708	0.628	0.599	1
Slc25a39	3.835e-05	0.0377696	0.201	0.171	0.662611
Blvrb	0.000878105	0.037747	0.344	0.315	1
Ccdc12	0.00262383	0.0377468	0.642	0.601	1
Blmh	3.92807e-05	0.0377187	0.188	0.161	0.678692
Srp19	0.000591285	0.0376736	0.274	0.245	1
Erp44	0.000150405	0.037672	0.26	0.226	1
Irf3	6.42218e-05	0.0376672	0.205	0.176	1
Arhgap9	3.35615e-07	0.0376644	0.121	0.094	0.00579875
Psmb10	0.00137869	0.0376207	0.437	0.4	1
Dusp12	1.15008e-06	0.0376176	0.131	0.105	0.0198711
Glb1	6.03423e-05	0.0376134	0.204	0.177	1
Dock7	7.58427e-06	0.0375861	0.143	0.117	0.131041
Pura	0.00547775	0.0375792	0.549	0.511	1
App	0.00264024	0.0375693	0.389	0.357	1
Rcn2	0.000122137	0.0375646	0.228	0.197	1
Hltf	0.000793424	0.0375643	0.284	0.246	1
Slc17a5	3.75897e-07	0.0375463	0.105	0.079	0.00649474
Basp1	0.000694829	0.0375338	0.977	0.967	1
Dcaf13	1.25527e-06	0.0375327	0.131	0.101	0.0216885
Lamtor1	0.00299709	0.0375296	0.575	0.532	1
4833420G17Rik	0.00040033	0.0375054	0.273	0.242	1
Chmp6	1.79032e-05	0.0374961	0.177	0.15	0.309332
Plekho1	0.00352822	0.0374817	0.719	0.688	1
Atp5j2	0.00259834	0.0374631	0.67	0.633	1
Hs2st1	1.47974e-05	0.0374623	0.164	0.138	0.25567
Eif3c	0.00254312	0.037459	0.442	0.402	1
Plbd2	0.000603538	0.0374578	0.328	0.285	1
Wdr43	2.88942e-05	0.0374246	0.176	0.147	0.499234
Cic	0.000214684	0.037424	0.25	0.222	1
Puf60	0.00043987	0.0374111	0.298	0.263	1
Fbxl6	5.40127e-05	0.0374087	0.205	0.176	0.933232
Zfp277	5.38331e-06	0.0373587	0.141	0.112	0.0930128
Keap1	4.61921e-06	0.0373483	0.136	0.11	0.0798107
Cdk8	4.6484e-05	0.0373304	0.185	0.158	0.803151
Gars	1.45644e-06	0.0373196	0.131	0.104	0.0251644
Gid8	9.35971e-06	0.0373161	0.163	0.134	0.161717
Papola	0.0024145	0.0373105	0.435	0.4	1
Sowahc	0.00259513	0.0372738	0.392	0.364	1
Fyco1	0.000203251	0.0372681	0.203	0.175	1
Rpl6	0.00143824	0.037257	0.983	0.984	1
Supt5	4.5103e-05	0.0372223	0.183	0.157	0.779289
Tasor	0.00245998	0.0372184	0.334	0.302	1
Hmgb2	0.00155119	0.0372183	0.241	0.217	1
Slc15a4	0.000435961	0.0372146	0.277	0.245	1
Gm49336	8.72206e-07	0.0371961	0.116	0.092	0.01507
Naa35	0.00213358	0.0371785	0.359	0.323	1
Bcl2l11	2.00707e-05	0.0371603	0.148	0.121	0.346782
Zfp512	0.000177559	0.0371586	0.21	0.183	1
Rbm42	0.000496824	0.037142	0.296	0.265	1
Smad4	8.05989e-05	0.0371349	0.186	0.155	1
Fbrsl1	0.00169243	0.0371225	0.336	0.3	1
Acaa1a	0.000490827	0.0370853	0.295	0.26	1
Il4ra	0.000162833	0.0370783	0.228	0.199	1
Actl6a	0.000121594	0.0370205	0.22	0.19	1
Stx2	8.08031e-05	0.0370071	0.184	0.157	1
Rbpj	7.52702e-05	0.0369848	0.187	0.157	1
Hvcn1	0.000658668	0.0369182	0.315	0.283	1
Kmt2a	0.0022198	0.0369157	0.288	0.254	1
Zfp644	0.00319724	0.0369075	0.419	0.384	1
Ctss	3.00904e-05	0.0369066	1	1	0.519902
Batf3	7.66248e-05	0.0369016	0.191	0.168	1
Gnl3	4.04216e-05	0.0368981	0.152	0.127	0.698405
Emc3	0.00188935	0.0368679	0.412	0.375	1
Pik3r5	3.4662e-05	0.036862	0.178	0.15	0.598891
Smg9	1.46009e-05	0.0368608	0.158	0.129	0.252274
Clec2d	7.38641e-05	0.0368486	0.134	0.106	1
Ankrd17	0.00131378	0.0368323	0.262	0.231	1
Ttc28	0.00486916	0.0368158	0.336	0.309	1
Fam32a	0.000747324	0.0368122	0.329	0.294	1
Usp15	0.000466204	0.0368027	0.235	0.205	1
Slc25a36	0.00144822	0.0367991	0.306	0.268	1
Srm	2.77632e-05	0.036799	0.167	0.14	0.479692
Nfatc3	3.36105e-06	0.0367733	0.126	0.1	0.0580722
Cadm1	0.00482556	0.0367362	0.374	0.346	1
Naxd	0.000711552	0.0367287	0.304	0.275	1
Nbeal1	0.000412733	0.036717	0.209	0.185	1
Golt1b	3.99179e-05	0.0367074	0.177	0.15	0.689701
Atf2	3.25163e-05	0.0366954	0.159	0.13	0.561817
Fam193b	5.03924e-05	0.0366835	0.167	0.14	0.87068
Dennd6a	5.51741e-05	0.0366748	0.18	0.154	0.953298
Nr2c2ap	1.94284e-06	0.0366702	0.131	0.104	0.0335684
Notch2	0.0017464	0.0366498	0.293	0.267	1
Pds5a	0.000880428	0.0366336	0.254	0.222	1
Dok1	0.000254172	0.0366114	0.271	0.238	1
Rassf4	0.00159311	0.0365939	0.306	0.278	1
Mfap1a	8.92232e-06	0.0365794	0.137	0.111	0.15416
Abcd3	5.16537e-05	0.0365564	0.169	0.14	0.892473
Accs	0.000269793	0.0365444	0.231	0.204	1
Pdcd4	0.000211248	0.0365399	0.211	0.183	1
Ranbp2	0.00057797	0.0365026	0.22	0.196	1
Eif4ebp2	0.000326125	0.0365024	0.24	0.207	1
Trpm7	0.00010566	0.0365022	0.17	0.141	1
B4galt1	0.00244191	0.0364976	0.403	0.359	1
Lrrc58	0.000478118	0.0364934	0.237	0.207	1
Prpsap2	0.00106626	0.0364906	0.319	0.286	1
Ppp4r3a	0.000240811	0.0364884	0.211	0.179	1
Hmg20a	0.000300709	0.0364733	0.203	0.175	1
Gpcpd1	0.000216929	0.0364336	0.202	0.174	1
Zc3h15	0.000474054	0.0364138	0.237	0.205	1
Cox20	5.33284e-05	0.0364048	0.186	0.157	0.921408
Narf	0.000128717	0.0363897	0.189	0.159	1
Man1a2	0.00510086	0.0363846	0.589	0.559	1
Dlgap4	0.000496597	0.0363687	0.263	0.232	1
Rubcnl	3.38316e-06	0.0363651	0.127	0.1	0.0584542
Rfc2	7.11082e-05	0.0363649	0.193	0.167	1
Plcl2	0.00224599	0.0363632	0.361	0.331	1
Arf3	5.4745e-05	0.0363515	0.185	0.158	0.945884
Ssna1	0.000134797	0.0363459	0.221	0.189	1
Anapc2	4.78891e-05	0.0363411	0.175	0.148	0.827427
Pkn2	0.000742164	0.0363271	0.246	0.214	1
Slc25a45	0.000696747	0.0363248	0.279	0.245	1
Lmo2	0.00481684	0.0363207	0.646	0.614	1
Tspan13	0.00349685	0.0362938	0.454	0.418	1
Bccip	1.36461e-05	0.0362931	0.156	0.127	0.235777
Otub1	0.000168649	0.0362859	0.22	0.194	1
Gosr2	1.64109e-06	0.0362843	0.122	0.096	0.0283548
Gimap9	2.53148e-09	0.0362798	0.077	0.052	4.37389e-05
Elf1	0.00149982	0.036272	0.318	0.289	1
Ezh1	2.93612e-05	0.0362483	0.152	0.125	0.507302
Strap	0.000364632	0.0362353	0.267	0.23	1
Eloc	0.00160552	0.0362206	0.389	0.355	1
Ppp4r2	0.000519627	0.0362204	0.242	0.212	1
Nub1	0.000141756	0.0361928	0.197	0.168	1
Chn2	0.000545565	0.0361798	0.229	0.201	1
Cpsf3	7.82424e-05	0.0361564	0.194	0.164	1
Dnajc8	0.00182224	0.0361564	0.344	0.311	1
Cpsf2	7.01381e-05	0.036149	0.161	0.135	1
Dennd1b	2.10471e-05	0.0361341	0.136	0.111	0.363652
Lrp10	0.000990301	0.0361206	0.321	0.286	1
Nr1h2	6.91145e-05	0.0361114	0.191	0.158	1
Pigt	0.000244458	0.0361088	0.242	0.214	1
Trmt1	0.000172799	0.036103	0.205	0.175	1
Slc12a6	0.00229937	0.0360972	0.35	0.318	1
Abcc5	0.00345368	0.0360886	0.355	0.316	1
Gng2	0.00255878	0.0360822	0.428	0.402	1
Atox1	0.00633345	0.0360811	0.645	0.612	1
Ptpro	7.73653e-05	0.0360694	0.184	0.154	1
Tnrc6a	0.00238485	0.0360196	0.313	0.278	1
Phf20l1	0.00258026	0.0360182	0.322	0.287	1
Lamp1	0.000368322	0.0360164	0.984	0.981	1
Exoc6	1.21238e-06	0.0359924	0.109	0.086	0.0209474
Cnih1	0.00037993	0.0359792	0.254	0.225	1
Chmp4b	0.0021525	0.0359645	0.383	0.345	1
Rcsd1	0.00457285	0.0359618	0.443	0.413	1
Mlxipl	0.00239535	0.0359617	0.378	0.342	1
Ndst1	6.0722e-07	0.035947	0.099	0.075	0.0104915
Klhl18	3.25296e-05	0.0359246	0.149	0.124	0.562046
Atp5e	0.0047003	0.0359187	0.797	0.762	1
Eloa	6.88464e-05	0.0359055	0.166	0.142	1
Tsc22d2	0.000393249	0.035883	0.224	0.192	1
Plcb2	0.000117785	0.0358799	0.189	0.164	1
Mrpl36	0.0002003	0.035859	0.225	0.197	1
Ddx17	0.00635069	0.0358549	0.517	0.48	1
Znrf2	0.00174953	0.0358413	0.3	0.276	1
Ginm1	2.31809e-05	0.03584	0.159	0.131	0.400519
Cdk12	0.000957563	0.03582	0.254	0.221	1
Ppp6r1	0.000457438	0.0358091	0.245	0.215	1
Imp4	0.000316176	0.035802	0.243	0.211	1
Srpr	0.000968661	0.035799	0.285	0.257	1
Polr2k	0.000409453	0.0357932	0.263	0.228	1
Ccnd1	0.00695074	0.0357861	0.348	0.318	1
Apobec1	9.22168e-05	0.035783	0.173	0.149	1
Uty	4.53105e-07	0.03578	0.101	0.076	0.00782875
Immt	0.00233142	0.035779	0.336	0.299	1
Slc26a2	4.68694e-05	0.0357517	0.152	0.124	0.809809
Tbc1d17	0.000140387	0.0357464	0.2	0.172	1
Sbno2	0.000332247	0.035732	0.218	0.189	1
Ms4a6d	0.00506843	0.0357313	0.502	0.473	1
Smim7	0.000253891	0.0357264	0.233	0.203	1
Rilpl1	0.00132957	0.0357248	0.3	0.269	1
Psma3	0.00420475	0.0357246	0.57	0.537	1
Rprd2	2.2793e-05	0.0356917	0.148	0.121	0.393818
Herpud1	0.00774435	0.0356825	0.553	0.525	1
Nudt16l1	0.000347033	0.0356816	0.248	0.218	1
Scamp1	8.94657e-05	0.035676	0.181	0.153	1
Cog8	3.94746e-05	0.0356702	0.174	0.144	0.682043
Mdh2	0.00119415	0.0356465	0.338	0.302	1
mt-Atp8	0.000741762	0.0356417	0.234	0.212	1
Arid1b	2.10981e-05	0.0356269	0.137	0.113	0.364532
Cox7c	0.00402851	0.0356217	0.764	0.737	1
Cdk4	0.000398813	0.0355857	0.253	0.222	1
Tmem50a	0.00244539	0.0355766	0.859	0.83	1
Nsmce1	7.22697e-05	0.0355661	0.187	0.161	1
Strada	4.23304e-05	0.0355617	0.158	0.13	0.731385
Gm7072	3.83206e-06	0.0355599	0.116	0.09	0.0662103
Map4k5	2.00544e-06	0.0355417	0.107	0.081	0.03465
Pdcd6ip	0.00117063	0.0355289	0.299	0.271	1
Stk24	0.00043972	0.0355231	0.243	0.211	1
Mknk1	0.00335804	0.0355203	0.429	0.396	1
Mrpl12	0.000159633	0.0355142	0.224	0.195	1
Tmod3	0.000605903	0.0354979	0.255	0.221	1
Senp2	0.00536465	0.0354926	0.421	0.386	1
Ppp1r7	0.000135461	0.0354915	0.194	0.167	1
Ehbp1l1	0.000147013	0.0354895	0.187	0.16	1
Mfsd5	7.36412e-06	0.0354783	0.135	0.108	0.127237
Flcn	3.30147e-05	0.0354771	0.16	0.13	0.570428
Cdk2ap2	0.00338212	0.0354658	0.42	0.389	1
Etv5	0.000183399	0.035463	0.19	0.164	1
P3h2	0.000262547	0.0354601	0.208	0.185	1
Golga7	0.000840339	0.0354551	0.289	0.254	1
Chfr	0.000109143	0.0354454	0.186	0.158	1
Arsk	0.000486874	0.035441	0.229	0.195	1
Ctbs	0.000526819	0.0354313	0.246	0.218	1
Sbf2	0.00168181	0.0354133	0.286	0.259	1
Myadm	0.000303598	0.0353848	0.222	0.19	1
Kdsr	3.81274e-05	0.0353556	0.148	0.12	0.658765
Fcer1g	3.08586e-05	0.0353531	0.999	0.999	0.533175
Ankrd10	0.000731087	0.0353332	0.246	0.217	1
Sema4c	2.7516e-06	0.0353157	0.117	0.095	0.0475421
Ctsb	0.00181333	0.0352786	0.994	0.993	1
Mark3	0.00155664	0.0352783	0.306	0.273	1
Sertad2	4.05394e-05	0.0352741	0.147	0.119	0.700439
Bet1l	1.72574e-05	0.0352674	0.137	0.112	0.298174
Cdk19	0.00016577	0.0352512	0.176	0.153	1
Zcchc9	0.000201734	0.0352491	0.195	0.165	1
Ubr2	0.000381292	0.0352305	0.206	0.176	1
Armc1	4.76513e-05	0.0352302	0.154	0.127	0.82332
Klhdc8b	0.000117752	0.0352229	0.173	0.151	1
Mcrip1	0.00220856	0.0352168	0.386	0.352	1
Smox	0.00169755	0.0351995	0.331	0.296	1
Nop56	0.000733396	0.0351989	0.232	0.205	1
Pcnx3	0.000141836	0.0351838	0.195	0.167	1
Wdfy2	0.000502443	0.0351809	0.222	0.186	1
Clasp2	0.00344819	0.0351795	0.339	0.301	1
Ranbp3	6.49261e-06	0.0351725	0.132	0.109	0.112179
Arf6	4.79645e-05	0.0351698	0.166	0.138	0.82873
Arf4	0.00441354	0.0351645	0.506	0.47	1
Secisbp2l	0.000861755	0.0351483	0.223	0.197	1
Prdm2	0.000340763	0.0350933	0.197	0.172	1
Trim65	0.000347104	0.0350933	0.198	0.172	1
Dapk3	5.66146e-05	0.0350767	0.179	0.153	0.978187
Psmd8	0.00202511	0.0350725	0.39	0.355	1
Mrps5	2.86007e-05	0.0350677	0.143	0.119	0.494162
Wdr83os	0.00356621	0.0350641	0.439	0.403	1
Bcl9	3.94809e-05	0.0350244	0.137	0.114	0.68215
Pank2	3.81882e-05	0.035021	0.157	0.13	0.659816
Ppp1r2	0.00109811	0.0350189	0.293	0.262	1
Crot	0.000128889	0.0350141	0.173	0.15	1
Ap1s1	2.12131e-05	0.0349818	0.151	0.126	0.36652
Azi2	0.000143982	0.0349768	0.179	0.148	1
Mapre1	0.00470306	0.0349674	0.46	0.426	1
Farsa	8.25948e-05	0.0349469	0.176	0.149	1
Selplg	0.000124053	0.0349379	0.999	0.998	1
Ubac2	0.000178227	0.0349255	0.198	0.171	1
Hmg20b	0.000587343	0.0349245	0.234	0.209	1
Scp2	0.00355293	0.0349238	0.501	0.458	1
Arrdc1	0.000259848	0.0349201	0.216	0.185	1
Atpif1	0.00754561	0.0349201	0.596	0.557	1
Azin1	0.000164509	0.0349198	0.185	0.159	1
Gm13889	2.75011e-07	0.0349115	0.056	0.035	0.00475165
Fcgr3	0.000622655	0.0349067	0.989	0.983	1
Rc3h2	0.000652524	0.0348977	0.211	0.188	1
Adam17	0.00391538	0.0348904	0.402	0.366	1
Ly9	9.47264e-08	0.0348446	0.076	0.052	0.00163668
Klhdc2	0.00014824	0.0348391	0.197	0.171	1
Ube3a	0.00555385	0.0348311	0.357	0.331	1
Zup1	0.00277669	0.034824	0.309	0.281	1
Exoc4	0.000354064	0.0348145	0.185	0.164	1
Rps6kb1	0.000707384	0.034805	0.21	0.178	1
Tnfsf13b	2.20978e-05	0.0348038	0.122	0.099	0.381805
Cmip	0.000116365	0.0348007	0.176	0.147	1
Sltm	0.00316966	0.0347956	0.279	0.25	1
Sec31a	0.000279932	0.0347883	0.202	0.174	1
Thoc2	0.00423368	0.034766	0.333	0.298	1
Rgmb	0.00128665	0.0347605	0.278	0.255	1
Tbc1d20	3.7998e-05	0.034738	0.154	0.126	0.656529
Samm50	0.000699936	0.0347216	0.274	0.248	1
Notch1	7.22769e-05	0.0347169	0.149	0.124	1
Prpf39	0.00110631	0.0347013	0.24	0.21	1
Rragc	0.000845201	0.0346908	0.271	0.243	1
Naa38	0.000265851	0.0346901	0.213	0.186	1
Ppp1r12c	0.000598201	0.0346812	0.238	0.206	1
Phf20	0.000137915	0.0346599	0.167	0.138	1
Esco1	6.7259e-05	0.0346585	0.155	0.128	1
Lpp	1.86881e-05	0.0346464	0.113	0.09	0.322892
Ckap4	0.000170944	0.0346368	0.169	0.144	1
Cebpa	0.0119388	0.0346119	0.599	0.559	1
Rab20	7.69052e-06	0.034603	0.12	0.098	0.132877
Ipo7	4.05496e-05	0.0346005	0.14	0.115	0.700616
Strn4	4.98206e-05	0.0345911	0.149	0.122	0.8608
Ndufa11	0.00139979	0.034578	0.316	0.283	1
Ormdl3	3.96355e-05	0.0345701	0.152	0.124	0.684821
Herc1	0.00173583	0.0345689	0.256	0.229	1
Macroh2a1	0.00828256	0.0345602	0.537	0.503	1
Phf14	0.00757424	0.0345438	0.52	0.483	1
Cant1	0.000162057	0.034533	0.19	0.168	1
Senp3	4.61487e-06	0.0345236	0.125	0.099	0.0797358
Hint2	0.000272065	0.0345213	0.213	0.19	1
Ubash3b	0.00583637	0.0345031	0.343	0.315	1
Setdb1	5.49314e-05	0.0344978	0.149	0.125	0.949105
Slc7a7	0.00309216	0.0344967	0.394	0.366	1
Ndufaf7	0.000120509	0.0344781	0.183	0.159	1
Ctsf	0.00711502	0.0344734	0.627	0.595	1
Sesn1	0.000611723	0.0344662	0.224	0.194	1
Usp16	7.35316e-05	0.0344579	0.146	0.119	1
Lman2l	0.00131183	0.0344543	0.292	0.259	1
Zfp120	0.000201652	0.0344394	0.175	0.15	1
Tmem30a	0.00539977	0.0344386	0.421	0.385	1
Dele1	4.24263e-05	0.0344322	0.15	0.124	0.733041
Rnf10	0.000468096	0.0344307	0.22	0.192	1
Mgme1	1.2042e-05	0.0344244	0.135	0.107	0.208062
Cx3cr1	0.000201447	0.0344203	1	0.999	1
Chd6	0.00125749	0.0344128	0.245	0.213	1
Ogdh	0.000260966	0.0343975	0.197	0.168	1
Cs	6.71988e-05	0.0343905	0.148	0.124	1
Sash3	0.000462143	0.0343891	0.231	0.203	1
Synj1	0.000384866	0.0343565	0.198	0.171	1
Rpl35a	0.00364735	0.0343554	0.997	0.998	1
Napg	0.00053994	0.0343526	0.205	0.182	1
Rnf103	0.000146825	0.034347	0.17	0.146	1
G3bp1	0.00435926	0.0343331	0.417	0.379	1
Tnfrsf11a	0.000225376	0.0343325	0.183	0.16	1
Nhsl2	6.37232e-08	0.0343214	0.075	0.053	0.00110101
Babam1	3.92776e-06	0.0342984	0.119	0.092	0.0678638
Sdf2	0.00248833	0.0342681	0.372	0.333	1
Rrp36	1.26054e-06	0.0342637	0.11	0.084	0.0217796
Dctpp1	0.00101482	0.0342555	0.273	0.242	1
Smim27	3.81508e-05	0.0342535	0.148	0.121	0.659169
D1Ertd622e	0.000510348	0.0342416	0.213	0.183	1
Crbn	9.8057e-05	0.034238	0.171	0.141	1
Sdcbp	0.00769719	0.0342377	0.702	0.674	1
Mdp1	0.00043475	0.0342373	0.24	0.207	1
Snrpa1	0.000180453	0.0342081	0.196	0.164	1
Thap3	0.000906474	0.0342014	0.275	0.242	1
Trmt13	1.68925e-05	0.0342009	0.125	0.101	0.291868
Mtmr6	0.000187477	0.0341986	0.19	0.164	1
Jarid2	5.43239e-05	0.0341927	0.136	0.114	0.938608
Cnot3	0.000432897	0.0341849	0.209	0.179	1
Cdc40	0.00191284	0.0341511	0.262	0.233	1
Chst12	2.41918e-06	0.0341297	0.108	0.084	0.0417985
Cebpg	0.0102872	0.0341261	0.538	0.507	1
Chic2	0.00239007	0.0340948	0.393	0.358	1
4933434E20Rik	0.001295	0.0340779	0.288	0.255	1
Gmps	9.82364e-05	0.0340623	0.159	0.136	1
Abi1	0.00252054	0.0340453	0.315	0.281	1
Zdhhc20	0.00637015	0.0340415	0.39	0.36	1
Tmem165	0.00122877	0.0340245	0.28	0.249	1
Rtn1	0.00369558	0.0340193	0.314	0.289	1
Fbxl3	0.00150201	0.0340155	0.278	0.246	1
Mroh1	9.45382e-05	0.0340066	0.159	0.136	1
Cbx3	0.00502206	0.0339869	0.389	0.357	1
Ubl3	0.00965254	0.0339819	0.582	0.543	1
Sec24a	2.00064e-06	0.0339796	0.101	0.077	0.034567
Rpl34	0.00426407	0.0339794	0.991	0.991	1
Wls	0.00290119	0.0339766	0.313	0.281	1
Proser1	1.41938e-05	0.0339752	0.131	0.104	0.24524
Ndufa10	0.00155778	0.0339665	0.284	0.254	1
Sort1	0.00216403	0.0339449	0.289	0.259	1
Zbtb37	0.000582652	0.0339428	0.182	0.158	1
Ube2m	0.00341764	0.0339342	0.377	0.351	1
Ralgapb	2.46174e-06	0.0339207	0.103	0.084	0.0425339
Lcorl	0.000575533	0.0338971	0.167	0.139	1
Dstn	0.00641173	0.0338945	0.436	0.395	1
Sp1	0.000170272	0.0338814	0.171	0.146	1
Tnfrsf1b	0.00280968	0.0338765	0.337	0.311	1
Cpne3	0.0013803	0.0338498	0.245	0.218	1
Pet100	0.00102003	0.0338369	0.259	0.229	1
Npepl1	0.00074449	0.0338303	0.249	0.221	1
Rps6ka4	5.0657e-06	0.0338159	0.119	0.096	0.0875251
Dcun1d5	0.00254013	0.0337999	0.336	0.306	1
Psmc4	0.000615127	0.0337983	0.257	0.227	1
Slamf9	0.00105877	0.0337823	0.207	0.184	1
Rtf1	0.00255316	0.0337785	0.272	0.238	1
Nip7	5.79235e-05	0.0337682	0.167	0.137	1
Agpat3	0.00296344	0.0337657	0.332	0.297	1
Sub1	0.00720569	0.0337601	0.523	0.481	1
Evl	0.00793087	0.0337332	0.6	0.571	1
Rnf145	0.000146303	0.0337261	0.172	0.149	1
Hfe	0.00703267	0.0337258	0.481	0.443	1
Cnppd1	0.000257625	0.0337161	0.19	0.164	1
Dcaf11	1.77486e-05	0.0337015	0.123	0.099	0.306661
Large1	0.000472563	0.0336822	0.202	0.179	1
Zfp398	0.000205646	0.0336788	0.16	0.137	1
Il10rb	0.00866804	0.0336647	0.64	0.609	1
Siah1a	0.000135346	0.033655	0.172	0.145	1
Asxl2	0.00356446	0.0336516	0.259	0.226	1
Bcap31	0.00761213	0.0336488	0.583	0.542	1
Rnf13	0.00838009	0.0336379	0.743	0.702	1
Fbxo22	0.000116189	0.0336377	0.165	0.138	1
Rps6ka3	8.48135e-05	0.0336264	0.144	0.12	1
Nemf	0.00110197	0.0336256	0.21	0.186	1
Anapc13	0.00332625	0.0336205	0.36	0.326	1
Utp3	0.000977834	0.0335809	0.235	0.209	1
Cops5	0.000660842	0.0335746	0.224	0.197	1
Brd2	0.00407727	0.0335644	0.294	0.266	1
Ldah	0.000156644	0.0335638	0.168	0.141	1
Csnk1a1	0.0101808	0.0335381	0.582	0.544	1
Zfp706	0.00795183	0.0335175	0.654	0.611	1
Map3k1	0.000279397	0.0334998	0.178	0.152	1
Peli2	0.000161886	0.033479	0.155	0.132	1
Acap2	0.00531479	0.0334636	0.361	0.326	1
Pkn1	0.00808946	0.0334536	0.49	0.453	1
Dnajc19	0.00164667	0.033446	0.289	0.258	1
Scaf8	3.11977e-05	0.0334096	0.128	0.102	0.539035
Pak1ip1	0.000627066	0.0333795	0.235	0.208	1
Aamp	0.0062761	0.0333734	0.466	0.427	1
Tspan33	3.81093e-05	0.0333601	0.133	0.106	0.658452
Pik3cg	0.00504728	0.0333394	0.375	0.351	1
Cnot7	9.0473e-05	0.0333248	0.147	0.124	1
Zfp467	0.00174056	0.0333233	0.266	0.24	1
Mrpl23	0.00415016	0.0333218	0.381	0.353	1
Eif4e	0.000866685	0.0333088	0.249	0.215	1
Cops9	0.00544378	0.0332216	0.402	0.365	1
Brox	0.000425082	0.0332071	0.196	0.175	1
Agpat2	2.99392e-05	0.03319	0.136	0.114	0.51729
Atp6v1c1	0.00354358	0.0331771	0.336	0.314	1
Llph	0.00183101	0.0331722	0.281	0.256	1
Dctn4	0.0025181	0.0331672	0.273	0.249	1
Wdr33	0.00346444	0.0331504	0.348	0.319	1
Mindy2	0.00904237	0.0331446	0.383	0.36	1
Dram2	0.00291178	0.0331356	0.316	0.282	1
Acadm	0.00183182	0.0331348	0.281	0.253	1
Aff4	0.000659328	0.0331266	0.199	0.168	1
Idh2	0.00475259	0.0331261	0.39	0.355	1
Gak	0.000233932	0.0331231	0.182	0.157	1
Tma7	0.00828064	0.0331209	0.564	0.549	1
Clcn3	0.00252342	0.0331162	0.232	0.203	1
Eefsec	2.95768e-06	0.0331069	0.11	0.085	0.0511028
Nfic	0.00747009	0.0330986	0.355	0.323	1
Irf2	0.00862527	0.0330965	0.496	0.466	1
Qrich1	0.00027534	0.0330836	0.176	0.147	1
Snrk	0.000775165	0.0330741	0.201	0.177	1
Ssr1	0.00728148	0.0330707	0.465	0.431	1
Phgdh	0.0100214	0.0330697	0.392	0.365	1
Atp5md	0.00357508	0.0330689	0.32	0.289	1
Snx2	0.00365168	0.033052	0.341	0.308	1
Kat7	2.10116e-06	0.0330044	0.103	0.079	0.0363038
Pdzd8	0.000149125	0.0329972	0.152	0.128	1
Rnf41	4.36612e-06	0.0329942	0.107	0.084	0.0754378
Copa	0.00385951	0.0329941	0.328	0.301	1
Mlf2	0.00302454	0.0329935	0.311	0.274	1
Igsf8	0.000553024	0.0329814	0.201	0.175	1
Zfp608	8.4332e-05	0.0329746	0.122	0.097	1
Slf2	9.81455e-05	0.0329714	0.142	0.119	1
Capn15	1.51583e-05	0.0329478	0.117	0.095	0.261904
Rab5b	0.000760584	0.0329227	0.209	0.178	1
Trim56	0.000719734	0.0329198	0.168	0.147	1
Snx6	0.0081982	0.0329024	0.498	0.47	1
Atp5o.1	0.00387962	0.0328994	0.367	0.335	1
Slc38a10	0.00189292	0.0328826	0.263	0.233	1
Rlim	0.000356976	0.0328821	0.179	0.159	1
Med4	4.93046e-05	0.0328765	0.147	0.12	0.851885
Rsbn1	0.000900248	0.0328692	0.222	0.192	1
Abcb4	8.14354e-05	0.0328674	0.131	0.107	1
Zfp322a	0.000192608	0.0328659	0.128	0.105	1
Yipf1	0.00201296	0.032863	0.31	0.28	1
Pex2	0.00366238	0.0328612	0.376	0.342	1
Ap3s1	0.000171784	0.0328587	0.169	0.143	1
Elob	0.00805984	0.0328482	0.643	0.607	1
Csf2rb	0.000812639	0.0327927	0.201	0.177	1
Tcf3	6.51106e-05	0.0327921	0.147	0.124	1
Fabp7	2.50535e-07	0.0327863	0.076	0.052	0.00432874
Mvp	9.58262e-05	0.0327666	0.145	0.12	1
Pign	1.33867e-05	0.0327597	0.111	0.086	0.231296
Dusp3	0.000446986	0.0327575	0.162	0.139	1
Mosmo	0.000230396	0.0327427	0.155	0.131	1
Uba1	0.000260531	0.0327423	0.179	0.154	1
Rb1cc1	0.00795247	0.0327404	0.335	0.3	1
Nrm	0.000468343	0.0327371	0.193	0.167	1
Zfp770	5.9499e-05	0.0327267	0.129	0.104	1
Nt5c2	0.000256156	0.0327216	0.164	0.138	1
Efr3a	0.000746751	0.0327186	0.186	0.163	1
Uqcr10	0.00675427	0.0326989	0.426	0.395	1
Fam53b	0.00399515	0.0326928	0.327	0.289	1
Atg101	0.000131556	0.0326896	0.178	0.147	1
Prdm1	2.35999e-06	0.0326859	0.09	0.068	0.0407759
Ndufa2	0.00860518	0.0326747	0.548	0.514	1
Ergic3	0.00899125	0.0326583	0.586	0.554	1
Patz1	3.65388e-06	0.0326369	0.1	0.076	0.0631318
Eml4	0.00217941	0.0326211	0.238	0.211	1
Prpf40a	0.00708247	0.0326175	0.34	0.308	1
Tm7sf3	0.000178195	0.0326057	0.148	0.125	1
Ncbp2	0.000257994	0.0326012	0.174	0.15	1
Sdf4	0.00875097	0.0325906	0.544	0.513	1
Zfp157	0.000396916	0.0325874	0.18	0.154	1
Anks1	0.000145477	0.0325803	0.151	0.125	1
Eif4g2	0.013316	0.0324967	0.595	0.55	1
Dpf2	0.00057568	0.0324927	0.209	0.182	1
Impa1	0.000378665	0.0324883	0.188	0.164	1
Faf2	0.00101601	0.032479	0.228	0.202	1
Mat2a	0.0187367	0.0324631	0.468	0.427	1
Cyp4f13	0.000700677	0.0324571	0.196	0.17	1
Csde1	0.0087524	0.0324451	0.418	0.385	1
Ckb	0.0035122	0.0324436	0.971	0.967	1
Tra2a	0.0251415	0.0324397	0.571	0.529	1
Cdc26	0.0018981	0.0324302	0.297	0.268	1
Pisd	0.00012172	0.0324281	0.151	0.124	1
Ptrhd1	2.80625e-05	0.0324157	0.131	0.108	0.484864
Bbip1	0.00386105	0.0324081	0.303	0.272	1
Ufm1	0.000356427	0.0323844	0.192	0.171	1
Tug1	0.00144501	0.0323616	0.224	0.196	1
Mrpl16	3.73672e-05	0.0323317	0.14	0.115	0.645631
Msl2	0.00109747	0.0323023	0.22	0.193	1
Arih1	0.000671446	0.0322995	0.191	0.169	1
Psmd14	0.000450497	0.0322872	0.195	0.171	1
Itgav	0.00646379	0.0322767	0.357	0.333	1
Rbm33	0.00167421	0.0322555	0.216	0.192	1
Rsl24d1	0.00127654	0.0322535	0.254	0.224	1
Themis2	0.000130869	0.0322502	0.149	0.128	1
Ssbp3	0.000154893	0.0322502	0.149	0.125	1
Rnf8	4.5134e-05	0.0322462	0.123	0.101	0.779826
Rbck1	0.000900489	0.032237	0.221	0.195	1
Ino80e	0.000790778	0.0322244	0.218	0.189	1
Elk4	0.000406403	0.0322051	0.178	0.152	1
Vta1	0.000586495	0.0321687	0.211	0.182	1
Hsdl1	4.85934e-06	0.0321686	0.1	0.078	0.0839597
Tcirg1	0.0108585	0.0321648	0.512	0.477	1
Phc2	0.000836604	0.0321563	0.203	0.177	1
Senp7	0.000623818	0.0321502	0.175	0.151	1
Mospd2	3.9976e-05	0.0321488	0.126	0.103	0.690705
Scap	1.11897e-05	0.0321122	0.114	0.092	0.193336
Chd7	0.0104209	0.0321076	0.353	0.324	1
Cnbp	0.0114985	0.0321072	0.62	0.578	1
Rspry1	0.000818919	0.0321029	0.18	0.156	1
Rplp2	0.00728868	0.0321028	0.98	0.978	1
Snrpb2	0.00198686	0.0320807	0.267	0.234	1
Bnip2	0.00878689	0.032071	0.424	0.401	1
Vdac2	0.00823502	0.0320463	0.767	0.728	1
Gde1	0.00326987	0.0320145	0.295	0.262	1
Med7	0.00110481	0.0320043	0.232	0.206	1
Pip5k1a	2.85609e-05	0.0319887	0.117	0.093	0.493475
Agk	1.64139e-05	0.031968	0.117	0.093	0.2836
Ano6	4.27424e-05	0.0319654	0.124	0.1	0.738503
Ak2	0.00293634	0.0319623	0.275	0.243	1
Rae1	0.000212295	0.0319611	0.176	0.15	1
Ube3c	0.000171741	0.031954	0.158	0.131	1
Ccdc59	0.0019631	0.0319527	0.226	0.196	1
Cdk14	7.75506e-05	0.031934	0.123	0.099	1
Mon2	0.00268161	0.0319322	0.255	0.227	1
Hprt	0.00852364	0.0319236	0.444	0.413	1
Rbm25	0.0208687	0.0319165	0.637	0.597	1
Pigk	0.00214486	0.0319035	0.259	0.232	1
Tmem63a	0.00625321	0.0319022	0.342	0.31	1
Krtcap2	0.0105618	0.0318863	0.552	0.512	1
Elovl1	0.00191984	0.0318809	0.265	0.232	1
Ctdsp2	7.30649e-05	0.0318802	0.136	0.112	1
Trafd1	0.00451066	0.0318606	0.318	0.29	1
Ifnar1	0.00166076	0.0318485	0.231	0.203	1
Med15	0.000350146	0.031837	0.172	0.146	1
Plgrkt	0.0104905	0.0318323	0.507	0.469	1
Bzw1	0.00635107	0.0318309	0.341	0.311	1
Tsc1	2.83306e-05	0.0318135	0.107	0.084	0.489497
Psma5	0.004085	0.0318103	0.357	0.326	1
Sav1	6.20691e-05	0.0318061	0.13	0.107	1
Fuca2	0.00573133	0.0317968	0.369	0.337	1
Clcn5	9.5575e-07	0.0317828	0.081	0.059	0.0165135
Pdap1	0.00265047	0.0317667	0.241	0.219	1
Dr1	4.36845e-05	0.0317333	0.131	0.106	0.75478
Ankrd11	0.0267822	0.0317321	0.539	0.501	1
Lrp6	0.000885144	0.0317254	0.196	0.171	1
Lysmd3	2.05263e-05	0.0317249	0.104	0.081	0.354654
Tmed2	0.0108684	0.0317167	0.751	0.714	1
Exosc5	0.00169156	0.0317022	0.261	0.234	1
Adprh	0.00705975	0.031702	0.435	0.401	1
Taf3	0.00021115	0.0317002	0.128	0.108	1
Ubp1	0.000245155	0.0316884	0.154	0.13	1
Dtymk	8.06826e-05	0.0316792	0.134	0.11	1
Il17ra	0.00584555	0.0316721	0.332	0.304	1
Spag7	0.00228616	0.0316673	0.274	0.243	1
Cfap20	0.000337412	0.0316411	0.177	0.154	1
Tbpl1	0.000767678	0.0316336	0.205	0.183	1
Snrpd1	0.00194218	0.0316287	0.278	0.247	1
Abcc1	2.15153e-07	0.0315994	0.075	0.052	0.00371741
Slc30a7	6.08901e-05	0.0315735	0.132	0.11	1
Rinl	0.0005573	0.0315671	0.171	0.15	1
Ccdc22	0.000394638	0.0315639	0.192	0.167	1
Nup88	0.00369187	0.0315635	0.28	0.254	1
Tmem168	0.00127197	0.0315598	0.224	0.197	1
Akirin1	0.00828752	0.0315597	0.423	0.389	1
Pnpo	7.04897e-05	0.0315533	0.141	0.116	1
Abcd1	0.000665222	0.0315515	0.193	0.169	1
Ranbp10	0.000694564	0.0315369	0.181	0.157	1
Zkscan3	0.00984021	0.0315363	0.357	0.331	1
Tm2d3	0.00344342	0.0315289	0.34	0.31	1
Brd7	0.00389679	0.0315231	0.277	0.251	1
Sgpl1	0.00420915	0.0315161	0.321	0.297	1
Zfp292	0.0204781	0.0314901	0.407	0.371	1
Caml	0.00162698	0.0314886	0.247	0.213	1
Suz12	0.000561886	0.0314637	0.158	0.135	1
Dnajb12	0.000104541	0.031462	0.137	0.112	1
Phkg2	9.3845e-05	0.0314579	0.142	0.116	1
Orai2	0.000106886	0.0314477	0.134	0.111	1
Arfrp1	0.0012851	0.0314424	0.225	0.199	1
Mtif3	9.82087e-06	0.031438	0.107	0.083	0.169685
Isca2	0.00136722	0.0314341	0.238	0.209	1
S1pr1	0.000175546	0.0314278	0.113	0.089	1
Pafah1b1	0.0161223	0.0314246	0.492	0.457	1
Bcor	0.000230323	0.0314163	0.147	0.122	1
Gpr160	9.80044e-05	0.0314156	0.127	0.102	1
Glyr1	0.00198351	0.0313965	0.24	0.214	1
Slc7a5	1.07074e-09	0.0313949	0.056	0.036	1.85002e-05
Sptssa	0.010963	0.0313937	0.552	0.52	1
Tmem245	0.0059459	0.0313899	0.25	0.22	1
Dyrk1a	0.000225905	0.0313832	0.154	0.128	1
Smim4	1.87393e-06	0.0313829	0.092	0.07	0.0323778
Cds2	0.000636731	0.0313802	0.179	0.154	1
Wdr37	0.000331232	0.0313537	0.16	0.137	1
Ddah2	0.0022062	0.0313509	0.232	0.207	1
Nom1	3.20251e-05	0.0313466	0.112	0.089	0.55333
U2af1	0.00369896	0.0313452	0.311	0.279	1
D6Wsu163e	2.48388e-05	0.0313427	0.117	0.093	0.429164
Abca3	0.000243432	0.0313185	0.151	0.128	1
Kdm3a	6.0862e-05	0.0313088	0.117	0.097	1
Tpr	0.0153159	0.031296	0.388	0.359	1
Kpna3	0.00156847	0.0312885	0.213	0.192	1
Lpin1	0.000578392	0.0312822	0.166	0.143	1
Parp9	0.000279647	0.0312788	0.157	0.13	1
Polr2c	0.00113498	0.0312783	0.238	0.208	1
Ppp1cb	0.00197784	0.0312683	0.235	0.207	1
Snx17	0.0109643	0.0312592	0.492	0.459	1
Tor2a	0.00249453	0.0312431	0.283	0.253	1
Ptprj	0.00774894	0.0312396	0.349	0.315	1
Cdc37	0.00744689	0.0312269	0.39	0.363	1
Hadh	0.000193363	0.0312246	0.149	0.123	1
Pnrc2	0.00136674	0.031224	0.206	0.18	1
Msl1	0.00761618	0.0312187	0.336	0.309	1
Fbrs	0.000537438	0.0312123	0.189	0.161	1
Arih2	1.13906e-05	0.0312071	0.101	0.078	0.196806
Hdac5	0.000113617	0.0312058	0.137	0.117	1
Med10	0.0004102	0.0311983	0.189	0.164	1
Prpf19	0.000636186	0.0311949	0.186	0.161	1
Mapk1	0.00256811	0.0311803	0.247	0.219	1
Hebp1	0.00267872	0.0311767	0.242	0.214	1
Pde4b	3.49371e-06	0.0311747	0.077	0.054	0.0603643
Taf15	0.00889804	0.0311739	0.356	0.326	1
Atg14	7.12301e-05	0.0311716	0.126	0.102	1
Hmgb1	0.0130168	0.0311634	0.784	0.756	1
Mrpl48	0.000990456	0.0311589	0.207	0.178	1
Cdc37l1	0.00682356	0.0311435	0.275	0.244	1
[truncated: 11,942 more rows]

## Sheet: Microglia - 24m IL2 vs 24m GFP
Gene_id	p_val	avg_log2FC	pct.1	pct.2	p_val_adj
Hexb	7.1625e-192	0.30977	1	1	1.23754e-187
Lgmn	4.24218e-132	0.276128	0.999	0.998	7.32964e-128
mt-Nd2	3.3078e-33	0.233018	0.947	0.897	5.71521e-29
mt-Co3	7.72663e-34	0.222698	0.996	0.996	1.33501e-29
Serinc3	3.39285e-77	0.222274	0.996	0.989	5.86217e-73
mt-Co2	3.65807e-36	0.21508	0.994	0.994	6.32041e-32
Ptgs1	2.36735e-38	0.213061	0.83	0.722	4.09031e-34
Itm2b	3.96201e-110	0.212246	1	1	6.84557e-106
P2ry12	4.69788e-39	0.207634	0.975	0.951	8.117e-35
B2m	1.08093e-39	0.202049	0.983	0.975	1.86762e-35
Pou2f2	5.93567e-29	0.201654	0.815	0.739	1.02556e-24
Hexa	4.10051e-44	0.201337	0.92	0.863	7.08486e-40
mt-Atp6	1.5215e-31	0.194912	0.997	0.999	2.62886e-27
H2-K1	1.15944e-22	0.194566	0.867	0.824	2.00328e-18
Cd53	2.69365e-38	0.192915	0.877	0.801	4.65409e-34
Ubc	6.35452e-28	0.191568	0.91	0.857	1.09793e-23
Ctsc	4.30423e-29	0.186042	0.729	0.628	7.43685e-25
Ctsb	1.31332e-34	0.183731	0.992	0.987	2.26915e-30
Lag3	1.27311e-25	0.18366	0.686	0.599	2.19969e-21
Man2b1	1.94502e-32	0.176084	0.917	0.868	3.36061e-28
Cd68	6.0927e-24	0.164582	0.861	0.793	1.0527e-19
Psap	6.7727e-43	0.163261	0.994	0.994	1.17019e-38
Pdia3	1.09555e-22	0.157441	0.793	0.716	1.89289e-18
Rps12	9.16487e-26	0.157078	0.995	0.992	1.58351e-21
Grn	1.18098e-27	0.156201	0.939	0.918	2.0405e-23
Frmd4a	1.58716e-20	0.155667	0.78	0.686	2.7423e-16
Lamp2	7.89165e-24	0.155245	0.787	0.697	1.36352e-19
Sparc	4.44176e-33	0.154941	0.996	0.996	7.67447e-29
Itgb2	3.31695e-23	0.153698	0.632	0.543	5.73102e-19
H2-DMa	3.26272e-20	0.151316	0.653	0.571	5.63732e-16
Cd34	8.19549e-21	0.15118	0.48	0.397	1.41602e-16
Git2	1.14181e-18	0.151123	0.661	0.572	1.97282e-14
Plxdc2	9.97553e-21	0.148686	0.87	0.788	1.72357e-16
Nav2	9.82687e-20	0.148476	0.845	0.789	1.69789e-15
Rpn2	7.02494e-22	0.148122	0.57	0.467	1.21377e-17
Adap2	1.47758e-19	0.146949	0.752	0.67	2.55296e-15
Adgre1	1.70173e-20	0.14646	0.557	0.459	2.94025e-16
Susd3	2.50467e-19	0.145775	0.642	0.553	4.32757e-15
Cd9	2.88834e-19	0.145091	0.995	0.992	4.99047e-15
Celf2	3.06476e-17	0.145036	0.694	0.604	5.29528e-13
Slc3a2	5.11705e-18	0.144606	0.681	0.593	8.84124e-14
Rack1	7.9827e-19	0.143684	0.855	0.811	1.37925e-14
Calr	6.74372e-18	0.143597	0.839	0.781	1.16518e-13
Csf1r	1.27581e-37	0.142875	0.998	0.995	2.20435e-33
Unc93b1	5.73508e-25	0.142693	0.939	0.903	9.90908e-21
Slc29a3	4.29382e-19	0.140849	0.57	0.481	7.41886e-15
Epb41l2	1.81686e-19	0.140767	0.918	0.884	3.13918e-15
Rpl23a	6.09677e-16	0.140516	0.711	0.624	1.0534e-11
H2-D1	8.34514e-11	0.140141	0.922	0.896	1.44187e-06
Golm1	1.01306e-17	0.140014	0.718	0.644	1.75036e-13
Inpp5d	1.79335e-17	0.138012	0.744	0.662	3.09856e-13
Rps25	2.11834e-18	0.137634	0.932	0.899	3.66006e-14
Ankrd11	8.98426e-15	0.137628	0.558	0.462	1.5523e-10
Eef2	4.21303e-17	0.137537	0.774	0.696	7.27928e-13
Tpp1	3.63556e-17	0.134063	0.58	0.496	6.28152e-13
9930111J21Rik2	2.30958e-18	0.133809	0.449	0.366	3.99049e-14
Olfml3	6.2632e-18	0.130552	0.97	0.955	1.08216e-13
Cd84	3.84797e-15	0.130502	0.719	0.642	6.64852e-11
P2ry6	1.07531e-14	0.129832	0.705	0.633	1.85792e-10
Sting1	4.69665e-16	0.128364	0.612	0.523	8.11487e-12
Apobec3	8.86725e-16	0.128278	0.439	0.368	1.53208e-11
Serpine2	1.82527e-15	0.12689	0.829	0.766	3.1537e-11
Ctsa	1.21487e-17	0.126721	0.911	0.873	2.09905e-13
Cyfip1	1.22285e-14	0.126554	0.768	0.692	2.11285e-10
Saraf	3.59628e-16	0.125286	0.724	0.641	6.21365e-12
Rrbp1	1.14385e-16	0.124938	0.938	0.905	1.97635e-12
Ddx5	9.47526e-18	0.124927	0.944	0.91	1.63713e-13
Daglb	8.9556e-16	0.124742	0.639	0.564	1.54735e-11
Pla2g15	1.04274e-15	0.124615	0.543	0.461	1.80164e-11
Slc2a5	1.77592e-12	0.124016	0.637	0.556	3.06843e-08
Tmed5	1.19194e-14	0.123735	0.598	0.513	2.05943e-10
Krit1	6.99125e-14	0.123522	0.44	0.349	1.20795e-09
Cx3cr1	6.21836e-26	0.123447	0.998	0.996	1.07441e-21
Gpr84	1.41611e-12	0.123246	0.315	0.26	2.44676e-08
Sgce	3.55481e-18	0.123177	0.406	0.323	6.14201e-14
mt-Nd3	5.13418e-11	0.122925	0.675	0.599	8.87083e-07
Fgd2	1.64817e-14	0.122313	0.669	0.598	2.84771e-10
Slamf9	3.09732e-16	0.121654	0.352	0.286	5.35155e-12
Nrip1	4.12624e-12	0.12041	0.725	0.649	7.12932e-08
Zfp292	1.72718e-14	0.119872	0.367	0.284	2.98422e-10
Fyb	2.03185e-13	0.117849	0.84	0.777	3.51064e-09
Cd164	9.37816e-12	0.117581	0.555	0.479	1.62036e-07
Zeb2	3.29895e-10	0.117471	0.819	0.766	5.69993e-06
Rab14	9.97513e-14	0.11743	0.764	0.687	1.7235e-09
Hpgds	9.549e-13	0.117057	0.841	0.791	1.64988e-08
Fchsd2	1.34694e-11	0.116688	0.481	0.407	2.32724e-07
Ctsd	9.44695e-18	0.116634	1	1	1.63224e-13
Pag1	1.57802e-12	0.116604	0.754	0.684	2.72651e-08
Gusb	1.58944e-13	0.116304	0.594	0.519	2.74623e-09
Map4k4	8.38759e-12	0.116146	0.602	0.518	1.44921e-07
Ikzf1	1.29349e-13	0.115213	0.548	0.47	2.23488e-09
Hnrnpk	1.48627e-13	0.114711	0.636	0.561	2.56798e-09
Spint1	6.24971e-15	0.114209	0.418	0.347	1.07983e-10
Kctd12	1.5332e-11	0.114042	0.826	0.786	2.64906e-07
Selplg	2.00148e-19	0.113865	0.996	0.995	3.45816e-15
Lgals3bp	1.22074e-10	0.113417	0.371	0.302	2.10919e-06
Mpeg1	7.03299e-12	0.113288	0.82	0.767	1.21516e-07
Slc12a9	1.35367e-14	0.113207	0.43	0.345	2.33887e-10
Cttnbp2nl	1.75791e-12	0.113162	0.542	0.46	3.03731e-08
Tgfb1	1.20341e-12	0.112918	0.671	0.601	2.07925e-08
Ptpn1	4.92561e-12	0.112539	0.591	0.516	8.51046e-08
Rpl17	6.61821e-12	0.112212	0.928	0.896	1.14349e-07
Tgfbr1	9.87149e-13	0.11195	0.939	0.909	1.7056e-08
Lrpap1	3.50074e-15	0.111522	0.397	0.319	6.04858e-11
Cd37	2.67698e-13	0.110384	0.879	0.835	4.62529e-09
Gpr183	2.05408e-12	0.110208	0.434	0.358	3.54904e-08
Lpcat2	4.28836e-18	0.110099	0.978	0.963	7.40943e-14
Trf	1.65793e-15	0.109766	0.953	0.945	2.86456e-11
Basp1	1.89723e-15	0.109745	0.962	0.949	3.27804e-11
Dock4	1.98766e-10	0.109731	0.635	0.556	3.43428e-06
Hspa5	4.41986e-10	0.109462	0.83	0.773	7.63663e-06
Smad7	4.12925e-09	0.108888	0.529	0.455	7.13452e-05
Cfh	4.43069e-12	0.108526	0.794	0.745	7.65535e-08
Marcks	1.13377e-17	0.107753	0.988	0.984	1.95892e-13
Tra2a	8.94141e-10	0.107116	0.514	0.446	1.5449e-05
Lpl	0.000680726	0.105332	0.092	0.064	1
Cxcl16	1.74214e-11	0.104954	0.278	0.226	3.01007e-07
Zfp36l2	4.41181e-09	0.103551	0.644	0.583	7.62273e-05
P2ry13	1.06131e-09	0.103473	0.81	0.751	1.83373e-05
Tmem119	7.01402e-12	0.103294	0.962	0.956	1.21188e-07
Arl4c	3.10375e-10	0.103145	0.479	0.404	5.36267e-06
Rhoh	3.72993e-10	0.102989	0.615	0.545	6.44457e-06
Ctsz	1.45856e-13	0.102963	0.996	0.994	2.5201e-09
Csnk1e	3.0122e-10	0.102884	0.631	0.563	5.20448e-06
Laptm4a	1.38535e-13	0.102829	0.91	0.874	2.39361e-09
Cd180	2.02476e-10	0.102555	0.472	0.404	3.49838e-06
Rtn4rl1	1.22494e-13	0.102399	0.35	0.28	2.11644e-09
Acp2	1.18119e-12	0.102323	0.382	0.309	2.04085e-08
Tanc2	9.82321e-10	0.102284	0.746	0.678	1.69725e-05
Tcf4	1.07518e-08	0.10228	0.629	0.576	0.00018577
Pld4	1.28838e-11	0.101661	0.89	0.845	2.22607e-07
Snx18	2.64196e-10	0.101442	0.501	0.434	4.56478e-06
Lcp1	6.75754e-10	0.101161	0.619	0.546	1.16757e-05
Frmd4b	1.17112e-09	0.101143	0.582	0.506	2.02346e-05
Bclaf1	5.14638e-10	0.100941	0.444	0.377	8.89191e-06
Ttc28	2.04296e-11	0.100864	0.306	0.248	3.52983e-07
Abhd12	6.49561e-12	0.100412	0.908	0.874	1.12231e-07
Hsd17b11	2.73977e-13	0.099804	0.366	0.288	4.73377e-09
Ctsl	5.01214e-13	0.0997505	0.991	0.992	8.65998e-09
Apbb1ip	1.34555e-09	0.0994682	0.78	0.727	2.32484e-05
Klf3	5.3291e-10	0.0992637	0.426	0.361	9.20763e-06
Cadm1	1.72116e-09	0.0987707	0.413	0.341	2.97382e-05
Ssh2	2.38918e-08	0.0975384	0.719	0.665	0.000412803
Arl1	1.19869e-12	0.0975298	0.385	0.313	2.07109e-08
Mafb	3.19663e-08	0.0973021	0.907	0.871	0.000552314
Ctsh	5.38478e-12	0.0969651	0.954	0.942	9.30383e-08
Cyth4	2.44568e-10	0.0968975	0.874	0.827	4.22564e-06
Actr3	9.34433e-11	0.0968958	0.474	0.398	1.61451e-06
Prpf38b	3.44965e-09	0.0966796	0.516	0.447	5.96031e-05
Naglu	4.47741e-16	0.0965699	0.254	0.193	7.73606e-12
Cd86	3.5973e-10	0.0962441	0.638	0.569	6.21541e-06
Atp6v0a2	6.4201e-12	0.0961011	0.338	0.272	1.10926e-07
Celf1	5.93088e-10	0.0958675	0.441	0.375	1.02474e-05
Atp6ap1	3.56622e-10	0.0956929	0.595	0.518	6.16171e-06
Rpl12	7.26286e-10	0.0955397	0.96	0.944	1.25488e-05
Ash1l	2.38411e-09	0.0953466	0.435	0.358	4.11927e-05
Lhfpl2	9.16479e-13	0.0951897	0.296	0.228	1.58349e-08
Lman1	2.35092e-11	0.0946431	0.379	0.314	4.06191e-07
Gnas	1.74787e-08	0.0945295	0.804	0.769	0.000301997
Gna15	4.86203e-10	0.094527	0.564	0.497	8.40061e-06
Sox4	1.22078e-07	0.094281	0.361	0.299	0.00210926
Frrs1	1.21461e-10	0.0942762	0.355	0.294	2.0986e-06
Rpl28	6.35264e-11	0.0940107	0.968	0.962	1.09761e-06
Pmepa1	2.02638e-07	0.0936571	0.906	0.861	0.00350117
Fcgr1	3.31397e-08	0.0936336	0.721	0.649	0.000572587
Eif4a1	1.57936e-08	0.0935782	0.73	0.667	0.000272881
Rac1	1.7121e-09	0.0934916	0.692	0.633	2.95817e-05
Wnk1	2.64889e-08	0.0934855	0.738	0.676	0.000457674
Icam1	8.32678e-10	0.0934831	0.307	0.245	1.4387e-05
Soga1	9.91265e-13	0.0932187	0.302	0.235	1.71271e-08
Eif4a2	7.25766e-09	0.0931227	0.602	0.534	0.000125398
Ifngr1	4.68305e-11	0.0925291	0.94	0.915	8.09138e-07
Slc12a6	4.6211e-12	0.0925253	0.311	0.246	7.98434e-08
Lair1	2.84806e-10	0.0924402	0.917	0.874	4.92088e-06
Mertk	1.4152e-07	0.0920083	0.662	0.61	0.00244518
Zfp644	1.46219e-09	0.0917087	0.421	0.357	2.52637e-05
Btg2	0.000312586	0.09147	0.5	0.445	1
Neurl3	1.33151e-10	0.090904	0.304	0.241	2.30058e-06
Mylip	6.5231e-08	0.0904474	0.473	0.423	0.00112706
Zfhx3	1.01198e-07	0.0903984	0.832	0.789	0.0017485
Tfe3	4.80349e-10	0.0901784	0.343	0.275	8.29947e-06
Itgb5	1.98779e-11	0.0901179	0.951	0.931	3.43451e-07
Ptpre	5.37933e-08	0.0899957	0.486	0.431	0.00092944
Rps15	3.08469e-07	0.0899651	0.749	0.668	0.00532974
mt-Co1	1.70973e-08	0.0899304	0.994	0.995	0.000295407
Bptf	2.28078e-08	0.089795	0.439	0.376	0.000394073
Cd33	4.72566e-08	0.089769	0.755	0.699	0.000816499
Larp4b	3.36938e-11	0.0892964	0.298	0.238	5.82162e-07
A630001G21Rik	9.49093e-11	0.0891471	0.375	0.314	1.63984e-06
Foxn3	1.79377e-07	0.089053	0.622	0.561	0.00309927
Il6ra	2.03749e-08	0.0888511	0.562	0.502	0.000352037
Sh2b3	2.15964e-13	0.0882353	0.266	0.199	3.73142e-09
Hvcn1	1.02993e-10	0.0880742	0.369	0.312	1.77951e-06
Crlf2	2.43539e-07	0.0879593	0.622	0.564	0.00420787
Rnase4	6.34563e-08	0.0876735	0.843	0.807	0.0010964
Pde3b	7.25959e-08	0.087658	0.624	0.559	0.00125431
Plod3	6.74142e-10	0.0876012	0.413	0.345	1.16478e-05
Vsir	1.41951e-09	0.0872067	0.92	0.884	2.45263e-05
Siglece	1.1294e-13	0.0872058	0.244	0.182	1.95138e-09
Serinc1	4.42917e-08	0.0869285	0.597	0.533	0.000765273
Atp2b1	1.30633e-07	0.0868977	0.525	0.463	0.00225708
Asph	8.64345e-08	0.0866071	0.6	0.533	0.00149341
Lyz2	0.000828214	0.0864497	0.719	0.701	1
Pik3ap1	1.86281e-10	0.0863323	0.364	0.3	3.21856e-06
Colgalt1	1.77185e-10	0.086184	0.315	0.251	3.0614e-06
Tgfbr2	4.2296e-08	0.0861794	0.558	0.495	0.000730791
Ccr5	4.00164e-06	0.0861486	0.749	0.696	0.0691404
Snx5	5.13095e-08	0.0861109	0.741	0.687	0.000886526
Tbxas1	1.82787e-08	0.0858904	0.516	0.452	0.00031582
Usp8	2.22955e-09	0.0858596	0.366	0.305	3.85221e-05
St3gal6	8.0833e-08	0.0858555	0.66	0.598	0.00139663
Rock2	2.65533e-07	0.0854107	0.473	0.41	0.00458787
Tlr2	3.26011e-08	0.0850486	0.283	0.239	0.000563282
H2-M3	3.04959e-11	0.0850264	0.285	0.226	5.26907e-07
Ptpn6	4.08933e-09	0.0850255	0.439	0.374	7.06554e-05
Slc16a6	3.31181e-08	0.0849801	0.431	0.37	0.000572214
Col27a1	2.09059e-07	0.084387	0.433	0.383	0.00361213
Apoe	0.0860459	0.0842458	0.695	0.687	1
Rps14	1.4827e-08	0.0842149	0.976	0.967	0.000256181
Pdia6	5.44812e-07	0.0839483	0.743	0.669	0.00941327
Ptprc	2.31542e-07	0.0838188	0.714	0.651	0.00400058
Tns3	2.66185e-09	0.0837149	0.31	0.245	4.59914e-05
Pura	4.52647e-07	0.0835022	0.496	0.425	0.00782083
Atp6ap2	1.08288e-07	0.0834576	0.657	0.59	0.00187101
Slco2b1	2.99227e-07	0.0833966	0.761	0.713	0.00517004
App	2.76977e-08	0.083369	0.419	0.349	0.000478561
Dnajb14	4.89204e-09	0.0833526	0.274	0.213	8.45246e-05
Elk3	2.81902e-10	0.0833261	0.315	0.255	4.87069e-06
Ncf1	4.8603e-07	0.0831139	0.683	0.629	0.00839762
Nisch	2.9514e-07	0.0830517	0.527	0.455	0.00509943
Wasf2	4.0572e-07	0.0829894	0.657	0.6	0.00701003
Slc7a7	4.4734e-10	0.0829578	0.363	0.303	7.72914e-06
Os9	7.58996e-10	0.0828265	0.32	0.254	1.31139e-05
Papss1	4.89108e-07	0.0825954	0.53	0.465	0.00845081
Glmp	4.62959e-09	0.0825287	0.419	0.346	7.99901e-05
Evl	7.12451e-08	0.0821304	0.537	0.463	0.00123097
Maml3	4.52186e-08	0.0820954	0.375	0.319	0.000781287
Rab3il1	3.1698e-08	0.0820893	0.459	0.398	0.000547677
Ski	6.96619e-08	0.0820282	0.477	0.408	0.00120362
Elmo1	9.47723e-07	0.0819767	0.596	0.535	0.0163748
Pwwp2a	7.00221e-08	0.081925	0.45	0.387	0.00120984
Atxn2l	1.67184e-08	0.0819049	0.376	0.316	0.00028886
Rnf149	2.30606e-09	0.0817736	0.314	0.257	3.98442e-05
Cklf	3.63207e-08	0.0816645	0.418	0.359	0.00062755
Lpcat3	5.0212e-09	0.0815265	0.388	0.317	8.67563e-05
Nckap1l	3.45462e-08	0.0812791	0.498	0.43	0.000596889
Cflar	9.90482e-07	0.0812484	0.559	0.496	0.0171135
Oxct1	1.98846e-07	0.0810537	0.46	0.404	0.00343566
Sall1	8.86405e-07	0.0809995	0.562	0.51	0.0153153
Purb	7.19038e-07	0.0808671	0.472	0.41	0.0124235
Heatr5a	2.7539e-10	0.0807088	0.263	0.205	4.75819e-06
Phf14	4.08805e-07	0.0807044	0.526	0.458	0.00706333
Prex1	1.82542e-07	0.080644	0.485	0.409	0.00315396
P2rx7	2.55235e-09	0.0804282	0.336	0.27	4.40995e-05
Dnajc3	6.02249e-08	0.0804211	0.386	0.324	0.00104057
Ecscr	3.26792e-06	0.080176	0.725	0.673	0.0564632
Dusp7	2.12874e-10	0.0801421	0.237	0.187	3.67803e-06
Pid1	1.30306e-06	0.079802	0.52	0.456	0.0225142
Cers2	1.09966e-08	0.0797306	0.386	0.315	0.000189999
Znrf2	1.1026e-09	0.0797051	0.298	0.24	1.90508e-05
Adgrg1	8.76262e-07	0.0796421	0.688	0.632	0.0151401
Ly86	1.02673e-10	0.0793695	0.995	0.993	1.77399e-06
Fcrls	3.46952e-05	0.0793165	0.919	0.918	0.599463
mt-Cytb	1.62355e-06	0.0792765	0.994	0.996	0.0280516
Rptor	2.42388e-09	0.079177	0.312	0.252	4.18798e-05
Sppl2a	3.33813e-07	0.0790587	0.453	0.389	0.00576762
Gcnt1	1.2976e-08	0.0788552	0.331	0.276	0.0002242
Itch	6.4672e-07	0.0788356	0.429	0.37	0.011174
Tln1	6.18131e-07	0.0786845	0.52	0.467	0.0106801
Csf2ra	3.02066e-06	0.0786478	0.483	0.428	0.0521909
Bnip2	8.32445e-08	0.0786475	0.426	0.359	0.0014383
Nav3	1.21303e-05	0.0786424	0.548	0.493	0.209587
1700017B05Rik	8.19913e-08	0.0785822	0.382	0.32	0.00141665
Samhd1	7.60733e-08	0.0785558	0.32	0.265	0.0013144
Hmgb2	3.03443e-06	0.0785413	0.255	0.214	0.0524288
Rnf167	4.78702e-11	0.0783182	0.246	0.191	8.27102e-07
Slc36a1	8.61553e-08	0.0782418	0.398	0.342	0.00148859
Cdk6	2.66848e-07	0.0780749	0.285	0.238	0.0046106
Ankrd44	5.23964e-07	0.077971	0.498	0.435	0.00905304
Ptprj	1.16694e-08	0.077958	0.336	0.283	0.000201624
Ddx50	4.79972e-08	0.0778348	0.335	0.286	0.000829296
Npc2	5.48309e-08	0.0778094	0.944	0.932	0.000947368
Twf2	5.79995e-08	0.0777157	0.439	0.382	0.00100212
Mfap3	6.31955e-10	0.0775559	0.276	0.218	1.09189e-05
Copb1	3.86368e-10	0.0773564	0.253	0.199	6.67567e-06
Tbc1d16	2.86634e-10	0.07719	0.253	0.199	4.95246e-06
Bin2	2.0653e-06	0.077151	0.712	0.661	0.0356842
Igfbp4	1.71406e-12	0.0771069	0.176	0.129	2.96155e-08
Arhgap17	2.25945e-06	0.0770924	0.499	0.44	0.0390388
H2-T23	6.02457e-06	0.0770737	0.637	0.57	0.104093
Rps8	2.4714e-08	0.0769062	0.991	0.99	0.000427008
Tspan3	3.2206e-07	0.0766687	0.416	0.361	0.00556455
Tcn2	1.0295e-06	0.0765436	0.621	0.56	0.0177877
Baz1b	2.73869e-09	0.0764681	0.232	0.18	4.7319e-05
Rtn4	5.09496e-07	0.0764122	0.782	0.74	0.00880308
Camkk2	1.59476e-08	0.0762988	0.293	0.238	0.000275543
Clptm1	5.40064e-09	0.07627	0.321	0.259	9.33123e-05
G3bp2	2.93877e-07	0.0759616	0.413	0.351	0.0050776
Pald1	1.07464e-09	0.0757276	0.295	0.232	1.85677e-05
Pcbp1	1.10086e-06	0.0756499	0.559	0.492	0.0190206
Dock8	2.43233e-06	0.0756018	0.543	0.477	0.0420258
Rplp1	2.47172e-08	0.0755461	1	1	0.000427063
Ehd4	1.62837e-07	0.0754667	0.378	0.322	0.00281349
Mxd4	3.94829e-08	0.0754468	0.276	0.219	0.000682185
Fam53b	3.58406e-08	0.0752944	0.338	0.271	0.000619254
Slc7a8	1.24779e-06	0.0752724	0.531	0.473	0.0215593
0610040J01Rik	1.90882e-09	0.0752477	0.308	0.257	3.29805e-05
Marchf7	4.24085e-08	0.0751394	0.297	0.24	0.000732733
Vav1	5.91237e-09	0.0751326	0.32	0.267	0.000102154
Rgs2	4.10234e-05	0.0749711	0.608	0.541	0.708802
Ptbp3	4.83214e-07	0.0749257	0.433	0.366	0.00834897
Myh9	5.65415e-07	0.0748733	0.424	0.368	0.00976925
Ifnar2	5.95188e-07	0.0747575	0.521	0.461	0.0102837
Cct4	2.2602e-07	0.0746816	0.427	0.366	0.00390518
Chd7	6.93598e-07	0.0746214	0.368	0.315	0.011984
Ccl5	0.00078353	0.0746156	0.023	0.021	1
Mapre1	3.55563e-07	0.0746105	0.42	0.361	0.00614342
Rasgrp3	2.80079e-06	0.0744125	0.409	0.357	0.048392
Cpsf6	2.29676e-07	0.0743597	0.349	0.287	0.00396834
Hook3	2.87707e-06	0.0743232	0.375	0.32	0.0497099
Ubn2	6.09391e-06	0.0742741	0.43	0.363	0.10529
Syngr2	2.37173e-06	0.0742141	0.64	0.585	0.0409788
Tnfsf13b	8.6367e-09	0.0742111	0.269	0.22	0.000149225
Fam102b	8.23406e-06	0.0741056	0.53	0.479	0.142268
C3ar1	7.3085e-06	0.0738748	0.413	0.362	0.126276
Washc4	4.32181e-07	0.0738744	0.382	0.321	0.00746722
Rpl5	1.01116e-05	0.0738737	0.77	0.705	0.174709
Atxn7l3b	2.23381e-06	0.0738656	0.443	0.386	0.0385958
Nipbl	1.79973e-06	0.0738584	0.404	0.346	0.0310958
Fam91a1	1.05961e-07	0.0738531	0.351	0.293	0.0018308
Cops5	2.10427e-11	0.0736179	0.193	0.143	3.63576e-07
Lrrk1	6.79847e-09	0.073579	0.316	0.257	0.000117464
Ppp1r12a	3.75073e-07	0.073578	0.366	0.298	0.00648052
Hck	9.25856e-07	0.0735079	0.495	0.439	0.0159969
Tia1	5.0374e-06	0.0734808	0.352	0.291	0.0870363
Pkn1	1.12667e-06	0.07333	0.482	0.426	0.0194666
Fmnl3	6.75789e-08	0.0732458	0.353	0.297	0.00116763
Tmem33	1.00316e-07	0.0731797	0.361	0.301	0.00173325
Tmem245	3.78935e-08	0.0729614	0.229	0.182	0.000654724
Mafg	1.10564e-05	0.0729071	0.442	0.387	0.191032
Ints6l	4.43162e-06	0.0727828	0.456	0.398	0.0765695
Cul1	2.56882e-07	0.0727319	0.351	0.293	0.00443841
2510039O18Rik	9.78307e-12	0.0725058	0.198	0.149	1.69032e-07
Snrnp70	4.73165e-06	0.0724734	0.829	0.804	0.0817535
Ppp3ca	5.65937e-06	0.0724109	0.4	0.348	0.0977826
Gcn1	3.25642e-07	0.0723775	0.323	0.272	0.00562644
Arhgap12	3.84718e-09	0.0723716	0.25	0.192	6.64716e-05
Hps3	1.0059e-06	0.0723275	0.382	0.334	0.0173799
Plxnb2	4.72572e-06	0.0720492	0.57	0.504	0.0816509
Gpr34	2.62007e-06	0.0719703	0.982	0.978	0.0452696
Naaa	3.76218e-09	0.0719667	0.241	0.191	6.50029e-05
Hjurp	8.83096e-08	0.0719168	0.233	0.181	0.00152581
Spata13	2.47569e-09	0.0718641	0.247	0.197	4.2775e-05
Mgat2	1.11779e-07	0.0718427	0.342	0.294	0.00193131
Mkln1	3.36981e-06	0.0718383	0.397	0.34	0.0582236
Tmem30a	4.2797e-07	0.0717543	0.361	0.304	0.00739446
Zmiz1	3.01653e-06	0.0717143	0.42	0.363	0.0521196
Pros1	4.07171e-06	0.0716737	0.577	0.516	0.070351
Leng8	1.21303e-05	0.0716302	0.588	0.543	0.209588
Cd48	6.05544e-06	0.0716068	0.567	0.512	0.104626
Mef2d	5.68279e-09	0.0713626	0.246	0.194	9.81873e-05
Fam193a	3.4248e-09	0.0713243	0.215	0.165	5.91737e-05
Tnfrsf21	1.72186e-08	0.0712908	0.309	0.258	0.000297504
Mlxipl	7.02995e-07	0.071287	0.394	0.336	0.0121464
Lgals9	1.30458e-06	0.0712504	0.43	0.375	0.0225406
Ppp6r3	4.44023e-09	0.0712479	0.21	0.161	7.67183e-05
Plekho1	6.10419e-06	0.0712346	0.677	0.61	0.105468
Ctss	3.73876e-10	0.0712271	1	1	6.45983e-06
Slc35b2	8.56361e-09	0.0712147	0.263	0.21	0.000147962
Tns1	3.80502e-09	0.0712101	0.222	0.173	6.57432e-05
Prkcd	7.17269e-06	0.0712035	0.584	0.53	0.12393
Sgpl1	4.24252e-08	0.0711464	0.312	0.257	0.000733023
Mtdh	4.0198e-06	0.0710055	0.876	0.837	0.0694542
Itgam	6.75622e-06	0.0710014	0.89	0.852	0.116734
Cct8	3.28693e-07	0.0708997	0.398	0.337	0.00567916
Hsp90b1	2.14416e-06	0.070754	0.926	0.917	0.0370468
Anxa3	2.11267e-06	0.0706382	0.892	0.857	0.0365027
Prcp	8.71561e-07	0.0706305	0.426	0.376	0.0150588
Zmynd8	1.99942e-06	0.0703618	0.3	0.254	0.0345459
Kdm2a	1.03532e-06	0.0703091	0.319	0.265	0.0178883
H2-Q7	8.78042e-08	0.0702662	0.128	0.089	0.00151708
Sun2	9.78397e-09	0.0701889	0.242	0.191	0.000169047
Mier1	3.65608e-06	0.0701244	0.373	0.324	0.0631697
Cnot6l	1.50583e-07	0.0701124	0.285	0.241	0.00260178
Dst	6.78258e-05	0.0699999	0.581	0.535	1
Zkscan3	6.34552e-07	0.0698833	0.3	0.252	0.0109638
Srgap2	1.53577e-05	0.0698196	0.849	0.814	0.26535
Msl1	4.89149e-07	0.0697242	0.335	0.275	0.00845151
Cct6a	2.32821e-07	0.0695998	0.317	0.265	0.00402269
Zmym5	8.31564e-08	0.0695797	0.234	0.188	0.00143678
P2rx4	1.36461e-06	0.0695642	0.347	0.306	0.0235777
Zfp871	8.16005e-08	0.0695181	0.272	0.224	0.00140989
Large1	6.96446e-09	0.0694236	0.234	0.185	0.000120332
Rpl4	1.67244e-05	0.069092	0.819	0.792	0.288964
Zbtb7a	3.89599e-06	0.0690574	0.319	0.275	0.067315
Ly6e	4.56211e-05	0.0690484	0.898	0.865	0.788241
Lrba	1.03115e-05	0.0690153	0.382	0.326	0.178162
Rassf4	4.57839e-07	0.0689989	0.293	0.25	0.00791054
Cd2ap	2.52536e-05	0.0689161	0.517	0.471	0.436332
Glb1	1.99358e-11	0.068871	0.183	0.133	3.44451e-07
Taok2	1.65101e-09	0.0688055	0.204	0.156	2.85262e-05
Cds1	1.11364e-09	0.0687494	0.214	0.165	1.92414e-05
Irf8	3.75412e-05	0.0687436	0.773	0.73	0.648637
Fcgr2b	1.98922e-05	0.0686902	0.636	0.585	0.343697
Pcmtd1	1.43003e-06	0.0686394	0.321	0.272	0.0247081
Luc7l2	5.00063e-05	0.0685964	0.767	0.719	0.864008
Slc37a2	1.95745e-09	0.0684627	0.216	0.171	3.38209e-05
Pon3	2.80206e-08	0.0684134	0.262	0.218	0.00048414
Tpt1	5.31404e-07	0.0683876	1	0.999	0.0091816
Eif4ebp2	1.18731e-08	0.0683293	0.237	0.188	0.000205144
Dock2	1.70071e-06	0.068292	0.416	0.371	0.0293848
Retreg1	1.94939e-05	0.0681333	0.577	0.512	0.336815
Tap2	2.0301e-07	0.0680213	0.337	0.281	0.0035076
Man1a	2.20817e-06	0.067977	0.364	0.322	0.0381527
Foxp1	1.47034e-06	0.0679084	0.284	0.231	0.0254046
Rps6	1.45009e-05	0.0677026	0.902	0.871	0.250546
Axl	1.36183e-10	0.0676047	0.097	0.064	2.35297e-06
Gpr107	3.11904e-08	0.0676005	0.236	0.19	0.000538907
Cdk13	1.45705e-08	0.0674827	0.228	0.176	0.000251749
Tmem37	9.33096e-06	0.0673909	0.504	0.458	0.16122
Sel1l	2.29736e-08	0.0673416	0.243	0.19	0.000396938
Nfkb1	8.79868e-06	0.0672516	0.429	0.371	0.152024
Mlec	1.04517e-05	0.0671807	0.49	0.433	0.180585
Stx16	2.27682e-05	0.0671423	0.493	0.439	0.393388
Slc15a3	4.26429e-05	0.0671161	0.393	0.355	0.736784
St3gal5	2.08244e-05	0.0670837	0.492	0.44	0.359805
Psmd8	1.32733e-07	0.0670781	0.315	0.264	0.00229336
Dennd4a	5.31013e-05	0.0670391	0.479	0.421	0.917484
Phip	1.866e-05	0.0670328	0.321	0.273	0.322408
Pnisr	4.7127e-05	0.0669625	0.808	0.772	0.814261
Taok3	5.90952e-08	0.0667127	0.213	0.167	0.00102105
Cct3	2.12045e-07	0.0666897	0.291	0.244	0.00366372
Cxxc5	1.91201e-05	0.066688	0.488	0.443	0.330358
Plekha1	6.10001e-08	0.0666861	0.224	0.18	0.00105396
Fuca1	9.89728e-06	0.0666463	0.505	0.44	0.171005
Lipa	4.53554e-07	0.0666263	0.287	0.24	0.0078365
Scamp2	1.43834e-05	0.0665938	0.853	0.822	0.248517
Gdi2	1.27852e-05	0.0664749	0.834	0.797	0.220903
Xiap	7.86963e-06	0.0664009	0.416	0.36	0.135971
Igbp1	3.95874e-08	0.066297	0.27	0.216	0.00068399
Cybc1	1.65233e-06	0.0662226	0.369	0.324	0.0285489
Dnmt3a	4.03622e-06	0.0660645	0.285	0.236	0.0697379
Sptlc2	2.49417e-08	0.0658863	0.252	0.206	0.000430943
Tbl1x	1.97075e-08	0.065752	0.192	0.154	0.000340505
Tmem50a	9.10514e-06	0.0657349	0.791	0.743	0.157319
Itpr2	1.34614e-05	0.0657248	0.389	0.343	0.232585
Plpp1	1.82487e-09	0.0657037	0.203	0.154	3.15302e-05
Whrn	3.99121e-06	0.065702	0.341	0.291	0.0689602
Cep170	4.96089e-07	0.0656	0.263	0.213	0.00857143
Prpf40a	2.65343e-06	0.0655541	0.308	0.259	0.045846
Arl10	5.4901e-07	0.0654722	0.337	0.28	0.0094858
Mbnl2	8.43652e-06	0.0654512	0.334	0.28	0.145766
Fam49b	1.08078e-05	0.0653995	0.837	0.799	0.186737
Fmnl1	5.27846e-07	0.0653506	0.306	0.255	0.00912012
Mau2	8.9937e-08	0.0653014	0.242	0.193	0.00155393
Specc1	1.39932e-05	0.0652556	0.364	0.321	0.241775
Rbbp6	3.38669e-06	0.0651798	0.296	0.248	0.0585152
Dock10	0.000104306	0.0651598	0.558	0.509	1
4931406C07Rik	1.49434e-08	0.0651529	0.19	0.149	0.000258192
Marchf1	1.59102e-05	0.0651352	0.443	0.406	0.274896
Gtf2h2	1.84296e-05	0.0651091	0.468	0.414	0.318427
BC028528	5.08496e-07	0.0650591	0.328	0.28	0.00878579
Tmem170b	1.75035e-07	0.0650512	0.252	0.202	0.00302426
Ilvbl	2.59001e-08	0.065049	0.225	0.173	0.000447502
Chst7	1.56154e-07	0.0650281	0.244	0.198	0.00269804
Ubl3	3.78416e-05	0.0649795	0.532	0.479	0.653828
Rel	1.07309e-06	0.0649487	0.273	0.23	0.0185409
Csf2rb	4.07237e-09	0.0649283	0.201	0.149	7.03623e-05
Otulinl	1.20392e-05	0.0649007	0.869	0.825	0.208014
Immt	1.38242e-06	0.064862	0.296	0.242	0.0238855
Cd300a	2.89676e-05	0.064815	0.504	0.454	0.500501
Nfat5	4.81761e-06	0.0648119	0.283	0.229	0.0832387
Cysltr1	6.71842e-06	0.064671	0.381	0.338	0.116081
Zfp90	6.37404e-07	0.0646709	0.267	0.219	0.0110131
Atrx	0.000216504	0.0646503	0.498	0.448	1
Eif5b	2.58461e-05	0.0644905	0.354	0.304	0.446569
Siglech	1.5277e-05	0.0644875	0.961	0.942	0.263956
Srrm2	2.49289e-05	0.0644713	0.898	0.861	0.430722
Acox3	3.99071e-06	0.0644024	0.336	0.287	0.0689515
Ctsf	4.87458e-05	0.0643574	0.597	0.542	0.84223
Sppl3	6.53659e-08	0.0643195	0.245	0.192	0.00112939
Nrros	3.66227e-06	0.064294	0.341	0.29	0.0632766
Slc15a4	2.3374e-07	0.0642534	0.264	0.216	0.00403856
Ccnt2	2.04005e-05	0.0642491	0.375	0.319	0.35248
Abi1	7.88501e-07	0.0641654	0.29	0.237	0.0136237
Adora3	4.33366e-06	0.0641318	0.375	0.325	0.074877
Il6st	5.21999e-06	0.0641115	0.323	0.275	0.090191
Tor1aip1	3.19224e-05	0.0638846	0.462	0.411	0.551555
Mknk1	1.05013e-05	0.0638561	0.421	0.372	0.181441
Hspd1	7.63477e-07	0.0638542	0.278	0.229	0.0131914
Jmjd1c	0.000140315	0.0638249	0.478	0.42	1
Kmt2a	7.28949e-06	0.0638134	0.279	0.232	0.125948
Inpp4b	1.13985e-06	0.0637978	0.261	0.217	0.0196943
Csad	4.35298e-05	0.0636313	0.376	0.324	0.752108
Fermt3	0.000109273	0.0635909	0.69	0.638	1
Nr3c1	3.20112e-05	0.0635829	0.393	0.338	0.553089
Smo	2.22299e-07	0.0635677	0.221	0.174	0.00384089
Itsn2	2.93644e-07	0.0635565	0.245	0.196	0.00507358
Eif3m	2.16046e-06	0.0635347	0.382	0.325	0.0373285
Clcn4	4.92914e-06	0.0635251	0.304	0.257	0.0851657
Zranb2	2.0906e-05	0.0635031	0.392	0.345	0.361214
Nucb1	5.29875e-06	0.0634698	0.386	0.338	0.0915518
Gpr146	2.16402e-07	0.0634345	0.225	0.18	0.00373899
Arrb2	5.91068e-05	0.063338	0.594	0.538	1
Tmem165	5.89302e-07	0.0632117	0.29	0.234	0.010182
Ctcf	1.3269e-06	0.0631639	0.282	0.233	0.0229262
Vcam1	7.96871e-09	0.0631502	0.106	0.071	0.000137683
Tap1	7.77754e-10	0.0631453	0.176	0.13	1.3438e-05
P4ha1	7.26674e-05	0.0629557	0.463	0.422	1
Pnp	0.000239698	0.0629108	0.656	0.601	1
Sdf4	5.54777e-05	0.0628098	0.578	0.523	0.958544
Tent5c	7.90666e-06	0.0626263	0.287	0.249	0.136611
Rgmb	1.81042e-07	0.0626236	0.251	0.207	0.00312804
Calhm2	9.71968e-08	0.0625969	0.247	0.201	0.00167937
Stab1	0.000207134	0.0625133	0.505	0.464	1
Arhgap4	3.27859e-06	0.0625077	0.306	0.257	0.0566474
Ms4a6d	3.63989e-05	0.0624682	0.511	0.458	0.628901
Igtp	9.28877e-11	0.0624244	0.153	0.114	1.60491e-06
Camk2d	0.000142127	0.0622879	0.509	0.445	1
Ctbs	1.7819e-07	0.062231	0.242	0.198	0.00307877
Sbno2	1.70457e-07	0.0621916	0.225	0.186	0.00294515
Arhgap39	6.03474e-06	0.0621093	0.337	0.281	0.104268
Ccdc47	3.51732e-06	0.0621061	0.318	0.268	0.0607722
Tab2	2.24117e-05	0.062092	0.365	0.311	0.38723
Laptm5	2.66623e-09	0.0620714	0.998	0.997	4.60671e-05
N4bp1	3.0203e-06	0.0620472	0.29	0.244	0.0521848
Snx17	1.87716e-05	0.0619699	0.426	0.374	0.324336
Tut7	1.52734e-05	0.0619585	0.309	0.267	0.263894
Cops3	1.54784e-10	0.0619041	0.148	0.102	2.67436e-06
Wdr26	2.06075e-05	0.0617989	0.388	0.336	0.356056
Resf1	7.85534e-05	0.0617689	0.389	0.351	1
Akr1b10	1.17796e-05	0.0617533	0.333	0.276	0.203529
Kmt2e	0.000112084	0.0617097	0.436	0.375	1
Ccl9	0.000263931	0.0616598	0.235	0.215	1
Safb2	2.69649e-05	0.0615956	0.358	0.301	0.4659
Hs6st1	4.13841e-08	0.06153	0.212	0.165	0.000715034
Tmem59	1.19416e-05	0.0615206	0.882	0.853	0.206328
Sla	1.34764e-06	0.0615109	0.3	0.259	0.0232845
Ldb1	6.47404e-06	0.061481	0.318	0.273	0.111858
Zfp445	6.11954e-06	0.0613891	0.274	0.223	0.105733
Bmpr2	2.29371e-07	0.0613411	0.235	0.186	0.00396307
Capza2	9.81696e-06	0.0613214	0.919	0.896	0.169617
Numa1	1.4394e-05	0.0611423	0.316	0.264	0.2487
Fes	9.29494e-07	0.0611333	0.295	0.249	0.0160598
Atp2a2	8.96684e-06	0.0610964	0.262	0.219	0.154929
Peli1	0.000110963	0.0610842	0.408	0.359	1
Glg1	4.32616e-07	0.0610746	0.223	0.174	0.00747474
Ep300	1.90572e-05	0.0610734	0.34	0.279	0.329271
Zmynd11	3.73153e-05	0.0610724	0.352	0.304	0.644733
C1qc	4.35426e-13	0.0610462	1	1	7.52329e-09
Lpxn	3.65152e-07	0.0610453	0.271	0.226	0.0063091
Prkcb	2.47076e-06	0.0609939	0.281	0.23	0.0426897
Arhgap30	8.76413e-05	0.0607895	0.482	0.44	1
Pan3	8.29801e-05	0.0607324	0.402	0.348	1
Tmx4	1.47242e-05	0.0607073	0.303	0.262	0.254404
Ubr2	2.16441e-07	0.0606783	0.197	0.155	0.00373967
Sh3bp1	1.85191e-06	0.0606703	0.308	0.259	0.0319973
Il21r	3.09332e-05	0.060484	0.422	0.373	0.534463
Tmem50b	5.02473e-07	0.0604376	0.23	0.189	0.00868172
Pik3cg	4.0998e-06	0.0604284	0.303	0.266	0.0708363
Adprh	2.43615e-05	0.0603383	0.422	0.363	0.420918
Mindy2	7.09614e-05	0.0602315	0.361	0.317	1
Nsd1	0.000130008	0.0601852	0.412	0.366	1
Pdcd6ip	1.20557e-06	0.0601761	0.252	0.208	0.0208299
Ctnnb1	2.77791e-05	0.0601718	0.415	0.36	0.479967
Mast3	4.16109e-08	0.0600531	0.201	0.16	0.000718953
Rtn1	1.14935e-05	0.0599774	0.298	0.253	0.198584
Cab39	2.62367e-07	0.0598899	0.222	0.177	0.00453318
Btbd9	7.20058e-06	0.0598152	0.31	0.261	0.124412
Ggt5	1.57557e-07	0.0597893	0.203	0.157	0.00272227
Akap9	0.000120187	0.0596775	0.349	0.306	1
Casp8	2.83671e-05	0.0596055	0.418	0.373	0.490126
Arpc2	0.000138491	0.0596052	0.799	0.754	1
Kmt2c	1.69218e-05	0.0595661	0.274	0.23	0.292374
Zbtb4	8.77768e-07	0.0595252	0.222	0.179	0.0151661
Mfsd10	1.00231e-07	0.0594416	0.225	0.179	0.0017318
Slc31a2	1.47128e-06	0.0593601	0.273	0.224	0.0254207
Pten	7.83438e-05	0.059204	0.423	0.372	1
Rcsd1	6.86941e-05	0.0591719	0.415	0.364	1
Pbxip1	7.09237e-05	0.0591504	0.347	0.297	1
Sbno1	2.90317e-05	0.059094	0.295	0.244	0.501609
Pcmt1	5.21758e-06	0.0590812	0.304	0.262	0.0901493
Dnase2a	0.000130871	0.0590445	0.481	0.424	1
Rbm25	0.000482613	0.0590046	0.656	0.614	1
Adam10	0.000136726	0.0588824	0.439	0.39	1
Adam17	2.75809e-05	0.0588798	0.367	0.31	0.476543
Itpripl2	1.30576e-07	0.0587924	0.198	0.154	0.00225609
Tmbim6	6.63626e-06	0.0587339	0.943	0.919	0.114661
Tor1a	5.78055e-08	0.0587119	0.207	0.159	0.000998763
Nop56	1.59147e-06	0.0586479	0.216	0.18	0.0274974
Unc50	7.63553e-06	0.0585732	0.338	0.286	0.131927
Atf7ip	9.24247e-05	0.0585287	0.328	0.28	1
Adh5	2.38486e-06	0.0585222	0.3	0.247	0.0412056
Ikbkb	3.3013e-05	0.0583825	0.359	0.308	0.570399
Cyb561a3	2.70977e-06	0.0583161	0.265	0.219	0.0468194
Fam168a	3.76698e-06	0.0582812	0.218	0.178	0.0650859
Magt1	0.000217865	0.0582606	0.4	0.353	1
Myo1b	1.83195e-08	0.0582032	0.158	0.122	0.000316524
Msn	0.000272064	0.0581613	0.635	0.58	1
Trim5	2.174e-06	0.0581612	0.203	0.172	0.0375623
Zfp652	0.000239528	0.0580477	0.471	0.421	1
Nptn	0.000224763	0.0580366	0.646	0.581	1
Pigk	1.10876e-06	0.0580142	0.241	0.2	0.0191572
Itgav	2.24683e-05	0.0579345	0.313	0.256	0.388207
Fam120b	1.63673e-06	0.0578984	0.211	0.166	0.0282794
Mgat4a	0.000366438	0.0578971	0.551	0.507	1
Fcho2	0.000146384	0.0577027	0.428	0.384	1
Cst7	2.04002e-05	0.0576573	0.093	0.077	0.352475
Canx	0.000272573	0.057648	0.721	0.678	1
Ythdf2	1.02766e-05	0.0575847	0.282	0.236	0.177559
Tmem168	2.42565e-07	0.0575497	0.213	0.17	0.00419104
Traf5	1.1584e-09	0.0574882	0.142	0.106	2.00148e-05
Irf2bpl	2.45557e-06	0.0574547	0.201	0.167	0.0424274
H2-Oa	6.39153e-07	0.0574	0.214	0.177	0.0110433
Ophn1	0.000489115	0.0573378	0.546	0.487	1
Vav2	2.61546e-07	0.0572418	0.194	0.155	0.00451899
Eif3a	0.000476558	0.057215	0.474	0.432	1
Ppp2ca	9.13317e-05	0.0571621	0.42	0.367	1
Lpin2	2.66209e-05	0.0571329	0.288	0.249	0.459957
Itga6	0.000338338	0.0571141	0.466	0.416	1
Ankrd12	0.000439218	0.0570998	0.285	0.241	1
9930021J03Rik	9.25834e-08	0.0570354	0.171	0.132	0.00159966
Ube2e1	1.53685e-06	0.0569587	0.248	0.198	0.0265537
Comtd1	1.88762e-06	0.0569362	0.265	0.222	0.0326143
Slamf6	8.55492e-08	0.0568711	0.169	0.13	0.00147812
Ppp6r1	7.14915e-07	0.0568375	0.233	0.19	0.0123523
Ankrd10	7.18191e-06	0.056802	0.253	0.209	0.124089
Stk24	1.09837e-06	0.0567847	0.234	0.189	0.0189776
Stat1	3.66649e-05	0.0567513	0.211	0.172	0.633496
Arap3	0.000104948	0.0567442	0.37	0.324	1
Atp5b	0.000206739	0.0567011	0.56	0.513	1
Scarb2	0.000240218	0.0566067	0.504	0.448	1
Tmem219	5.92145e-05	0.0564348	0.4	0.341	1
Trafd1	4.05488e-05	0.05642	0.326	0.282	0.700602
Parp14	0.000132799	0.0564172	0.248	0.212	1
Abca1	0.000405017	0.0563997	0.417	0.378	1
Faf2	1.10791e-06	0.0563882	0.21	0.164	0.0191425
Rnf6	2.85469e-06	0.0563827	0.226	0.178	0.0493234
Kcnk6	5.14772e-06	0.0563554	0.26	0.215	0.0889423
Ppig	0.000169827	0.0562839	0.339	0.291	1
Tnfrsf1a	8.39311e-05	0.0562387	0.452	0.403	1
Rap1b	0.000318003	0.0561506	0.726	0.676	1
Cd63	0.00707638	0.0560682	0.788	0.787	1
Stat3	3.68723e-06	0.056057	0.232	0.192	0.063708
Hfe	0.000103643	0.0559248	0.402	0.359	1
Brd4	2.26411e-05	0.0559175	0.267	0.228	0.391194
Arhgap27	1.28932e-06	0.0559154	0.224	0.186	0.0222768
Zbtb20	0.00560609	0.0558743	0.448	0.429	1
Arsb	0.000318991	0.0558494	0.409	0.36	1
Gls	7.97423e-05	0.0558053	0.326	0.289	1
Galnt7	3.94237e-07	0.0557779	0.149	0.117	0.00681162
Med13l	4.16221e-06	0.0557632	0.208	0.166	0.0719146
Ythdf3	2.0094e-06	0.0555448	0.207	0.168	0.0347184
Yme1l1	1.58104e-05	0.0555007	0.259	0.211	0.273173
Man2b2	4.22065e-07	0.0554776	0.205	0.164	0.00729244
Clcn3	1.66279e-05	0.0554577	0.226	0.187	0.287297
Tmx3	5.63297e-05	0.0554538	0.318	0.269	0.973264
Maf	0.00188745	0.0554375	0.853	0.826	1
Vgll4	0.000272553	0.0554183	0.418	0.37	1
Clock	9.31705e-07	0.0553347	0.178	0.142	0.016098
Trim56	1.25562e-06	0.0553264	0.172	0.136	0.0216946
Lcp2	2.39097e-05	0.0551911	0.302	0.26	0.413112
Tsc22d2	4.53455e-06	0.0551553	0.207	0.169	0.078348
Gns	0.000426091	0.0551087	0.691	0.63	1
Bcap31	0.000323895	0.0550431	0.58	0.526	1
Gigyf1	0.000158595	0.0550342	0.335	0.293	1
Ttyh3	1.04717e-05	0.0549958	0.246	0.198	0.180929
Ddost	0.000354429	0.0549768	0.581	0.525	1
F11r	0.000150507	0.0549667	0.915	0.875	1
Tmcc3	0.000945528	0.054945	0.625	0.575	1
Kdm7a	1.36624e-05	0.0548964	0.241	0.197	0.236059
Rtcb	1.35158e-05	0.0548426	0.27	0.234	0.233525
Nktr	0.00180578	0.0547946	0.568	0.508	1
Ralgps1	1.83001e-07	0.0547879	0.177	0.134	0.00316189
Vasp	0.000237311	0.0547846	0.477	0.427	1
Thoc2l	0.000812992	0.0547844	0.317	0.275	1
Lpcat1	1.3133e-05	0.054691	0.255	0.211	0.226911
Cr1l	8.41082e-05	0.0546752	0.342	0.296	1
Serpinf1	1.94025e-05	0.054666	0.218	0.184	0.335236
Nhlrc3	7.03196e-07	0.0546624	0.19	0.155	0.0121498
Stt3a	3.17557e-05	0.0546431	0.306	0.265	0.548675
Mgll	5.6008e-05	0.054464	0.247	0.206	0.967706
Mapk14	2.65617e-05	0.0544593	0.295	0.252	0.458933
Pld3	6.34543e-05	0.0544514	0.298	0.257	1
Il16	1.12864e-05	0.054449	0.273	0.224	0.195007
Ncl	0.00120502	0.0543508	0.448	0.402	1
Narf	2.55445e-06	0.0543376	0.202	0.158	0.0441358
Gatad2b	0.000172405	0.0542514	0.301	0.26	1
Tmem250-ps	2.19198e-10	0.0542378	0.118	0.082	3.7873e-06
Uqcrc2	1.33736e-05	0.0542028	0.3	0.251	0.231068
Abcc3	1.54886e-05	0.0541083	0.276	0.23	0.267612
Pbrm1	0.000192459	0.0540599	0.294	0.251	1
Eprs	3.70968e-06	0.0539898	0.197	0.154	0.0640958
N4bp2l1	1.89837e-05	0.0539881	0.281	0.233	0.328
Appbp2	3.14642e-08	0.0539101	0.146	0.106	0.000543638
Hsp90aa1	0.0016759	0.053831	0.483	0.44	1
Ccnt1	1.31845e-06	0.0538179	0.174	0.136	0.0227801
Chst1	1.25794e-05	0.0537652	0.195	0.155	0.217347
Ndufs2	1.28049e-05	0.0537272	0.274	0.229	0.221243
Sec14l1	0.000107635	0.0537113	0.327	0.279	1
Tra2b	0.000343959	0.0536633	0.378	0.333	1
Tbc1d9	1.24969e-05	0.0536393	0.245	0.208	0.215921
Scaf11	0.000741238	0.0536313	0.397	0.349	1
Malt1	6.54534e-07	0.053631	0.171	0.133	0.011309
Rtn3	0.000595661	0.0535917	0.511	0.465	1
Tmpo	4.26038e-06	0.0534986	0.182	0.146	0.0736109
Edem1	0.0003187	0.0534606	0.415	0.376	1
Cep192	5.50517e-06	0.0534406	0.229	0.189	0.0951183
Efcab14	4.94912e-06	0.053371	0.201	0.165	0.085511
Fam111a	2.22436e-05	0.0533495	0.217	0.185	0.384325
Lamp1	1.28991e-05	0.0533015	0.985	0.983	0.222871
Cnbp	0.000515047	0.0532893	0.622	0.57	1
Slc16a3	1.73905e-07	0.0532499	0.15	0.114	0.00300474
Senp2	0.000683568	0.0532406	0.482	0.434	1
Taz	0.000663938	0.0532308	0.498	0.44	1
Rab6b	2.50915e-05	0.0531934	0.249	0.209	0.43353
Tpr	0.000578857	0.0531517	0.353	0.318	1
Tm9sf2	0.000227846	0.053084	0.391	0.349	1
Trem2	2.82999e-06	0.0530762	0.999	0.997	0.0488966
Asap1	0.000482065	0.0529881	0.459	0.414	1
Ets1	1.12909e-05	0.0529704	0.236	0.197	0.195084
Ccdc93	1.93013e-06	0.0529274	0.196	0.156	0.0333488
Tmem68	1.58939e-07	0.0528331	0.174	0.134	0.00274614
Ghitm	3.03508e-05	0.0528064	0.286	0.246	0.524401
Sipa1l2	9.11167e-06	0.0527983	0.249	0.207	0.157431
Cd52	0.0203247	0.0527937	0.756	0.741	1
Ptpra	0.000831829	0.0527868	0.474	0.419	1
Crk	4.44937e-06	0.0526795	0.22	0.179	0.0768763
Pabpc1	0.0017025	0.0525833	0.723	0.684	1
Crebrf	6.05764e-05	0.0525754	0.244	0.201	1
Eif2a	8.52697e-07	0.0525572	0.191	0.154	0.0147329
Srpr	2.21774e-05	0.0525372	0.266	0.223	0.38318
Pdk1	6.99344e-05	0.0525057	0.275	0.238	1
Ppp2r1a	5.25192e-08	0.0524931	0.158	0.116	0.000907427
Bzw1	3.27193e-05	0.0524816	0.268	0.224	0.565325
Rere	0.000127444	0.0524467	0.305	0.26	1
Baz1a	3.22209e-06	0.0524041	0.183	0.149	0.0556713
Lasp1	1.66483e-05	0.0523861	0.243	0.202	0.287649
Syncrip	7.76016e-05	0.0523733	0.284	0.248	1
Stk38	9.57261e-05	0.0523558	0.273	0.228	1
Ppt1	0.000739474	0.0523308	0.589	0.541	1
Dennd1c	0.000554584	0.0523146	0.447	0.407	1
Gtpbp2	0.000445629	0.0522936	0.405	0.351	1
Ehmt1	2.97685e-08	0.0522658	0.129	0.096	0.000514341
Eif4e	3.84617e-06	0.0522451	0.235	0.195	0.0664542
Aftph	0.000218785	0.0522255	0.32	0.264	1
Odf2	1.71817e-07	0.052204	0.143	0.11	0.00296865
Wdr20	4.0113e-07	0.0522016	0.171	0.128	0.00693072
Fam13b	7.19326e-07	0.0522016	0.163	0.129	0.0124285
Eif2ak2	2.21844e-05	0.0521889	0.168	0.135	0.383302
Anapc5	8.28665e-05	0.052046	0.299	0.253	1
Cd14	0.00602919	0.0520092	0.702	0.647	1
Pld1	2.36623e-05	0.0519702	0.238	0.202	0.408838
Mfsd1	1.14799e-05	0.0519193	0.228	0.19	0.198349
Oxa1l	1.06654e-06	0.0518871	0.184	0.142	0.0184277
Mfng	8.98591e-05	0.0518741	0.35	0.308	1
Scn1b	0.000542629	0.0518644	0.372	0.342	1
Wdr37	6.44606e-08	0.0517497	0.147	0.112	0.00111375
Plbd2	0.000101086	0.0517305	0.323	0.283	1
Smg9	2.38506e-07	0.0517246	0.151	0.116	0.0041209
Dyrk2	9.6521e-07	0.0516785	0.164	0.125	0.0166769
Mbtps1	4.79705e-08	0.0516427	0.146	0.109	0.000828834
Bfar	2.78211e-05	0.0516202	0.232	0.185	0.480693
Maea	1.19546e-07	0.051564	0.159	0.122	0.00206552
Slc29a1	7.88943e-05	0.0515343	0.306	0.268	1
Kmt5b	6.38005e-05	0.0514139	0.228	0.196	1
Mettl1	7.01903e-08	0.051387	0.12	0.087	0.00121275
Memo1	2.3107e-06	0.051385	0.186	0.149	0.0399242
Inpp5k	1.25448e-06	0.0513739	0.179	0.142	0.0216749
Tsn	0.000417857	0.0513079	0.364	0.313	1
Atf1	1.38085e-05	0.0512001	0.236	0.197	0.238583
Rbm39	0.000508913	0.0511879	0.872	0.848	1
Arid1a	0.000573046	0.0511543	0.38	0.33	1
Abraxas2	8.90973e-06	0.0511465	0.216	0.18	0.153942
Naip2	6.13235e-07	0.0511391	0.17	0.136	0.0105955
Iffo1	0.000370872	0.0511019	0.367	0.316	1
Sema4d	0.000335152	0.0510684	0.344	0.299	1
Zup1	0.000526582	0.051065	0.323	0.281	1
Hivep3	0.000654419	0.0510265	0.353	0.315	1
Cep250	2.66975e-07	0.0509869	0.138	0.106	0.00461279
Ncoa2	6.13042e-08	0.0509767	0.131	0.096	0.00105921
Pitpnb	3.32134e-07	0.0508796	0.155	0.119	0.00573861
Kdm2b	9.49152e-05	0.0508719	0.271	0.23	1
Ints3	4.92262e-08	0.0508615	0.13	0.098	0.00085053
Slc9a9	0.000120199	0.0508576	0.303	0.263	1
Naalad2	1.26507e-05	0.0507781	0.203	0.166	0.218579
Ext2	1.01413e-07	0.0507692	0.158	0.122	0.00175221
Zc3hav1	6.72906e-06	0.0507664	0.195	0.158	0.116265
Hnrnph1	0.00138967	0.0507597	0.474	0.431	1
Agmo	1.98053e-05	0.0507322	0.239	0.203	0.342196
Smu1	2.69333e-07	0.0507041	0.17	0.132	0.00465353
Rnpep	0.000550828	0.0506428	0.4	0.355	1
Pla2g4a	3.67212e-05	0.0505432	0.24	0.207	0.634469
Snx20	0.000192056	0.0505209	0.321	0.278	1
Reep3	0.00173129	0.0505014	0.447	0.401	1
Rad21	2.30791e-06	0.0504538	0.174	0.136	0.039876
Lrpprc	5.09956e-08	0.0504391	0.126	0.094	0.000881101
Klf7	0.000626909	0.0504142	0.231	0.203	1
Cd82	0.000414053	0.0503595	0.361	0.313	1
Rc3h2	2.75294e-05	0.050304	0.205	0.162	0.475653
Rsrc1	2.9034e-05	0.0502952	0.227	0.192	0.50165
Btbd7	3.72731e-05	0.0502641	0.2	0.165	0.644004
Tbl1xr1	2.18903e-05	0.0502461	0.218	0.18	0.37822
Rbm5	0.00189057	0.0501956	0.417	0.373	1
Herpud1	0.00269567	0.050181	0.511	0.469	1
Atp8a2	0.000193902	0.0501589	0.331	0.29	1
Lacc1	0.00128667	0.050143	0.442	0.404	1
Cdc5l	2.70168e-06	0.0501153	0.173	0.139	0.0466797
Zbtb18	2.68862e-05	0.0500468	0.231	0.196	0.464541
Adcy7	0.000460748	0.0500118	0.365	0.329	1
Sipa1	0.000835633	0.0499511	0.492	0.445	1
Arhgef40	0.000402516	0.0499459	0.31	0.272	1
Phf3	0.000699018	0.0499115	0.346	0.303	1
Hspa9	4.98216e-06	0.0498321	0.19	0.154	0.0860817
Herpud2	3.48713e-07	0.0498158	0.154	0.119	0.00602507
Atat1	6.0807e-06	0.049734	0.178	0.142	0.105062
Slc6a6	0.00131343	0.0497168	0.402	0.363	1
Rapgef5	0.0019143	0.0497105	0.445	0.417	1
Tram1	0.00126945	0.0496695	0.514	0.463	1
Ifngr2	0.00149511	0.0495939	0.572	0.52	1
Gmps	8.83136e-07	0.0495816	0.154	0.121	0.0152588
Ufl1	5.00712e-05	0.0495248	0.223	0.186	0.86513
Cmklr1	0.00016159	0.0495027	0.302	0.259	1
Ppp4r3b	1.50408e-05	0.0495022	0.181	0.148	0.259875
Anp32a	0.0010464	0.0495006	0.472	0.419	1
Zfp703	1.97004e-07	0.0494944	0.13	0.097	0.00340384
B4galt6	9.9799e-07	0.0494693	0.153	0.118	0.0172433
Gnpda1	2.28569e-05	0.0494688	0.212	0.182	0.394922
Ube2k	0.00011637	0.0494432	0.266	0.223	1
Phf20l1	0.000963664	0.0494399	0.324	0.286	1
Cspp1	0.00033623	0.0494213	0.232	0.2	1
Mob3c	7.85298e-06	0.0494002	0.177	0.142	0.135684
Npc1	0.000979051	0.0493303	0.351	0.302	1
Fam3a	1.54041e-05	0.0492764	0.238	0.203	0.266152
Mib1	5.4944e-06	0.0492557	0.177	0.139	0.0949323
Trim44	0.000413788	0.0492439	0.324	0.281	1
Neurl1a	4.62701e-06	0.0492198	0.178	0.138	0.0799456
Tmed9	0.000992553	0.0492177	0.778	0.736	1
Zdhhc20	0.000909176	0.0491869	0.375	0.332	1
Ddx24	0.000439394	0.0490891	0.319	0.276	1
Insig2	2.17272e-05	0.0490809	0.209	0.175	0.375403
Fnip1	0.000102662	0.0490598	0.232	0.192	1
Strada	1.34322e-06	0.0490436	0.165	0.129	0.0232081
Mob1a	0.000284772	0.0490277	0.322	0.286	1
Fcgr3	0.000296307	0.0490235	0.962	0.948	1
Nfatc2	5.65311e-07	0.0490158	0.15	0.115	0.00976745
Atp2c1	0.00208618	0.048998	0.554	0.503	1
Prrc2c	0.00317457	0.0489474	0.514	0.46	1
Nfe2l2	0.00209597	0.0489414	0.462	0.416	1
Akna	3.38043e-05	0.0488899	0.235	0.198	0.584071
Usp2	0.00233649	0.0488367	0.407	0.361	1
Tent5a	0.00682299	0.048831	0.372	0.343	1
Mbd6	5.24644e-06	0.0488061	0.19	0.153	0.090648
Ptpro	3.20323e-06	0.0487773	0.166	0.134	0.0553454
Eif4h	0.000877519	0.0487687	0.459	0.417	1
Plod1	0.000275186	0.048754	0.298	0.256	1
Ireb2	4.20454e-06	0.0487032	0.161	0.128	0.072646
Lars2	4.47712e-06	0.0487026	0.161	0.132	0.0773557
Nfam1	0.000556176	0.048667	0.358	0.32	1
Tax1bp1	0.00129329	0.0486583	0.366	0.327	1
Usp35	2.27379e-05	0.0486174	0.201	0.166	0.392865
Zfp950	0.00206563	0.0485774	0.321	0.283	1
Pofut1	1.11261e-06	0.0485546	0.157	0.122	0.0192238
B230219D22Rik	0.00151125	0.048535	0.399	0.357	1
Pum1	0.000353852	0.048531	0.263	0.227	1
Sash3	2.29023e-06	0.0485141	0.174	0.14	0.0395706
Dpp7	1.62511e-06	0.0484785	0.158	0.12	0.0280787
Mboat7	1.78041e-05	0.0484725	0.211	0.17	0.307618
Dram2	0.000130195	0.0484645	0.283	0.237	1
Fubp1	0.00368507	0.0484156	0.465	0.419	1
Gaa	9.55867e-06	0.0483645	0.19	0.155	0.165155
Hspa13	8.01145e-07	0.0483645	0.151	0.114	0.0138422
Hltf	0.000128113	0.0483301	0.242	0.207	1
Tgfa	2.08447e-06	0.0483269	0.168	0.136	0.0360154
Hsf1	1.54637e-06	0.0483267	0.165	0.128	0.0267182
Gxylt1	0.000159552	0.0482597	0.22	0.187	1
Ppp1r9b	1.11618e-05	0.0482184	0.198	0.158	0.192853
Tlr7	0.000107985	0.0481605	0.254	0.225	1
Slc44a2	0.000126347	0.0481276	0.264	0.224	1
Ssrp1	2.44981e-06	0.048101	0.166	0.132	0.0423278
Zbtb1	8.17556e-05	0.0480776	0.196	0.167	1
Slc35f6	9.28257e-06	0.0480699	0.185	0.151	0.160384
Trp53	0.000249638	0.0480686	0.287	0.249	1
Fkbp15	0.000192573	0.0480638	0.27	0.236	1
Cerk	0.000365915	0.0480472	0.324	0.278	1
Cyp4f13	2.3811e-05	0.0480399	0.208	0.167	0.411406
Nipa2	0.000752099	0.0480354	0.365	0.329	1
Maml2	5.6545e-06	0.0480272	0.168	0.132	0.0976985
Cnot2	8.1177e-05	0.0479933	0.276	0.233	1
Rnf111	5.5e-05	0.0479755	0.223	0.184	0.950291
Kif5b	0.00275725	0.0479446	0.453	0.412	1
Ddx6	0.000322885	0.0479293	0.264	0.223	1
Rab1a	0.000146459	0.0478956	0.275	0.235	1
Gsk3b	0.00267931	0.0478936	0.407	0.365	1
Tmem127	4.07577e-08	0.0478893	0.118	0.085	0.000704211
Arhgap45	0.00407596	0.0478603	0.794	0.745	1
Nadk	1.27793e-05	0.0478533	0.197	0.159	0.220801
Akt1	0.000539653	0.0478286	0.386	0.339	1
Ociad1	0.00065461	0.0478278	0.379	0.329	1
N4bp2l2	0.00153707	0.0477949	0.354	0.306	1
I830077J02Rik	6.50402e-05	0.0477732	0.236	0.205	1
Manba	2.21993e-07	0.0477439	0.14	0.106	0.0038356
Prpf19	1.06573e-06	0.0477169	0.158	0.121	0.0184136
Ergic3	0.00154772	0.0477145	0.558	0.495	1
Tmed7	0.000983521	0.0477136	0.421	0.375	1
Fli1	0.00159028	0.0477059	0.393	0.355	1
Gnaq	0.000728288	0.0476995	0.312	0.269	1
P4hb	0.000520252	0.0476366	0.321	0.278	1
Sf3b1	0.00271809	0.0475728	0.701	0.666	1
Arhgef2	0.000380675	0.0475145	0.284	0.253	1
Sar1b	0.000543416	0.0475119	0.4	0.352	1
Itfg1	4.39262e-05	0.0474733	0.221	0.176	0.758958
Ddi2	1.50706e-05	0.0474364	0.174	0.14	0.260391
Sbds	0.000219038	0.0474281	0.272	0.234	1
Sh3pxd2a	5.68338e-08	0.0474105	0.111	0.08	0.000981975
Ykt6	2.74878e-05	0.0473918	0.206	0.172	0.474933
Ncf2	0.00139654	0.0472858	0.46	0.417	1
Htt	1.75993e-06	0.0472824	0.14	0.101	0.030408
Pik3r5	2.49664e-07	0.0472742	0.134	0.102	0.00431369
Bmt2	9.41054e-08	0.0472564	0.114	0.086	0.00162595
Crbn	2.05195e-06	0.0472242	0.157	0.124	0.0354536
Map3k2	2.22536e-05	0.0472224	0.182	0.146	0.384498
Ang	0.00247217	0.0472041	0.516	0.477	1
Syk	0.000124153	0.0471707	0.256	0.224	1
Zfp120	6.93961e-07	0.0470796	0.132	0.098	0.0119903
Nhlrc2	6.75121e-07	0.0470784	0.13	0.097	0.0116647
Sfi1	0.000175422	0.0470724	0.224	0.192	1
Rbpms	7.59936e-06	0.0470055	0.157	0.127	0.131302
Usp7	1.62887e-05	0.0469995	0.182	0.148	0.281437
Nol11	1.59539e-06	0.0469967	0.164	0.123	0.0275652
Uvssa	0.000104148	0.0469817	0.181	0.15	1
Dync1h1	0.000166409	0.0469808	0.239	0.201	1
Ptp4a2	0.00322189	0.0469506	0.613	0.549	1
H2-DMb1	0.00193327	0.0469423	0.536	0.493	1
Gltp	0.000823852	0.0469075	0.376	0.336	1
Yipf5	0.000148984	0.0468994	0.259	0.22	1
Rsl1d1	0.000565765	0.0468756	0.351	0.296	1
Pnpla7	0.000957195	0.0468598	0.324	0.278	1
Ncstn	0.000188297	0.046856	0.275	0.237	1
Myo1f	0.000235871	0.046844	0.282	0.252	1
Pnn	0.00678064	0.0468234	0.52	0.478	1
Arl8b	0.000131209	0.0467587	0.256	0.221	1
Eif2s2	0.00311326	0.0467095	0.426	0.387	1
Tubgcp5	0.00288608	0.0467036	0.369	0.326	1
BC005624	0.000317863	0.0466854	0.313	0.269	1
Rin2	0.000545847	0.0466587	0.28	0.245	1
Dnajc5	0.000356021	0.0466408	0.282	0.237	1
Psen1	3.53186e-05	0.0466378	0.207	0.175	0.610235
Matr3	0.000810948	0.0466374	0.28	0.246	1
Add1	9.22269e-05	0.0466312	0.223	0.181	1
Camk1	0.00182556	0.0466269	0.819	0.781	1
Ubap2l	0.00254538	0.0466064	0.413	0.368	1
Orai1	0.00269577	0.0465972	0.586	0.528	1
Psmd3	6.90379e-06	0.0465786	0.183	0.142	0.119284
Znrf1	0.000257923	0.046548	0.268	0.229	1
Pgd	0.000313981	0.0465461	0.282	0.249	1
Ccni	0.00238407	0.046522	0.473	0.421	1
Bcl2a1a	0.000441474	0.0465117	0.236	0.203	1
Itpkb	0.000113935	0.0464827	0.214	0.178	1
Cmtm7	0.00384321	0.0464792	0.734	0.698	1
Tpp2	7.95549e-05	0.046468	0.211	0.171	1
Pycard	0.00300352	0.0464594	0.796	0.757	1
Rsu1	0.0006132	0.0464283	0.376	0.325	1
Dpy19l4	0.00012807	0.0464181	0.216	0.181	1
Slc35b3	5.40475e-07	0.0464123	0.129	0.098	0.00933832
Ago2	1.41066e-05	0.0463748	0.163	0.13	0.243734
Tcf20	4.69159e-07	0.0463721	0.129	0.098	0.00810612
Cdc37l1	0.00137662	0.0463533	0.275	0.24	1
Slc30a9	2.45601e-05	0.0463417	0.186	0.152	0.424349
Fuca2	0.000379515	0.0463359	0.314	0.271	1
Tnfrsf1b	0.00028197	0.0463356	0.277	0.243	1
Rictor	5.26224e-05	0.0462721	0.158	0.127	0.90921
Cux1	0.00130938	0.0462382	0.364	0.323	1
Rchy1	5.87258e-05	0.0462339	0.2	0.166	1
Klhl6	4.25035e-05	0.0461824	0.212	0.183	0.734376
Eif3c	0.00140982	0.0461648	0.368	0.328	1
Edem2	0.00187587	0.0461553	0.507	0.453	1
Camta2	2.20764e-06	0.0461509	0.153	0.122	0.0381436
Pias1	0.000139649	0.0461107	0.221	0.189	1
Rapgef6	0.00143672	0.0461092	0.328	0.292	1
Zc3h13	0.00015719	0.0461042	0.176	0.148	1
Zfp148	0.00022477	0.0460976	0.229	0.191	1
Tardbp	0.00129756	0.0460801	0.319	0.28	1
Gnpda2	2.24401e-05	0.0460718	0.181	0.145	0.387721
Snrpb2	7.75682e-05	0.0460704	0.226	0.191	1
Mgat4b	7.92693e-05	0.0460255	0.237	0.206	1
Pon2	0.00152445	0.046025	0.423	0.374	1
Gapvd1	0.000254374	0.0460212	0.241	0.204	1
Zfp36l1	0.0242322	0.0459915	0.538	0.507	1
Mark2	0.000102967	0.0459568	0.225	0.181	1
St8sia6	9.8559e-08	0.0459513	0.095	0.068	0.0017029
Med15	1.14796e-05	0.0459264	0.168	0.133	0.198344
Dapp1	0.00133878	0.0459109	0.378	0.34	1
Wdr83os	0.00177427	0.0458775	0.474	0.434	1
Ranbp10	8.76372e-05	0.0457508	0.208	0.175	1
Eif3l	1.57235e-05	0.045726	0.196	0.16	0.271671
Kdelr1	0.000390678	0.0457072	0.309	0.267	1
Ik	0.000155369	0.0456972	0.224	0.193	1
Tyk2	1.62739e-05	0.0456928	0.18	0.145	0.28118
AC149090.1	0.00359115	0.0456734	0.926	0.919	1
Trim12c	0.000458712	0.0456566	0.224	0.191	1
Hgsnat	3.11163e-07	0.0456269	0.132	0.099	0.00537628
Psmc6	0.00020298	0.0456041	0.263	0.218	1
Plgrkt	0.00420183	0.0455975	0.541	0.493	1
Agpat3	0.000641115	0.0455525	0.29	0.249	1
Asb13	8.54317e-06	0.0455311	0.162	0.128	0.147609
Apobec1	2.53998e-05	0.0454919	0.168	0.137	0.438858
Cbl	0.00220277	0.0454849	0.391	0.355	1
Degs1	8.00674e-05	0.0454676	0.215	0.174	1
Alg5	0.000887666	0.0454596	0.391	0.346	1
Ccdc115	4.84378e-05	0.0454556	0.227	0.193	0.836908
Zbtb37	0.000125768	0.0454074	0.166	0.136	1
Mat2a	0.00843109	0.0454001	0.409	0.365	1
Vcp	0.00227721	0.0453877	0.405	0.352	1
Ube2i	0.00147066	0.04534	0.468	0.425	1
Pik3r1	0.00599668	0.04533	0.466	0.415	1
Sfswap	9.67429e-05	0.0453267	0.198	0.161	1
Ptk2b	2.09022e-05	0.0452558	0.181	0.149	0.361148
Chordc1	0.000156861	0.0452548	0.221	0.184	1
Csnk2a1	0.0020281	0.0452515	0.364	0.315	1
Bach1	0.000705248	0.0451421	0.28	0.247	1
Fam76b	0.000151844	0.0451374	0.227	0.197	1
Nrp2	2.31056e-05	0.0450627	0.132	0.106	0.399218
Nfatc1	6.44544e-05	0.0450588	0.2	0.161	1
Nrf1	2.1849e-06	0.0450536	0.128	0.099	0.0377508
Ppfia4	0.00477864	0.0450441	0.687	0.661	1
Mfsd11	3.54702e-05	0.0450055	0.183	0.148	0.612855
Pik3cd	0.000351898	0.0449177	0.256	0.215	1
Tnrc6c	0.00158537	0.0449127	0.319	0.278	1
Naa40	1.15209e-06	0.0448669	0.121	0.09	0.0199058
Tm9sf3	0.0050437	0.0448544	0.549	0.498	1
Hhex	0.00257913	0.0448375	0.376	0.347	1
Tfg	1.89336e-05	0.0447952	0.192	0.157	0.327136
Eif5	0.0038395	0.0447939	0.372	0.33	1
Mycbp2	0.00786774	0.0447813	0.604	0.553	1
Ube3c	1.42452e-05	0.0447797	0.161	0.129	0.246128
Yy1	0.00112322	0.0447778	0.332	0.294	1
Sdha	0.00106686	0.0447613	0.359	0.299	1
Snx29	0.00234485	0.0447611	0.359	0.313	1
Slc26a2	2.73312e-06	0.0447227	0.136	0.105	0.0472229
Tnks2	0.000122163	0.044666	0.221	0.181	1
Slc23a2	5.08544e-06	0.0446458	0.146	0.116	0.0878662
Ppil4	3.70595e-05	0.0446268	0.179	0.147	0.640314
Wdr1	0.000856694	0.0446152	0.331	0.287	1
P3h2	1.16045e-06	0.0446038	0.139	0.109	0.0200502
Hnrnpul1	0.0015662	0.0445557	0.349	0.315	1
Ywhae	0.00416101	0.0445312	0.643	0.607	1
Vps9d1	0.000516097	0.0445282	0.246	0.207	1
Ppm1b	4.0076e-06	0.0445065	0.144	0.106	0.0692434
Kdm3b	0.00026612	0.0445026	0.205	0.167	1
Fbrs	1.97158e-05	0.0444923	0.177	0.145	0.34065
Rapgef1	2.63743e-06	0.0444658	0.143	0.11	0.0455695
Rap1gds1	0.00184119	0.0444486	0.391	0.353	1
Wbp1l	1.07302e-05	0.0444467	0.153	0.122	0.185397
Lilra5	4.10452e-06	0.0444027	0.118	0.089	0.0709179
Dcaf13	4.78388e-07	0.04438	0.122	0.089	0.00826558
2510009E07Rik	5.95214e-05	0.0443746	0.178	0.145	1
Nudt5	4.92346e-05	0.0443457	0.17	0.139	0.850675
Rnmt	3.11038e-05	0.0443452	0.159	0.133	0.537411
Tbc1d23	0.000998236	0.0443427	0.269	0.23	1
Mark3	0.00103882	0.0443156	0.287	0.248	1
Idh2	0.000862583	0.0442862	0.306	0.274	1
Gcc2	0.00011196	0.0442683	0.174	0.141	1
Rnf8	1.02853e-06	0.0442327	0.124	0.089	0.0177709
Fam114a2	0.000701583	0.044217	0.269	0.23	1
Tank	7.40145e-06	0.0441834	0.133	0.103	0.127882
Atp6v1b2	0.000236013	0.0441752	0.235	0.199	1
Tnfaip8	0.00265707	0.0441704	0.389	0.356	1
Cnnm3	3.39324e-07	0.0441629	0.117	0.085	0.00586284
Supt5	2.08343e-05	0.0441294	0.168	0.137	0.359975
Wdr33	0.00124522	0.0441273	0.344	0.306	1
Brd1	0.00276485	0.0441168	0.381	0.339	1
Plcg1	2.76825e-06	0.0441104	0.127	0.098	0.0478298
Snx13	2.64148e-05	0.0440857	0.162	0.136	0.456395
Fndc3a	0.000213355	0.0440801	0.22	0.183	1
Slc38a10	0.000503259	0.0440426	0.28	0.245	1
Prpf39	0.000623289	0.0440403	0.247	0.215	1
Smap2	0.00555019	0.0440354	0.809	0.776	1
Slc35b1	1.96388e-05	0.04401	0.171	0.133	0.33932
Snx10	0.00100902	0.043993	0.28	0.247	1
Erp29	0.00156851	0.0439747	0.911	0.874	1
Sec11a	0.0018402	0.0439622	0.441	0.393	1
Sltm	0.00273475	0.0439489	0.3	0.258	1
Cep68	0.000123692	0.0439402	0.202	0.175	1
Hcst	0.000170067	0.0439085	0.181	0.153	1
Tsc1	3.61692e-06	0.0438441	0.118	0.087	0.0624931
Zfp740	0.000819183	0.0438266	0.268	0.235	1
Tmem115	6.3452e-08	0.0438194	0.101	0.072	0.00109632
Ildr2	4.76563e-05	0.043806	0.156	0.126	0.823405
Slmap	9.93015e-05	0.043783	0.208	0.169	1
Tspan33	1.87931e-06	0.0437603	0.119	0.09	0.0324707
Cnot6	3.1367e-06	0.0437339	0.13	0.103	0.054196
St6galnac4	0.00183031	0.0437275	0.409	0.361	1
Vps4b	0.000315039	0.0436825	0.249	0.214	1
Pcif1	2.28923e-05	0.0436752	0.17	0.136	0.395533
Sypl	0.00363244	0.0436645	0.394	0.344	1
Aif1	0.00198387	0.0436423	0.929	0.916	1
Ubald1	9.44581e-06	0.0436291	0.152	0.119	0.163205
Pds5a	0.000615083	0.043626	0.234	0.198	1
Hsd17b12	0.000363984	0.0435802	0.253	0.208	1
Plxdc1	8.22693e-05	0.0435559	0.206	0.172	1
Pacsin2	0.000936633	0.0435118	0.307	0.264	1
Tmed3	0.00418436	0.0435067	0.526	0.484	1
Slc4a7	0.000451841	0.0434863	0.237	0.205	1
Tmed4	0.000157446	0.0434825	0.226	0.19	1
Tpcn1	0.000895235	0.0434417	0.26	0.221	1
0610030E20Rik	0.00052244	0.0434288	0.237	0.206	1
Slc30a5	2.03532e-05	0.0433844	0.153	0.122	0.351663
Scmh1	3.14172e-05	0.0433659	0.146	0.114	0.542827
Sh3gl1	0.0017876	0.0433572	0.319	0.284	1
Golga4	0.00113694	0.0433556	0.234	0.199	1
Fam129a	4.83332e-06	0.0433502	0.13	0.103	0.0835101
Nrp1	0.00101635	0.0433464	0.264	0.229	1
Cox7a2l	0.00878439	0.0433313	0.676	0.625	1
Scpep1	0.000313561	0.0433253	0.239	0.205	1
Mapk8	5.96965e-07	0.0432801	0.101	0.074	0.0103144
Csnk1g1	3.78675e-06	0.0432701	0.123	0.093	0.0654274
Prkar1a	0.00332444	0.0432038	0.425	0.384	1
Herc2	0.00616209	0.043153	0.49	0.438	1
Lrrfip1	0.00132664	0.0431088	0.285	0.255	1
Capza1	0.00059985	0.0430997	0.286	0.251	1
Naa35	0.00270608	0.0430849	0.348	0.306	1
Cct7	0.00069403	0.043071	0.293	0.255	1
Cxcl10	0.192078	0.0430616	0.016	0.012	1
Trim34a	3.55617e-06	0.0430257	0.131	0.101	0.0614435
Eif4g1	0.00211654	0.04302	0.328	0.285	1
Caprin1	0.00123106	0.0430119	0.29	0.255	1
Pcnx3	3.01175e-05	0.0429924	0.166	0.136	0.52037
Smarca2	0.0012335	0.0429885	0.24	0.21	1
Liph	0.000211154	0.0429615	0.189	0.164	1
Usp40	8.03097e-06	0.042952	0.125	0.101	0.138759
Pgam1	0.00711194	0.0429496	0.439	0.399	1
Ids	1.50958e-05	0.042928	0.154	0.126	0.260825
Etv3	6.40096e-05	0.0429009	0.165	0.135	1
Rnf5	0.000389136	0.0428891	0.238	0.207	1
Cryzl1	1.41875e-05	0.0428876	0.149	0.115	0.245131
Mmp14	1.83486e-07	0.0428811	0.097	0.067	0.00317027
Brd8	0.00107557	0.0428233	0.25	0.212	1
Ago1	7.22932e-05	0.042815	0.178	0.149	1
Samsn1	0.00386829	0.0427932	0.383	0.352	1
Csf3r	0.00659177	0.042742	0.602	0.555	1
Rcc2	2.77077e-05	0.0426987	0.169	0.138	0.478734
Man1c1	0.00221567	0.0426729	0.351	0.311	1
Zfp710	0.00462546	0.0426593	0.428	0.387	1
Elovl1	0.000269325	0.0425814	0.231	0.19	1
Crebzf	0.000740933	0.0425808	0.234	0.199	1
Ppp2r2a	6.02568e-06	0.0425617	0.122	0.091	0.104112
Zc3h7a	0.00284706	0.0424743	0.3	0.268	1
Klk8	0.00930419	0.042456	0.604	0.554	1
Npnt	5.96548e-05	0.0424474	0.131	0.106	1
Tmem64	2.13569e-05	0.0424359	0.157	0.124	0.369004
Cyth3	6.84628e-05	0.0424301	0.164	0.13	1
Eef1g	0.00610059	0.0423885	0.51	0.465	1
Rcn2	0.000200157	0.0423871	0.191	0.157	1
Pkd1	2.38212e-05	0.0423837	0.153	0.12	0.411582
Rbm4b	0.00231263	0.0423812	0.252	0.22	1
Cnot1	1.21644e-05	0.0423722	0.136	0.107	0.210177
Rp9	0.00192319	0.0423692	0.341	0.3	1
Vamp3	0.000318711	0.04234	0.244	0.204	1
Sall3	0.000993186	0.0423226	0.225	0.194	1
Slc30a7	4.51187e-06	0.0423212	0.128	0.103	0.0779561
Prdm2	0.000133035	0.0423155	0.188	0.154	1
Dhrs7	0.00125733	0.0422809	0.321	0.283	1
Parvg	0.000758864	0.0422673	0.27	0.24	1
H13	0.000838261	0.042264	0.27	0.226	1
Tspan18	1.38013e-05	0.0422346	0.13	0.103	0.238459
Erlin2	4.3682e-06	0.0421998	0.13	0.101	0.0754737
Rp2	0.00210677	0.0421944	0.337	0.303	1
Lnpep	0.00295338	0.0421898	0.332	0.291	1
Tbc1d14	0.000307034	0.0421766	0.214	0.184	1
Pbx2	7.8715e-05	0.0421682	0.185	0.153	1
Tlr3	0.00044265	0.042101	0.194	0.166	1
Rsrc2	0.00988597	0.0420748	0.439	0.398	1
Tet3	0.00154983	0.0420322	0.262	0.226	1
Pes1	1.40943e-07	0.0420134	0.104	0.074	0.00243521
Helz	0.000784259	0.0419493	0.21	0.174	1
Dnajb9	0.00157227	0.0419434	0.286	0.242	1
Rbm22	0.000234068	0.0419045	0.201	0.17	1
4833420G17Rik	0.00116124	0.0418809	0.275	0.232	1
Clec4a3	0.0055107	0.0418581	0.389	0.366	1
Slamf8	1.74624e-05	0.0418352	0.128	0.101	0.301716
Trim12a	0.00296537	0.0418149	0.313	0.275	1
Srp72	0.00044317	0.0417999	0.213	0.184	1
Tnpo1	0.000237392	0.0417649	0.209	0.178	1
Fbxl20	0.000737058	0.0417594	0.229	0.203	1
Zyg11b	3.85081e-05	0.0417228	0.141	0.11	0.665342
Tm2d3	0.000986799	0.041696	0.317	0.273	1
Lcor	1.49233e-05	0.0416557	0.141	0.11	0.257845
Dpp8	0.000374679	0.041647	0.203	0.17	1
Mlxip	2.62544e-05	0.0416466	0.146	0.123	0.453623
Icosl	0.000123374	0.041643	0.174	0.142	1
Trim30a	0.00761057	0.0416194	0.32	0.288	1
Tmcc1	0.00332617	0.0415932	0.266	0.224	1
Snx9	5.56952e-06	0.0415838	0.124	0.096	0.0962302
Mlph	0.00288749	0.0415534	0.325	0.292	1
Trio	0.000583485	0.0415451	0.213	0.178	1
Rexo1	0.00023279	0.0415288	0.207	0.175	1
Spopl	6.88993e-05	0.041507	0.152	0.125	1
Filip1l	0.000464681	0.0414686	0.188	0.157	1
Arhgdib	0.00977432	0.0414442	0.664	0.628	1
Pggt1b	0.000586415	0.041434	0.21	0.179	1
Ylpm1	0.000161425	0.0413761	0.169	0.141	1
Med1	0.00170368	0.0413752	0.264	0.231	1
Prune2	0.000232397	0.0413605	0.171	0.14	1
Gpaa1	7.98976e-05	0.0413479	0.181	0.146	1
Casp8ap2	4.29396e-05	0.0412964	0.125	0.098	0.741911
Slc46a3	0.000176371	0.0412864	0.185	0.157	1
Hnrnpab	0.00220061	0.0412465	0.311	0.277	1
Mfsd14b	6.58539e-06	0.041236	0.126	0.096	0.113782
Rnpepl1	0.000133423	0.0412316	0.175	0.143	1
Xbp1	0.0104367	0.0412177	0.481	0.446	1
Fip1l1	0.000817054	0.0412051	0.22	0.19	1
Irak1	0.00311416	0.0411965	0.312	0.273	1
Zfp512	0.000705567	0.0411702	0.213	0.18	1
Kbtbd2	7.91755e-05	0.0411451	0.171	0.138	1
Alas1	0.000181335	0.0411357	0.194	0.161	1
Ccl6	0.035779	0.0411329	0.363	0.333	1
Map3k1	2.35664e-05	0.0411281	0.141	0.113	0.40718
Pum2	0.00243141	0.0411113	0.312	0.272	1
Madd	0.00232306	0.0410154	0.265	0.233	1
Mdm4	0.00450064	0.0410085	0.351	0.313	1
Aebp2	0.000129845	0.0410066	0.168	0.138	1
Proser1	2.39691e-06	0.0409858	0.113	0.085	0.0414138
Dnajc8	0.00174456	0.0409729	0.307	0.262	1
Tm9sf4	0.00142005	0.0409488	0.231	0.203	1
Pfkl	0.00076657	0.0409372	0.235	0.206	1
Nf1	0.000131192	0.0409307	0.165	0.139	1
Klhl24	0.00501514	0.0409224	0.328	0.29	1
Agps	0.000348	0.0409174	0.204	0.173	1
Med20	4.56739e-06	0.0408751	0.119	0.091	0.0789154
Ptar1	4.68052e-06	0.0408691	0.103	0.077	0.0808701
Imp3	0.000436694	0.0408422	0.235	0.195	1
Chfr	0.000316898	0.040818	0.207	0.166	1
Fus	0.0160647	0.0408029	0.743	0.711	1
Was	0.000671534	0.0407893	0.252	0.225	1
Lcorl	0.000414329	0.0407789	0.152	0.131	1
Prmt1	0.000532076	0.040777	0.243	0.206	1
Map3k3	3.62449e-06	0.0407731	0.122	0.096	0.062624
Trmt1l	0.000731237	0.0407248	0.2	0.168	1
Arhgap15	5.19137e-06	0.0407214	0.082	0.062	0.0896965
Skap2	0.008011	0.0407046	0.506	0.462	1
Tmem199	0.000296386	0.0406917	0.21	0.183	1
Sf3b3	0.00051144	0.0406573	0.189	0.156	1
Rnf145	7.18745e-05	0.0406541	0.164	0.135	1
Ttc13	1.17241e-05	0.0406286	0.126	0.099	0.202569
Zhx1	1.52334e-05	0.0406206	0.118	0.089	0.263203
Ebp	0.00222607	0.0406069	0.388	0.341	1
Tomm70a	2.11294e-05	0.0405934	0.129	0.104	0.365074
Eif2s1	0.000954733	0.0405841	0.276	0.245	1
Tifab	0.00164028	0.0405807	0.284	0.252	1
Kansl1l	0.000239429	0.040567	0.18	0.144	1
Sfxn2	1.47017e-06	0.0405657	0.096	0.072	0.0254016
Ankrd17	0.00263898	0.0405634	0.242	0.212	1
Ranbp3	1.2672e-05	0.0405292	0.138	0.107	0.218946
Sipa1l1	0.000375793	0.0405153	0.185	0.158	1
Rsbn1l	0.00509904	0.0405095	0.388	0.354	1
Synj1	0.000133605	0.0404822	0.17	0.138	1
Rab22a	2.38156e-05	0.0404814	0.143	0.116	0.411486
Asb2	0.00012483	0.0404135	0.17	0.141	1
Fbxo3	1.23421e-06	0.0403963	0.106	0.076	0.0213246
Gramd1a	0.00222453	0.0403701	0.288	0.254	1
Rnf4	5.92455e-05	0.0403367	0.153	0.123	1
Rps6kb1	0.000990928	0.0403033	0.205	0.171	1
Lactb	0.0018976	0.0402584	0.269	0.239	1
Ss18	0.000752284	0.0402541	0.25	0.215	1
Sumf1	1.61281e-05	0.0402442	0.141	0.11	0.278661
Il7r	0.000182636	0.0402442	0.122	0.097	1
Akap13	0.0111922	0.0402411	0.547	0.517	1
Chst12	1.55865e-05	0.0402366	0.14	0.11	0.269303
Alkbh1	0.000179639	0.0402345	0.149	0.124	1
Ggta1	0.000118151	0.0402025	0.162	0.133	1
Tcf25	0.0125918	0.0401774	0.501	0.463	1
Dcaf7	3.23565e-06	0.0401661	0.117	0.087	0.0559055
Vps35	0.00342467	0.0401601	0.339	0.297	1
Tcf3	2.69414e-05	0.0401333	0.144	0.115	0.465493
Arhgap25	0.000512594	0.0401124	0.2	0.17	1
Exoc3	0.00102376	0.0400909	0.224	0.192	1
Usf2	0.00781757	0.0400699	0.483	0.435	1
Psmc2	0.00210321	0.0400683	0.313	0.274	1
Morf4l2	0.000533094	0.0400313	0.208	0.18	1
Cars	2.10156e-06	0.0400133	0.106	0.078	0.0363108
Hnmt	0.000307675	0.039962	0.197	0.173	1
Arcn1	0.000655402	0.0399253	0.196	0.168	1
Wipi2	9.22555e-06	0.0399205	0.118	0.088	0.159399
Rragc	0.00104999	0.0399105	0.255	0.221	1
Map4k5	3.12943e-07	0.0398901	0.093	0.065	0.00540703
Sik2	0.00027818	0.0398765	0.145	0.118	1
Siglecf	3.87867e-05	0.0398692	0.115	0.095	0.670157
Erf	0.000537037	0.0398604	0.212	0.18	1
Amfr	0.0028277	0.0398577	0.326	0.287	1
Cers5	3.42599e-06	0.0398041	0.123	0.093	0.0591943
Trim8	0.00405219	0.0397838	0.297	0.264	1
Mtss1	0.000897254	0.0397831	0.197	0.169	1
Ccdc59	0.00116122	0.0397819	0.21	0.179	1
Cotl1	0.0159552	0.0397723	0.731	0.698	1
Mfsd5	8.6247e-06	0.039765	0.125	0.095	0.149018
Ghdc	7.06022e-06	0.0397214	0.103	0.081	0.121987
Nsmce4a	0.000661796	0.0397188	0.245	0.213	1
Tigd2	0.00143469	0.0396994	0.224	0.194	1
Pdgfb	0.0193271	0.0396805	0.484	0.438	1
Clint1	0.00383424	0.0396801	0.326	0.292	1
Nos1ap	0.000181969	0.0396796	0.148	0.122	1
Tasor	0.00676152	0.0396562	0.33	0.288	1
Eif3d	0.000372585	0.0396392	0.206	0.175	1
Tgfbi	8.08361e-06	0.0396351	0.119	0.088	0.139669
Aagab	0.000430229	0.0396345	0.214	0.183	1
Dnm2	0.00756957	0.0396292	0.423	0.379	1
Srrt	0.000474799	0.0395821	0.187	0.153	1
Cdip1	0.000223016	0.0395817	0.158	0.125	1
Itm2c	0.0057031	0.0395519	0.876	0.862	1
Ttc14	0.0210589	0.0395503	0.575	0.54	1
Chd8	0.000704508	0.0395369	0.191	0.158	1
Sdhd	0.00109945	0.0395128	0.281	0.244	1
Pkd2	1.50795e-05	0.0395081	0.119	0.091	0.260544
Erap1	1.99206e-05	0.0394835	0.136	0.109	0.344188
Ythdc1	0.00755946	0.0394815	0.339	0.301	1
Ccar1	0.00393102	0.0394143	0.277	0.239	1
Gpsm3	0.00678937	0.0394049	0.48	0.442	1
Setd1b	0.00108656	0.0393974	0.212	0.176	1
Rela	0.000346384	0.0393874	0.203	0.172	1
Ube2d3	0.0121859	0.039371	0.619	0.573	1
Qrich1	9.86457e-05	0.0393705	0.152	0.128	1
Rb1cc1	0.00526913	0.0393533	0.274	0.236	1
Stxbp2	6.7255e-06	0.0393477	0.123	0.094	0.116203
Brd3	0.000405345	0.0393474	0.165	0.136	1
Mfsd14a	0.000920434	0.0393128	0.23	0.196	1
Cfap97	0.000235188	0.0392982	0.162	0.136	1
Ccnh	6.43908e-05	0.0392521	0.147	0.119	1
Wdfy2	0.000428825	0.0392441	0.175	0.147	1
Ccnd1	0.0106572	0.0391434	0.331	0.297	1
Lman2	0.00367265	0.0391363	0.371	0.334	1
Tcirg1	0.011659	0.0391271	0.52	0.483	1
Naga	0.00204077	0.0391242	0.284	0.249	1
Tbc1d5	0.000691773	0.0391236	0.215	0.181	1
Cndp2	0.00175306	0.0391177	0.275	0.24	1
Ddhd2	0.00230907	0.0390816	0.231	0.196	1
Surf4	0.00362032	0.0390632	0.304	0.262	1
Rilpl1	0.00150144	0.0390579	0.245	0.209	1
Tlr12	3.74709e-05	0.0390442	0.133	0.104	0.647422
Wac	0.0020505	0.0390266	0.223	0.195	1
Cgas	3.86478e-05	0.0390266	0.118	0.092	0.667756
Tlr4	0.00013609	0.0390181	0.161	0.134	1
Havcr2	0.00855752	0.038984	0.465	0.421	1
Mbtps2	3.71766e-05	0.0389121	0.128	0.104	0.642337
Zbtb38	0.00131046	0.0388946	0.179	0.151	1
Mtus1	0.00821154	0.0388879	0.385	0.345	1
Sec13	0.000533908	0.0388879	0.208	0.173	1
Npepps	0.00139493	0.0388713	0.195	0.156	1
Hps4	0.0128825	0.0388561	0.513	0.462	1
Ccm2	6.05607e-05	0.0388102	0.151	0.123	1
Tcof1	7.72955e-05	0.0387825	0.138	0.113	1
Nolc1	1.76685e-05	0.038758	0.114	0.086	0.305277
Dock9	1.2392e-06	0.0387498	0.086	0.057	0.0214108
Afg3l1	0.000151665	0.0386765	0.162	0.133	1
Ppp4r2	0.00149956	0.038663	0.229	0.2	1
Gspt1	0.00952225	0.0386141	0.423	0.377	1
Atxn7	0.000244818	0.0386124	0.144	0.117	1
Sult1a1	0.00178419	0.0386078	0.25	0.218	1
Aup1	0.00671845	0.0386076	0.369	0.333	1
Pepd	4.64781e-05	0.0386034	0.159	0.127	0.803049
Rab3gap1	0.00188094	0.0385835	0.228	0.192	1
Wipf1	0.00168824	0.0385818	0.245	0.212	1
Asxl2	0.00412831	0.0385479	0.24	0.204	1
Tmem65	0.000127296	0.0385115	0.157	0.129	1
Znfx1	0.000279749	0.0385088	0.165	0.135	1
Rab39	2.66867e-05	0.0385058	0.133	0.103	0.461092
Gmfb	0.00111687	0.0384871	0.234	0.199	1
Fkbp7	4.25676e-05	0.0384405	0.141	0.113	0.735483
Cwf19l2	0.00486616	0.0384405	0.278	0.245	1
Zfp207	0.00547176	0.0384242	0.316	0.276	1
Setdb1	2.8715e-05	0.0384169	0.128	0.103	0.496137
4833439L19Rik	0.000180587	0.0384142	0.164	0.139	1
Rsf1	0.00257614	0.0383925	0.221	0.186	1
Mapk1	0.00121735	0.0383901	0.231	0.195	1
Snw1	0.00189393	0.0383864	0.229	0.196	1
Dnajc1	0.00499145	0.0383736	0.281	0.244	1
Cdc40	0.00241525	0.0383457	0.237	0.201	1
Smap1	0.00259406	0.0383157	0.275	0.241	1
Prrc2a	0.00374809	0.0383142	0.297	0.265	1
Gal3st4	1.09113e-06	0.0383134	0.098	0.071	0.0188525
Ubqln1	1.4559e-05	0.0383116	0.136	0.107	0.25155
Srd5a3	0.000863562	0.0382985	0.225	0.197	1
Patz1	1.89149e-06	0.0382968	0.099	0.073	0.0326811
Fbxl3	0.00295607	0.0382502	0.263	0.231	1
Il4ra	0.00110555	0.0382351	0.223	0.193	1
Sharpin	0.000107773	0.0382201	0.147	0.118	1
Scamp1	0.000128411	0.038214	0.148	0.122	1
Mecp2	0.0014462	0.0382003	0.214	0.185	1
Prpf8	0.000212413	0.0381934	0.167	0.136	1
Pxk	0.000516125	0.0381825	0.179	0.15	1
Nectin2	2.87538e-06	0.0381523	0.099	0.074	0.0496809
Bank1	0.0019286	0.0381476	0.197	0.178	1
Tbc1d17	0.00031933	0.0381035	0.181	0.149	1
Cks2	5.62936e-05	0.0380761	0.076	0.065	0.97264
Fgfr1op2	0.00843269	0.038062	0.374	0.327	1
Ppp1cb	0.000792893	0.0380526	0.193	0.157	1
D5Ertd579e	0.00140768	0.0380392	0.206	0.174	1
Casd1	0.000452067	0.0380318	0.179	0.154	1
Ebf3	9.27874e-06	0.0380068	0.11	0.08	0.160318
Ogt	0.0210618	0.0380067	0.541	0.498	1
Trip11	0.00718848	0.0379858	0.261	0.228	1
Stk4	0.000546918	0.0379699	0.187	0.154	1
Blmh	0.000153181	0.0379643	0.159	0.132	1
Kansl3	7.8789e-05	0.0379378	0.135	0.104	1
Ppp3cb	0.000880016	0.0379264	0.197	0.164	1
Ttc39b	0.000186205	0.0379067	0.148	0.125	1
Xpr1	0.000569637	0.0379011	0.155	0.125	1
Heca	0.000890707	0.0378803	0.188	0.162	1
Lrrc3	0.00847923	0.0378749	0.376	0.359	1
Mvp	6.55846e-05	0.0378636	0.131	0.102	1
Mon2	0.000749096	0.0378571	0.194	0.164	1
Ftsj3	1.09357e-05	0.0378492	0.101	0.078	0.188947
Cd302	0.0137823	0.0378277	0.544	0.501	1
Bod1l	0.0223547	0.0378025	0.407	0.37	1
C1galt1c1	0.000387831	0.0378011	0.199	0.164	1
Hspa4	0.0046013	0.0377878	0.284	0.253	1
Zfp800	0.000370148	0.0377666	0.158	0.134	1
Fbl	0.00183322	0.0377603	0.267	0.235	1
Mkrn1	0.00399605	0.037756	0.315	0.278	1
Zswim8	0.000714236	0.0377301	0.176	0.147	1
Nap1l4	0.00230261	0.0377293	0.253	0.223	1
Arid4a	0.0143841	0.0377282	0.351	0.322	1
Ube2h	0.00265915	0.037719	0.235	0.205	1
Dusp6	0.0182976	0.0377155	0.361	0.334	1
Ing4	0.00423371	0.0377132	0.296	0.259	1
Nagk	0.000761897	0.0377127	0.188	0.162	1
BC035044	0.00258949	0.0376976	0.279	0.247	1
Dnajc13	0.000362162	0.0376961	0.177	0.145	1
Myadm	0.000724629	0.0376874	0.215	0.183	1
Osbpl8	0.000106223	0.0376554	0.131	0.103	1
Tuba1b	0.0268363	0.0376248	0.603	0.568	1
Utp11	0.00487012	0.0376202	0.303	0.271	1
Dr1	1.27165e-05	0.0376176	0.124	0.097	0.219716
Tnrc6b	0.0208111	0.0376121	0.386	0.353	1
Yif1a	0.000204028	0.0375892	0.17	0.139	1
Bmf	4.0274e-06	0.0375725	0.104	0.076	0.0695854
Extl3	0.0012449	0.037567	0.223	0.19	1
Pacc1	8.4216e-05	0.0375557	0.153	0.126	1
Rest	0.000773261	0.0375498	0.149	0.123	1
Kdm5a	0.000644106	0.0375343	0.166	0.14	1
Eif3j1	0.00178385	0.0374622	0.228	0.196	1
Csk	0.00734668	0.0374404	0.401	0.366	1
Stx6	0.000447953	0.0374286	0.17	0.139	1
Tm6sf1	0.0212512	0.0374101	0.527	0.492	1
Fech	0.000182471	0.0374061	0.152	0.125	1
Cpne3	0.00136782	0.0373972	0.215	0.181	1
Gm38394	0.00108899	0.0373948	0.187	0.152	1
Ppp1r2	0.00247695	0.0373746	0.265	0.227	1
Sec61a1	0.00177782	0.0373687	0.207	0.175	1
Gm16867	0.00139025	0.0373338	0.216	0.182	1
Cdk8	0.00121245	0.0373213	0.223	0.186	1
Kidins220	0.000950595	0.0372728	0.165	0.135	1
Bbx	0.000487434	0.0372312	0.153	0.127	1
Mosmo	0.000207658	0.0372092	0.144	0.121	1
Gpr155	0.0034838	0.0371797	0.266	0.228	1
Tmem230	0.0017165	0.0371712	0.266	0.23	1
Stx17	0.00012958	0.0371684	0.126	0.102	1
Tnrc6a	0.0132742	0.0371674	0.328	0.296	1
Creb1	0.00764354	0.0371614	0.243	0.209	1
Cpsf3	0.000252426	0.0371361	0.152	0.128	1
Tmem259	0.00407958	0.0371313	0.269	0.24	1
Psmd12	0.00172691	0.0371248	0.246	0.208	1
4932438A13Rik	0.000462617	0.0371128	0.149	0.123	1
Rbm26	0.0139933	0.0371115	0.393	0.36	1
Zfp36	0.161489	0.0370918	0.334	0.316	1
Il13ra1	0.00354681	0.0370882	0.28	0.249	1
Capn3	0.00431133	0.037069	0.304	0.271	1
Fbxo33	7.57176e-05	0.0370593	0.124	0.097	1
Spg21	0.000805549	0.0370545	0.221	0.19	1
Sp110	0.00264558	0.03704	0.24	0.21	1
Rdx	0.0124347	0.0370125	0.331	0.286	1
Map4	0.00798557	0.0370046	0.286	0.25	1
Yes1	0.000957998	0.0369945	0.173	0.148	1
Pcf11	0.00188165	0.0369897	0.191	0.165	1
Exoc5	0.00149796	0.0369377	0.194	0.166	1
Rbm33	0.00144262	0.0369358	0.201	0.168	1
Ier3ip1	0.00845328	0.0369073	0.38	0.346	1
Atf4	0.00748315	0.036897	0.255	0.227	1
Pigt	0.00132604	0.0368786	0.21	0.181	1
Marcksl1	0.000167487	0.0368685	0.083	0.063	1
Gatd3a	8.93632e-06	0.036837	0.121	0.091	0.154402
mt-Nd1	0.0516413	0.0368115	0.916	0.899	1
Eng	0.00143982	0.0368038	0.213	0.183	1
Ogfr	0.00141247	0.0367837	0.209	0.182	1
Lpin1	8.44546e-05	0.0367608	0.126	0.098	1
Tmem131l	0.000205481	0.0367461	0.161	0.133	1
Abcb4	0.000291466	0.0367425	0.135	0.11	1
Pip5k1c	0.000365007	0.0367419	0.166	0.14	1
Hs2st1	0.000288009	0.0367368	0.153	0.124	1
Acvr2b	0.000275694	0.0367289	0.145	0.115	1
Pja2	0.00147124	0.0367257	0.194	0.168	1
Setd5	0.00743298	0.0367123	0.284	0.247	1
Gm4356	2.46037e-07	0.0367007	0.079	0.056	0.00425104
Zfp280d	0.00100733	0.0366803	0.178	0.149	1
Slc49a4	0.000216615	0.036671	0.151	0.125	1
Rnf103	0.000128797	0.0366649	0.139	0.111	1
Trim35	0.00753852	0.0366597	0.268	0.235	1
Ubfd1	6.35163e-05	0.036644	0.136	0.11	1
Stag2	0.00510353	0.0365865	0.259	0.231	1
Ipcef1	7.62664e-07	0.0365813	0.073	0.049	0.0131773
Paics	0.00114887	0.0365784	0.198	0.167	1
Arhgap5	0.0230959	0.0365622	0.889	0.876	1
Nek7	0.0088427	0.0365516	0.348	0.311	1
Golgb1	0.0162735	0.0365371	0.272	0.237	1
Thrap3	0.0104779	0.0365199	0.322	0.289	1
Hadha	0.0044396	0.036519	0.259	0.226	1
Dgkd	0.00446608	0.0365177	0.262	0.235	1
Ldhb	0.0169821	0.0365125	0.845	0.828	1
Uba2	0.00151696	0.0365087	0.228	0.194	1
Rassf2	0.0122741	0.0364782	0.348	0.311	1
Exoc4	0.000898109	0.0364772	0.166	0.138	1
Lsp1	0.0155122	0.0364745	0.301	0.275	1
Mtpn	0.00389086	0.0364683	0.272	0.238	1
Olfml2b	2.81905e-05	0.0364659	0.112	0.086	0.487076
Dock7	3.24163e-05	0.0364653	0.116	0.09	0.560088
Marchf5	0.00220975	0.0364339	0.243	0.21	1
Exosc8	0.000438731	0.0364332	0.18	0.149	1
Vps35l	0.000450774	0.0364124	0.167	0.14	1
Pcna	0.000527507	0.0364022	0.153	0.132	1
Cpd	0.000160852	0.0363843	0.104	0.083	1
Phf21a	0.000925188	0.0363797	0.158	0.127	1
Cyth2	0.000183748	0.0363586	0.153	0.127	1
Ccdc50	0.0142168	0.0363517	0.379	0.337	1
Arpc5	0.0178436	0.03635	0.514	0.474	1
Qars	9.64929e-05	0.0363258	0.132	0.108	1
Rasa4	0.0114163	0.0363102	0.301	0.276	1
Rgs19	0.00744642	0.0362917	0.36	0.327	1
Ak2	0.00853177	0.0362823	0.306	0.27	1
Tor1b	0.00180354	0.0362706	0.204	0.17	1
Mob4	0.00483126	0.0362629	0.296	0.26	1
Huwe1	0.00394368	0.0362311	0.242	0.204	1
Ensa	0.00165629	0.0362286	0.205	0.175	1
Elk4	0.00107533	0.036216	0.177	0.148	1
Rspry1	0.000925242	0.0362155	0.173	0.141	1
Rfc1	0.000122993	0.0362115	0.121	0.1	1
Strn3	0.00263889	0.0361976	0.202	0.178	1
Sec61a2	0.000148737	0.0361773	0.125	0.096	1
Irf5	0.0173006	0.0361622	0.532	0.492	1
Ube3a	0.0144601	0.0361379	0.319	0.289	1
Arid2	0.00110719	0.0361178	0.169	0.142	1
Hnrnpr	0.00944963	0.0361098	0.277	0.244	1
Fem1a	4.5246e-06	0.0360906	0.098	0.071	0.0781761
Aplp2	0.00744582	0.0360868	0.206	0.179	1
Twistnb	0.00127896	0.0360659	0.181	0.154	1
Orai2	0.000393734	0.0360588	0.156	0.129	1
Tmem131	0.000673216	0.0360289	0.166	0.141	1
Hdac1	0.000447571	0.0360281	0.169	0.139	1
Larp1	0.00828708	0.0360059	0.288	0.254	1
Snapc3	8.508e-05	0.0360034	0.117	0.092	1
Aspscr1	2.99662e-05	0.0359906	0.117	0.092	0.517756
Atp1a1	0.00636221	0.0359855	0.29	0.257	1
Arid5b	0.00370191	0.0359518	0.219	0.186	1
Ssbp4	0.0182142	0.0358816	0.569	0.531	1
Ap2m1	0.00481315	0.0358744	0.281	0.25	1
Plcg2	0.00206146	0.0358633	0.239	0.212	1
Emsy	0.00128283	0.0358628	0.154	0.128	1
Chm	1.36312e-05	0.0358558	0.098	0.073	0.23552
Cog8	0.000300723	0.0358473	0.158	0.13	1
Plxna4	0.000836674	0.0358459	0.141	0.117	1
Ctso	0.00913038	0.0358435	0.331	0.294	1
Rab20	0.000181045	0.0358018	0.129	0.103	1
Cop1	0.00138349	0.0358018	0.166	0.14	1
Ip6k1	0.00160499	0.0357724	0.199	0.168	1
Gatb	4.31575e-07	0.0357268	0.082	0.057	0.00745676
Manf	0.0356418	0.0357056	0.62	0.58	1
Ddah2	0.00176934	0.0357051	0.209	0.183	1
Kat8	5.22576e-06	0.0356907	0.102	0.077	0.0902906
Trpc4ap	0.0146467	0.0356571	0.385	0.342	1
Slc38a9	0.00622709	0.035651	0.243	0.209	1
Epn1	0.0134039	0.0356418	0.429	0.389	1
Senp7	0.000556179	0.0356019	0.15	0.123	1
Epc2	0.000325287	0.0355909	0.134	0.11	1
B4galt4	0.00492982	0.0355876	0.29	0.259	1
Tmem123	5.36002e-05	0.0355725	0.113	0.087	0.926104
Smpd1	0.000515045	0.0355568	0.17	0.142	1
Ruvbl1	0.000167385	0.0355476	0.144	0.117	1
Cpsf2	0.000280762	0.0355405	0.126	0.101	1
Fnbp1	0.0257375	0.0355038	0.396	0.357	1
Wdr44	0.00416023	0.0354949	0.226	0.198	1
4933434E20Rik	0.00169021	0.0354936	0.216	0.177	1
Pspc1	0.000160732	0.0354823	0.131	0.102	1
Avl9	0.000457412	0.035479	0.152	0.125	1
Uba7	0.000673457	0.0354707	0.169	0.142	1
2210016F16Rik	0.00100501	0.0354575	0.21	0.183	1
Stxbp5	0.000397504	0.0354405	0.146	0.118	1
Gimap1	0.000393537	0.0354275	0.158	0.134	1
Prrc2b	0.000312412	0.035423	0.139	0.111	1
St7l	7.80262e-05	0.0354156	0.12	0.094	1
Ubac2	0.00168036	0.0354148	0.202	0.175	1
Tbc1d20	0.00030678	0.0353895	0.138	0.113	1
Impdh2	0.00041716	0.0353855	0.163	0.135	1
Rpl26	0.0113195	0.0353845	0.984	0.985	1
Trappc12	0.000238862	0.0353803	0.142	0.118	1
Ppp1r14b	0.0245674	0.0353598	0.662	0.62	1
Gna13	0.00963288	0.0353505	0.305	0.262	1
Clcf1	0.000179538	0.0353378	0.136	0.107	1
Naa15	0.00133885	0.0353349	0.172	0.141	1
Rangap1	5.24063e-06	0.0353153	0.087	0.065	0.0905477
Gclc	0.00186506	0.0353117	0.178	0.15	1
Pds5b	5.81776e-05	0.0353001	0.104	0.082	1
Smc6	0.00622652	0.0352967	0.226	0.196	1
Aip	0.000515779	0.0352673	0.179	0.151	1
Pot1b	0.000127146	0.0352606	0.124	0.1	1
Accs	0.00210309	0.035259	0.216	0.188	1
Ubxn4	0.0160191	0.0352358	0.353	0.319	1
Gdi1	0.0163453	0.0352282	0.372	0.333	1
Secisbp2	0.00140374	0.0352127	0.178	0.153	1
Ilf2	0.00132904	0.0352079	0.161	0.136	1
Lpp	0.000370009	0.0352071	0.109	0.083	1
Nfrkb	7.28844e-05	0.0351819	0.116	0.092	1
Ms4a6c	0.00464714	0.0351762	0.211	0.186	1
Tmem185b	0.000699527	0.035167	0.174	0.147	1
Pdxdc1	0.00037917	0.0351471	0.143	0.119	1
Cmtm3	0.00588751	0.0351413	0.291	0.266	1
Epm2aip1	0.000123284	0.0351401	0.105	0.081	1
Numb	0.0330977	0.0351324	0.536	0.498	1
Rtf1	0.00680754	0.0351287	0.247	0.22	1
Mettl6	8.69295e-06	0.0351209	0.098	0.07	0.150197
Ublcp1	0.00062658	0.0351117	0.163	0.134	1
Scai	1.36414e-05	0.0350909	0.087	0.063	0.235696
Upk1b	0.0367521	0.0350889	0.37	0.343	1
Tnfaip8l2	0.02818	0.035072	0.639	0.606	1
Lemd2	0.00374499	0.035067	0.254	0.221	1
Ino80d	0.00510021	0.0350648	0.226	0.193	1
Dctn1	0.000538162	0.0350554	0.149	0.126	1
Mcm3	4.03781e-05	0.0350504	0.103	0.078	0.697653
Tfam	2.44461e-05	0.0350287	0.107	0.082	0.42238
Slc35a1	0.000355408	0.0350225	0.155	0.13	1
AI837181	0.000762191	0.0349935	0.184	0.159	1
Akap8l	0.0188103	0.0349855	0.385	0.352	1
Cacna1d	0.0111334	0.0349643	0.283	0.249	1
Sp1	0.000378872	0.0349565	0.144	0.12	1
Banp	0.000133673	0.0349513	0.112	0.091	1
Itgb1	0.0249735	0.0349416	0.493	0.455	1
Ccndbp1	0.000474594	0.0349201	0.16	0.137	1
Arfgef1	0.00151016	0.0349133	0.17	0.147	1
Slf2	0.000894297	0.0348874	0.156	0.129	1
Cnot10	0.000110299	0.0348831	0.117	0.091	1
Mctp1	0.000171817	0.0348712	0.121	0.101	1
Chsy1	0.000422156	0.0348606	0.135	0.115	1
Hadhb	0.00520794	0.0348284	0.266	0.231	1
Inka1	0.00463386	0.0347907	0.236	0.209	1
Smarca4	0.000364217	0.0347766	0.134	0.111	1
Ap4m1	0.000163203	0.034734	0.114	0.092	1
Rhot1	0.00295065	0.0347232	0.192	0.166	1
Trim41	0.00169175	0.0346968	0.19	0.161	1
Nbr1	0.00104283	0.0346921	0.156	0.132	1
Atp13a2	0.0040584	0.0346757	0.23	0.202	1
Rhobtb1	0.000665915	0.0346694	0.15	0.129	1
Ogfrl1	0.0280083	0.0346689	0.473	0.431	1
Plaa	8.04513e-06	0.0346654	0.092	0.068	0.139004
Nab2	2.62526e-06	0.0346624	0.085	0.058	0.0453592
Mpv17	0.00256127	0.0346608	0.197	0.168	1
Evi2a	0.0375471	0.034653	0.648	0.612	1
Ncbp3	0.00249406	0.0346509	0.185	0.164	1
Pex7	0.00123356	0.0346504	0.183	0.155	1
Vars	0.000910609	0.0346146	0.158	0.134	1
Fbxl5	0.000985646	0.0345967	0.152	0.127	1
Cdc42se2	0.00317531	0.034594	0.228	0.2	1
Snrnp200	1.38792e-05	0.0345934	0.1	0.074	0.239804
Telo2	0.000164002	0.0345906	0.122	0.095	1
Fgfr1op	0.000959532	0.034586	0.149	0.119	1
Mysm1	0.0150751	0.0345807	0.265	0.237	1
Pisd	0.00108468	0.0345802	0.166	0.137	1
Tspan14	0.0166632	0.0345707	0.43	0.393	1
Crlf3	0.0363373	0.0345195	0.616	0.576	1
Zcchc2	0.000194896	0.0345156	0.121	0.1	1
Adrb2	0.0335665	0.0345123	0.456	0.419	1
Apc	0.00766857	0.0345085	0.213	0.187	1
Ebi3	0.000456567	0.0345077	0.154	0.126	1
Zfp318	0.000593401	0.0344994	0.126	0.105	1
Cradd	0.000139527	0.0344805	0.133	0.11	1
Zfp945	0.000103441	0.0344716	0.113	0.088	1
Elavl1	0.00429359	0.0344566	0.25	0.216	1
Xpo7	2.9354e-05	0.0344548	0.099	0.073	0.507178
Ddx18	0.00309018	0.0344036	0.213	0.185	1
Dnajb4	0.000451837	0.0343873	0.125	0.098	1
Cep350	0.00643157	0.0343779	0.207	0.18	1
Dop1b	0.0040877	0.0343673	0.202	0.178	1
Fam160b1	0.000114966	0.0343356	0.114	0.09	1
Rab5a	0.00399105	0.034311	0.225	0.191	1
Gpn3	4.82553e-06	0.034304	0.091	0.067	0.0833755
Cnrip1	0.00200777	0.0343035	0.161	0.138	1
Riok2	6.82899e-05	0.0342951	0.112	0.09	1
Vcpip1	0.00161273	0.0342842	0.169	0.14	1
Hectd1	0.0109477	0.0342765	0.283	0.248	1
Trim28	0.00151684	0.0342454	0.191	0.165	1
Hnrnpa3	0.0338756	0.0342366	0.531	0.494	1
Sgpp1	0.000140673	0.0342203	0.113	0.09	1
Traf3ip3	0.00926579	0.0342148	0.308	0.281	1
Gas6	0.0350163	0.0341841	0.441	0.413	1
Rab35	0.00314374	0.034142	0.233	0.201	1
Gart	0.000115397	0.0341324	0.118	0.094	1
Mgat1	0.0188688	0.0340967	0.4	0.364	1
Rnase6	0.001254	0.03409	0.148	0.121	1
Ppil2	0.00216669	0.0340894	0.196	0.168	1
Idua	9.4226e-05	0.0340704	0.109	0.086	1
Swap70	0.00391701	0.0340616	0.21	0.185	1
Timm9	0.000959007	0.0340453	0.158	0.13	1
Synj2bp	0.00585121	0.0340293	0.229	0.201	1
Smarcc2	0.00398331	0.0340042	0.198	0.168	1
Xpo4	0.000147766	0.0340037	0.116	0.091	1
Izumo4	0.000192414	0.0339775	0.12	0.094	1
Tgfbrap1	0.00194332	0.033974	0.181	0.154	1
Elf2	0.00250167	0.0339683	0.178	0.154	1
Adam15	0.019747	0.0339614	0.451	0.406	1
Ubn1	0.0114259	0.0339596	0.272	0.242	1
Tmem87b	0.00478952	0.0339539	0.19	0.162	1
Slc2a1	0.000799319	0.0339424	0.134	0.107	1
Tcp1	0.00455887	0.0339414	0.243	0.214	1
Golim4	0.00060265	0.0339409	0.127	0.104	1
Abcd2	0.00535336	0.0339205	0.202	0.175	1
Irf2bp2	0.0490932	0.0339189	0.5	0.446	1
Ttll3	0.000568712	0.0338983	0.117	0.095	1
Rnf19b	0.00115229	0.0338914	0.16	0.136	1
Usp36	2.89353e-05	0.0338873	0.09	0.069	0.499944
Slc16a7	0.000137662	0.033855	0.118	0.093	1
Adgrl2	3.12331e-06	0.0338525	0.071	0.051	0.0539645
Zer1	0.000125187	0.0338287	0.098	0.074	1
Hk3	0.00217452	0.0338285	0.201	0.172	1
Ddx55	0.000564311	0.0337892	0.133	0.108	1
Arsk	0.00247918	0.0337779	0.173	0.153	1
Mtch2	0.00564469	0.0337626	0.227	0.189	1
Slc11a2	7.55714e-05	0.0337462	0.099	0.078	1
Stt3b	0.000291404	0.0337398	0.132	0.105	1
Tmbim1	0.00013724	0.0337347	0.103	0.08	1
Dhps	0.00156644	0.0337018	0.169	0.141	1
Tubgcp4	0.00013134	0.0336951	0.105	0.084	1
Map3k14	0.00042201	0.0336874	0.131	0.105	1
Rab2a	0.0226391	0.033684	0.427	0.382	1
Heatr6	0.000420906	0.0336512	0.125	0.098	1
Abca9	0.0332844	0.0336503	0.503	0.464	1
Asl	2.01075e-05	0.0336461	0.097	0.074	0.347418
Ankrd40	0.000601533	0.0336362	0.149	0.12	1
Nek6	0.00233081	0.0336322	0.192	0.164	1
Tent2	0.00054205	0.0336309	0.152	0.124	1
Dnm1l	0.000180619	0.0336166	0.11	0.09	1
Map4k2	5.43208e-05	0.0336097	0.102	0.082	0.938555
Med8	0.00324541	0.0336053	0.231	0.206	1
Zfp322a	0.000798233	0.0335899	0.114	0.094	1
Hacd2	0.00247571	0.0335815	0.18	0.149	1
Wbp4	0.00821024	0.0335742	0.243	0.212	1
Kdsr	0.00101706	0.0335558	0.152	0.126	1
Nacc2	0.000257417	0.0335208	0.108	0.086	1
Cyp4v3	0.00156892	0.0335007	0.187	0.16	1
Cask	0.00953046	0.0335004	0.195	0.17	1
Tor3a	0.00985425	0.0335001	0.232	0.208	1
Sertad2	0.000597317	0.0334942	0.126	0.105	1
Crkl	2.15963e-05	0.0334755	0.088	0.066	0.373141
Khnyn	0.000741674	0.0334638	0.156	0.127	1
Nectin4	0.000178215	0.0334435	0.12	0.094	1
Rplp2	0.0153704	0.0334116	0.984	0.977	1
Ccny	0.00119115	0.0334033	0.168	0.138	1
Cntrl	0.00580759	0.033401	0.213	0.186	1
Rnf44	0.000290805	0.0334001	0.131	0.109	1
Fhod1	0.000885974	0.0333992	0.151	0.129	1
Mga	0.00548028	0.0333976	0.183	0.156	1
Baz2b	0.00603306	0.0333929	0.193	0.164	1
Dido1	0.0112493	0.0333908	0.26	0.227	1
Son	0.0230079	0.033365	0.913	0.908	1
Elf4	0.000392025	0.0333483	0.142	0.119	1
Ppp6c	0.000712636	0.0333302	0.158	0.134	1
Clip1	0.0179583	0.0333283	0.329	0.291	1
Mepce	0.000397906	0.0333248	0.14	0.112	1
Ssbp2	0.016315	0.0333149	0.283	0.248	1
2610001J05Rik	0.00568029	0.0333079	0.248	0.213	1
Psma4	0.0108536	0.0333041	0.317	0.283	1
Qk	0.0184835	0.0332895	0.966	0.959	1
Spen	0.00305301	0.033281	0.165	0.136	1
Abhd17c	0.00202101	0.0332503	0.18	0.152	1
Trim36	4.30728e-06	0.033228	0.08	0.057	0.0744212
Macroh2a1	0.0332852	0.0331894	0.484	0.451	1
Gbf1	0.000876546	0.0331865	0.15	0.122	1
Mroh1	0.000917532	0.0331865	0.15	0.122	1
Smad4	0.00224623	0.0331781	0.172	0.15	1
Cyp20a1	0.00103717	0.0331725	0.147	0.12	1
Lman2l	0.0113393	0.0331529	0.298	0.263	1
Leprotl1	0.00591581	0.0331414	0.252	0.219	1
Rlf	0.00435806	0.0331229	0.179	0.155	1
H2-Q4	0.00255607	0.0331017	0.15	0.127	1
Ubp1	0.00119608	0.0330977	0.159	0.141	1
Galk2	5.79584e-05	0.0330808	0.106	0.081	1
Ppp1r9a	0.0366419	0.033051	0.413	0.378	1
Parp1	0.00533164	0.0330432	0.213	0.182	1
Usp25	0.00236061	0.0330428	0.173	0.146	1
Ndst2	2.96042e-05	0.0330403	0.1	0.078	0.511501
Mxi1	0.00360419	0.033019	0.194	0.166	1
Ankfy1	0.00144548	0.0330163	0.164	0.14	1
Abcd3	0.00089612	0.0330122	0.137	0.113	1
Kmt2b	0.000686734	0.0330045	0.146	0.121	1
Emc4	0.00390055	0.0329928	0.223	0.194	1
Nemf	0.00463285	0.032992	0.185	0.162	1
Adipor2	0.00198442	0.0329743	0.16	0.129	1
Psmd6	0.00592957	0.0329631	0.268	0.234	1
Ppm1g	0.00982157	0.0329527	0.271	0.239	1
Csnk2a2	0.00492763	0.0329432	0.208	0.186	1
Creg1	0.0362322	0.0329231	0.792	0.757	1
Vps37b	0.00649141	0.0329095	0.234	0.2	1
Ppp1r21	0.00736992	0.0328637	0.23	0.2	1
Thoc2	0.0168862	0.0328597	0.29	0.257	1
Mybbp1a	0.000692697	0.0328534	0.14	0.116	1
Tnfrsf17	0.00432312	0.0328523	0.195	0.164	1
Srcap	0.000173553	0.0328372	0.108	0.086	1
Mzt2	0.0133069	0.0328372	0.331	0.302	1
Tsnax	0.00536869	0.0328173	0.227	0.2	1
Samd4b	0.000487213	0.0328124	0.124	0.099	1
Lnpk	0.00115437	0.0327884	0.134	0.113	1
Osbpl11	0.00590258	0.0327796	0.209	0.183	1
Fto	0.0011208	0.0327494	0.141	0.12	1
Dek	0.0216822	0.032745	0.285	0.256	1
Dicer1	0.0103262	0.0327419	0.213	0.188	1
Cbll1	6.68687e-05	0.032708	0.096	0.074	1
Ube2n	0.0193368	0.0326821	0.398	0.356	1
Bsg	0.0181226	0.032674	0.897	0.887	1
Mat2b	0.00713574	0.0326625	0.256	0.226	1
Sec31a	0.00213986	0.0326171	0.171	0.146	1
Tmem260	0.000600608	0.0326092	0.116	0.091	1
Ralgps2	0.00480645	0.0325523	0.174	0.153	1
Ube2d2a	0.0304981	0.0325476	0.486	0.443	1
Pbx3	0.000455917	0.0325374	0.125	0.1	1
Sdhc	0.00221738	0.0325348	0.179	0.149	1
Dennd1a	0.000749324	0.0325317	0.128	0.101	1
Hexim1	6.04501e-05	0.0325292	0.093	0.069	1
Acsl5	0.00481979	0.0325198	0.237	0.213	1
Lsm12	0.00498536	0.032518	0.212	0.181	1
Cct5	0.0163298	0.0325162	0.338	0.3	1
Osbpl1a	0.0001177	0.0325137	0.088	0.065	1
Pex13	0.00274946	0.0324855	0.193	0.167	1
Trnau1ap	0.00015293	0.0324396	0.114	0.091	1
Scarb1	2.14072e-05	0.0324252	0.081	0.058	0.369874
Nelfb	0.000934725	0.0324133	0.151	0.125	1
Igsf8	0.00713017	0.0324094	0.227	0.195	1
Rubcnl	0.000233729	0.0324037	0.114	0.093	1
Lta4h	4.17784e-06	0.0324015	0.075	0.051	0.0721847
Eif3e	0.0355788	0.0323952	0.485	0.447	1
Wdr89	2.97771e-05	0.0323622	0.095	0.073	0.514489
Nuak1	0.0103477	0.0323602	0.237	0.211	1
Nagpa	0.0109432	0.0323512	0.293	0.262	1
Mrpl3	0.00029573	0.0323126	0.125	0.103	1
Renbp	0.00658659	0.0322992	0.239	0.209	1
Oma1	0.00137188	0.032289	0.164	0.139	1
Ubr4	0.000712484	0.0322837	0.135	0.113	1
Papola	0.0258213	0.0322726	0.385	0.345	1
Eps15l1	0.000133016	0.0322493	0.106	0.083	1
Tubb5	0.0595465	0.0322481	0.645	0.621	1
Blnk	0.0300544	0.0322281	0.438	0.416	1
Zfyve19	0.000766972	0.0322277	0.147	0.122	1
Apbb2	0.00113567	0.0322232	0.127	0.103	1
Taf12	0.000904561	0.0322065	0.154	0.127	1
Nudc	0.0171477	0.0321983	0.344	0.316	1
Ttc3	0.0103793	0.0321968	0.192	0.163	1
Mcmbp	0.00716955	0.0321892	0.21	0.182	1
Rprd1a	0.0013654	0.0321334	0.141	0.114	1
Vipas39	8.88078e-06	0.0321214	0.084	0.06	0.153442
Tnrc18	0.00879019	0.0321126	0.236	0.199	1
Lpgat1	0.00374692	0.0320568	0.176	0.146	1
Nsmaf	0.000633298	0.0320336	0.123	0.106	1
2410002F23Rik	6.67223e-05	0.0320262	0.095	0.072	1
Sbf2	0.0110373	0.032018	0.238	0.21	1
Ppp1r7	0.00110789	0.032017	0.151	0.127	1
Fnta	0.00400892	0.032017	0.216	0.186	1
Wipf2	0.000653026	0.0320027	0.125	0.1	1
Mbd1	0.000733595	0.0319872	0.121	0.099	1
Cul5	0.00398293	0.0319774	0.176	0.153	1
Lrch3	0.00218958	0.0319745	0.167	0.137	1
Zbed3	9.08169e-05	0.0319733	0.099	0.077	1
Eef2k	0.0257914	0.0319565	0.328	0.298	1
Smg6	0.00277688	0.0319552	0.168	0.143	1
Riok1	0.00192337	0.0319411	0.14	0.115	1
Bicral	2.18485e-05	0.0319343	0.081	0.061	0.377498
Map2k1	0.0158778	0.0319288	0.337	0.296	1
Zdhhc3	0.000321908	0.0319277	0.116	0.095	1
Snd1	0.000787316	0.0319134	0.141	0.116	1
Grk3	0.00773734	0.0319132	0.173	0.147	1
Ccdc32	8.12276e-05	0.0318902	0.101	0.076	1
Lin9	2.87687e-05	0.0318675	0.078	0.057	0.497065
Mllt10	0.0045098	0.0318521	0.186	0.157	1
Zmiz2	0.000702907	0.0318337	0.142	0.117	1
Erbin	0.00606071	0.0318316	0.192	0.163	1
Limk1	0.000276721	0.0318157	0.111	0.091	1
Zkscan14	3.67864e-08	0.0317792	0.055	0.033	0.000635595
Dlgap4	0.00792552	0.0317786	0.24	0.213	1
Ndufa9	0.00742737	0.0317767	0.248	0.22	1
Nsun2	0.000475324	0.0317749	0.133	0.107	1
Spsb1	0.000435809	0.0317668	0.109	0.086	1
Casp3	0.000399044	0.0317635	0.119	0.096	1
Snn	0.028196	0.0317623	0.383	0.354	1
Rps21	0.0225501	0.0317596	0.995	0.995	1
Tssc4	0.00144045	0.0317488	0.148	0.126	1
Mettl5	0.00143417	0.0317467	0.154	0.132	1
Abcd1	0.00221021	0.0317397	0.171	0.144	1
Rars	9.60974e-05	0.031739	0.103	0.081	1
Il17ra	0.009406	0.0317358	0.237	0.209	1
Napg	0.00775542	0.0317191	0.205	0.181	1
Rab5b	0.0036363	0.0316883	0.181	0.151	1
Eif4a3	0.0100162	0.0316858	0.255	0.228	1
Zfp260	0.00661433	0.0316832	0.181	0.159	1
Ints6	0.000324362	0.0316706	0.102	0.082	1
Sf3a1	0.000240881	0.0316519	0.114	0.091	1
Trub2	8.75166e-06	0.03165	0.071	0.051	0.151211
Hnrnpa2b1	0.0609763	0.0316484	0.697	0.667	1
Yipf3	0.0131904	0.0316288	0.302	0.267	1
Cnpy3	0.0279602	0.0316235	0.406	0.372	1
Atf7	0.00353133	0.0316037	0.15	0.127	1
Irf2bp1	0.000204261	0.0315712	0.109	0.086	1
Gmip	0.0232519	0.0315559	0.353	0.322	1
Stx2	0.00470782	0.031549	0.183	0.159	1
Ndufv2	0.010468	0.0315438	0.263	0.229	1
Flii	0.00178846	0.0315432	0.15	0.124	1
Ncoa4	0.00591474	0.0315425	0.21	0.185	1
Gng12	0.00505794	0.0315309	0.2	0.169	1
Dpp3	0.000126784	0.0314401	0.105	0.081	1
Selenot	0.0159239	0.0314116	0.3	0.273	1
Ggnbp2	0.00926449	0.0314088	0.208	0.181	1
Map7d1	0.00959017	0.0313937	0.209	0.185	1
Rnf216	0.0105096	0.0313924	0.222	0.198	1
Prr12	0.000166038	0.0313738	0.105	0.08	1
Cept1	0.0168593	0.0313707	0.315	0.278	1
Zfp697	0.000443679	0.0313567	0.108	0.087	1
Sike1	0.00375785	0.0313217	0.174	0.15	1
Lmo4	0.0168971	0.0313194	0.238	0.202	1
Hcfc1	0.00106594	0.031307	0.135	0.11	1
Sesn1	0.00703947	0.031306	0.188	0.167	1
Pdzd8	0.000991395	0.0312749	0.131	0.111	1
Hnrnpa0	0.0409723	0.031271	0.539	0.498	1
Abhd16a	0.00740475	0.0312471	0.223	0.195	1
Isoc1	0.00174556	0.031228	0.153	0.129	1
Tjp1	0.0234983	0.0312234	0.279	0.247	1
Dcun1d1	0.00114436	0.0312115	0.143	0.122	1
Usp19	0.0105022	0.0311754	0.231	0.201	1
Aldh3a2	4.45332e-05	0.0311734	0.091	0.07	0.769445
Trappc1	0.00145056	0.0311657	0.163	0.138	1
Herc6	0.00289106	0.0311471	0.126	0.105	1
Nr2c2	0.00127963	0.0311309	0.136	0.11	1
Ptbp1	0.00788589	0.0311304	0.221	0.199	1
Smurf1	0.000592248	0.0311284	0.122	0.096	1
Leprot	0.0355561	0.0311194	0.489	0.456	1
Cmip	0.00221902	0.0311183	0.155	0.128	1
Nacc1	0.000133322	0.0311081	0.101	0.079	1
Erp44	0.00765163	0.0311013	0.223	0.2	1
Anapc7	9.10082e-05	0.0310908	0.1	0.075	1
Vps41	0.00299269	0.0310905	0.174	0.147	1
Mnat1	5.65378e-05	0.0310719	0.087	0.064	0.97686
H2-Ob	0.0014213	0.0310681	0.138	0.119	1
Dmac2	0.000499514	0.031063	0.119	0.098	1
Creb3l2	0.000962512	0.0310323	0.123	0.102	1
Ep400	0.00595043	0.0310193	0.189	0.163	1
Abce1	0.000209975	0.0310087	0.098	0.079	1
Cnppd1	0.00397765	0.0309846	0.176	0.154	1
Ppip5k2	0.000811124	0.0309836	0.125	0.103	1
Rab5c	0.0266867	0.0309812	0.371	0.336	1
Sacm1l	0.000135095	0.0309749	0.1	0.078	1
Pak1ip1	0.00637636	0.030964	0.207	0.181	1
Utp3	0.00743907	0.0309634	0.201	0.176	1
Acad9	1.3003e-05	0.0309508	0.076	0.059	0.224665
Brpf1	0.000440898	0.0309466	0.112	0.09	1
Hipk2	0.00303288	0.0309421	0.136	0.114	1
Scaf1	0.00117881	0.0309397	0.14	0.115	1
Cdk5r1	0.00207958	0.0309397	0.131	0.111	1
Mta2	0.00051851	0.0309316	0.115	0.094	1
Rab2b	0.000203284	0.0308737	0.094	0.071	1
Cbfb	0.00287554	0.0308693	0.158	0.133	1
Prdm1	0.000132678	0.0308545	0.087	0.067	1
Plcb2	0.00603344	0.0308372	0.185	0.161	1
Kat6a	0.0141624	0.030817	0.232	0.201	1
Ttc17	2.2473e-05	0.0308131	0.072	0.052	0.388289
Rrm2b	0.000187307	0.0307889	0.09	0.069	1
Eid1	0.0147682	0.0307864	0.228	0.194	1
Gga3	0.000260317	0.0307837	0.119	0.097	1
Rbpj	0.00573966	0.0307815	0.2	0.173	1
Cbx7	0.000123348	0.0307717	0.09	0.07	1
Slc11a1	0.0507804	0.0307438	0.504	0.467	1
Sec22b	0.00467514	0.0307436	0.184	0.161	1
Thada	0.000125677	0.0307251	0.099	0.079	1
Yif1b	0.0223016	0.030724	0.339	0.307	1
Sin3b	0.0201154	0.0307198	0.334	0.301	1
Rtf2	0.0134941	0.0306902	0.267	0.234	1
Col6a3	0.000696219	0.0306664	0.105	0.085	1
Sh3bp2	0.000522109	0.0306553	0.12	0.097	1
Ccnl1	0.0598355	0.0306504	0.387	0.352	1
Baz2a	0.00225933	0.0306214	0.136	0.112	1
Myo9b	0.00234246	0.0306185	0.157	0.137	1
2510002D24Rik	0.00222741	0.0305945	0.144	0.122	1
Ryk	0.00130073	0.0305834	0.13	0.106	1
Tmx2	0.00118027	0.030565	0.127	0.104	1
Rnf11	0.00338596	0.0305629	0.168	0.142	1
Mob1b	0.000981154	0.030543	0.118	0.095	1
Plekhj1	0.0325942	0.030541	0.423	0.384	1
Rif1	0.00775272	0.0305355	0.157	0.137	1
Elf1	0.0246741	0.0305266	0.291	0.261	1
Plekhn1	0.000329258	0.0305172	0.111	0.087	1
Dtx3l	0.000656647	0.0305072	0.116	0.094	1
Hipk1	0.00577363	0.0305026	0.185	0.161	1
Naa80	0.000280354	0.0304999	0.108	0.088	1
Srsf6	0.0469953	0.0304724	0.468	0.425	1
Fam167b	0.0162715	0.0304721	0.281	0.263	1
Crtc3	0.00533618	0.0304673	0.157	0.132	1
Ctbp2	0.00534391	0.0304585	0.189	0.166	1
Acadm	0.00990163	0.0304571	0.219	0.193	1
[truncated: 11,596 more rows]

## Sheet: Oligo - GFP 24m vs GFP 04m
Gene_id	p_val	avg_log2FC	pct.1	pct.2	p_val_adj
C4b	8.94482e-120	0.970559	0.536	0.286	1.54549e-115
Hopx	3.87501e-63	0.851968	0.473	0.266	6.69525e-59
Ttr	6.51476e-28	0.820464	0.031	0.019	1.12562e-23
Srsf5	1.02403e-159	0.583374	0.847	0.662	1.76931e-155
Rbm3	1.12698e-151	0.553238	0.514	0.148	1.94719e-147
Rps10	1.08893e-126	0.507284	0.892	0.762	1.88146e-122
Cirbp	8.19981e-122	0.502955	0.596	0.3	1.41676e-117
Pou3f1	1.95557e-77	0.450227	0.787	0.659	3.37884e-73
mt-Nd4l	4.31621e-96	0.448125	0.93	0.933	7.45755e-92
Pmp22	2.82273e-62	0.440148	0.876	0.742	4.87711e-58
Ogdhl	3.81019e-67	0.397541	0.316	0.126	6.58325e-63
Hmgn2	3.18631e-73	0.389806	0.784	0.687	5.50531e-69
Serpina3n	4.44314e-54	0.376395	0.176	0.057	7.67685e-50
Mt3	1.45043e-25	0.370989	0.217	0.12	2.50606e-21
Dcaf17	5.31211e-37	0.364598	0.513	0.462	9.17827e-33
Fos	8.25546e-15	0.358769	0.22	0.164	1.42638e-10
Bhlhe41	3.6146e-52	0.349998	0.532	0.381	6.24531e-48
Gstm1	2.00592e-43	0.331298	0.582	0.436	3.46582e-39
S100a1	1.87065e-30	0.313905	0.72	0.673	3.2321e-26
mt-Atp8	2.00501e-47	0.312855	0.755	0.709	3.46426e-43
Actb	2.06742e-49	0.284535	1	1	3.57208e-45
Atp1a2	1.06462e-06	0.28424	0.125	0.074	0.0183946
Actg1	1.07671e-35	0.28168	0.959	0.908	1.86034e-31
Ttyh2	5.56187e-36	0.278941	0.888	0.889	9.60979e-32
Romo1	2.72944e-38	0.271543	0.58	0.417	4.71593e-34
Rpl36al	1.26175e-38	0.267929	0.522	0.358	2.18005e-34
Junb	1.28782e-30	0.260855	0.136	0.058	2.2251e-26
Tmem243	1.36269e-41	0.25737	0.391	0.221	2.35445e-37
Hnrnpdl	8.23776e-33	0.257293	0.735	0.665	1.42332e-28
Lbh	1.51835e-35	0.252052	0.412	0.279	2.62341e-31
Cox17	3.76801e-31	0.249568	0.682	0.573	6.51037e-27
Calm2	1.74835e-39	0.248254	0.946	0.943	3.0208e-35
Rpl22l1	2.11361e-30	0.246965	0.742	0.684	3.65189e-26
Haghl	6.51007e-37	0.246883	0.401	0.251	1.12481e-32
Jund	7.71279e-42	0.233718	0.983	0.989	1.33262e-37
Aldoc	4.04567e-12	0.230727	0.199	0.133	6.9901e-08
Pfn1	1.71749e-29	0.227199	0.916	0.91	2.96747e-25
Ctsz	5.88365e-29	0.224343	0.452	0.302	1.01658e-24
Phpt1	5.01661e-33	0.221841	0.36	0.21	8.6677e-29
Rps28	5.83756e-28	0.219962	0.912	0.897	1.00861e-23
Tmem256	1.15457e-24	0.219955	0.786	0.74	1.99487e-20
Cspg5	3.66818e-06	0.219746	0.079	0.051	0.0633788
Ube2e3	4.11394e-24	0.218413	0.723	0.673	7.10806e-20
Marchf1	1.33664e-33	0.217389	0.308	0.17	2.30945e-29
Dusp15	7.53478e-22	0.217353	0.569	0.503	1.30186e-17
Selenop	1.01582e-07	0.21396	0.805	0.762	0.00175514
Srsf2	3.33641e-24	0.212742	0.845	0.839	5.76465e-20
S100a6	8.10577e-16	0.210767	0.382	0.265	1.40052e-11
Stub1	4.48284e-22	0.205231	0.598	0.509	7.74545e-18
Prdx1	4.71809e-30	0.201759	0.99	0.992	8.15192e-26
Itgb5	1.3082e-43	0.201542	0.172	0.04	2.26031e-39
Atp5e	2.01954e-22	0.200776	0.899	0.903	3.48936e-18
S100a16	7.44046e-22	0.19963	0.922	0.943	1.28556e-17
Rpl39	3.67452e-25	0.199508	0.949	0.941	6.34884e-21
Ndufv3	1.53718e-21	0.198947	0.54	0.432	2.65594e-17
Dusp3	5.39072e-19	0.194981	0.589	0.544	9.31408e-15
Cbx3	1.23236e-19	0.1945	0.731	0.711	2.12928e-15
Rpl36	2.40355e-25	0.194421	0.976	0.964	4.15286e-21
Cox5b	4.32233e-22	0.193673	0.922	0.93	7.46813e-18
Vkorc1	1.7227e-20	0.191583	0.511	0.403	2.97648e-16
Dpm3	4.85958e-19	0.190857	0.631	0.57	8.39638e-15
Uqcr10	6.59768e-20	0.190762	0.876	0.872	1.13995e-15
Sparcl1	6.05051e-06	0.189162	0.126	0.086	0.104541
Matn4	8.1928e-20	0.186974	0.38	0.265	1.41555e-15
Spock3	6.73453e-15	0.186663	0.819	0.792	1.16359e-10
Epdr1	1.371e-19	0.185917	0.481	0.382	2.36882e-15
Ndufa5	6.0889e-18	0.185564	0.781	0.751	1.05204e-13
Ptprz1	9.66618e-05	0.184168	0.073	0.042	1
Alyref	2.37639e-18	0.18335	0.551	0.465	4.10593e-14
Arpc4	2.55994e-25	0.182883	0.286	0.171	4.42307e-21
Churc1	2.2832e-17	0.180195	0.597	0.528	3.94492e-13
Tmem258	3.27612e-19	0.179641	0.91	0.923	5.66048e-15
Sdhb	6.26407e-18	0.179378	0.529	0.435	1.08231e-13
Pigp	1.485e-17	0.17876	0.54	0.458	2.56578e-13
Rps26	7.88845e-18	0.177207	0.892	0.896	1.36297e-13
Atp5md	1.38271e-16	0.177062	0.627	0.57	2.38905e-12
Lmo4	3.67943e-30	0.175088	0.183	0.073	6.35731e-26
Nsa2	1.83973e-18	0.173839	0.412	0.317	3.17869e-14
Slc1a3	4.1465e-08	0.173719	0.263	0.237	0.000716432
Msrb1	7.97869e-16	0.173659	0.674	0.649	1.37856e-11
Nkx6-2	7.98427e-21	0.171419	0.954	0.963	1.37952e-16
Hbb-bs	6.23874e-37	0.171414	0.123	0.012	1.07793e-32
Atp5g2	1.7458e-17	0.171079	0.922	0.928	3.0164e-13
Tomm7	2.49832e-15	0.170601	0.717	0.681	4.3166e-11
Bloc1s1	3.10182e-21	0.169907	0.314	0.201	5.35932e-17
Mthfsl	3.67569e-19	0.168864	0.366	0.255	6.35086e-15
Sgta	7.40619e-15	0.167164	0.666	0.622	1.27964e-10
Mrpl52	1.42308e-17	0.164757	0.386	0.281	2.4588e-13
Naa38	2.85446e-16	0.162073	0.423	0.325	4.93194e-12
Sumo3	8.79127e-20	0.161844	0.306	0.194	1.51896e-15
Uqcr11	4.39162e-15	0.161711	0.89	0.909	7.58784e-11
Sat1	2.32883e-13	0.161409	0.288	0.207	4.02375e-09
Gpr37l1	4.14977e-05	0.159702	0.089	0.062	0.716997
Ndufb2	1.60446e-13	0.15864	0.663	0.623	2.77219e-09
Vamp5	2.39808e-19	0.157992	0.295	0.188	4.1434e-15
Sec61g	3.08801e-13	0.156998	0.666	0.642	5.33546e-09
Fam49b	1.54596e-15	0.156996	0.403	0.313	2.6711e-11
Tmed2	2.47463e-13	0.156072	0.818	0.811	4.27566e-09
Flot1	4.18867e-23	0.155998	0.218	0.119	7.23719e-19
Dnajc15	7.40765e-16	0.155892	0.392	0.292	1.27989e-11
Rpl41	2.3391e-23	0.155831	0.998	0.994	4.0415e-19
Lsm7	3.88094e-14	0.155437	0.501	0.417	6.70548e-10
Bsg	3.91013e-13	0.155127	0.759	0.756	6.75592e-09
Fut9	1.13577e-32	0.154655	0.12	0.025	1.96239e-28
Cebpd	3.64368e-23	0.152072	0.117	0.05	6.29555e-19
Ndufa3	2.04776e-12	0.150818	0.778	0.768	3.53812e-08
Rtl8a	1.30766e-12	0.150175	0.556	0.505	2.25937e-08
Selenom	1.89898e-14	0.149456	0.952	0.951	3.28106e-10
Eif5a	1.64651e-12	0.149447	0.837	0.844	2.84483e-08
Camta1	1.28222e-13	0.148275	0.426	0.347	2.21542e-09
Paqr6	4.73467e-19	0.148177	0.182	0.094	8.18056e-15
Pam	4.86824e-15	0.147795	0.317	0.245	8.41134e-11
Aopep	2.42968e-12	0.147479	0.523	0.478	4.198e-08
Clk1	7.52017e-12	0.146126	0.559	0.539	1.29934e-07
Chchd7	2.70087e-15	0.1455	0.338	0.242	4.66656e-11
Hcn2	0.000103368	0.144851	0.623	0.652	1
Spry2	2.99156e-18	0.144504	0.189	0.109	5.16882e-14
Nmt1	7.89546e-14	0.141112	0.346	0.262	1.36418e-09
Cox7c	5.31844e-15	0.140916	0.969	0.985	9.1892e-11
Ino80b	5.688e-15	0.14036	0.301	0.217	9.82772e-11
Atp5j2	1.15649e-11	0.140354	0.884	0.906	1.99818e-07
Sft2d1	1.91914e-11	0.140057	0.509	0.456	3.31588e-07
Vamp8	1.04451e-25	0.139522	0.151	0.055	1.8047e-21
Slc39a1	2.10264e-14	0.138974	0.267	0.188	3.63295e-10
Srsf9	1.48458e-11	0.138024	0.472	0.412	2.56505e-07
Lefty1	2.39075e-18	0.13766	0.205	0.114	4.13074e-14
Hnrnpd	1.79486e-12	0.137612	0.39	0.31	3.10116e-08
Slc1a2	0.0014818	0.137493	0.14	0.116	1
Rpgrip1	7.67255e-17	0.136941	0.239	0.15	1.32566e-12
Nenf	2.68811e-10	0.135052	0.602	0.572	4.64451e-06
Vegfb	1.96822e-14	0.134652	0.281	0.195	3.40069e-10
Myl12b	1.06794e-14	0.132737	0.27	0.181	1.84519e-10
Sec11c	5.51494e-14	0.132218	0.989	0.992	9.52871e-10
C1qa	1.5915e-06	0.132108	0.124	0.049	0.0274979
Cope	6.24504e-10	0.131999	0.597	0.566	1.07902e-05
Elob	1.58875e-11	0.131981	0.947	0.956	2.74505e-07
Atpif1	9.62421e-11	0.131839	0.456	0.386	1.66287e-06
Wtap	1.90713e-15	0.13181	0.233	0.153	3.29513e-11
Zfp706	3.41837e-11	0.131648	0.92	0.935	5.90625e-07
Ndufb1-ps	1.0707e-09	0.131526	0.69	0.695	1.84996e-05
Pttg1ip	1.83569e-11	0.131092	0.381	0.31	3.17171e-07
Rpl10a	1.22131e-09	0.131052	0.698	0.688	2.11018e-05
Zcchc7	5.96449e-10	0.130595	0.522	0.481	1.03054e-05
Sqstm1	1.52093e-09	0.130304	0.667	0.661	2.62786e-05
Txn1	6.46603e-11	0.1301	0.422	0.347	1.1172e-06
Wsb1	7.69334e-17	0.130067	0.186	0.105	1.32925e-12
Camk1	7.00747e-13	0.129115	0.27	0.195	1.21075e-08
Ppp6r2	1.98594e-14	0.128973	0.248	0.171	3.4313e-10
Fam177a	4.65792e-14	0.128427	0.259	0.174	8.04795e-10
Gjb1	6.9699e-08	0.128189	0.798	0.856	0.00120426
Ndrg2	7.6002e-07	0.128037	0.493	0.507	0.0131316
Prima1	2.54811e-11	0.127387	0.335	0.284	4.40262e-07
Atp1b2	2.98844e-07	0.127203	0.082	0.044	0.00516343
Nfe2l3	1.03352e-09	0.126865	0.486	0.444	1.78571e-05
Cuta	4.52132e-09	0.126449	0.681	0.686	7.81193e-05
Mrpl17	5.33584e-10	0.125586	0.461	0.382	9.21926e-06
Pfn2	1.09194e-07	0.124779	0.651	0.627	0.00188665
Oard1	2.03708e-11	0.12477	0.342	0.257	3.51966e-07
Rpl37	1.11475e-11	0.123615	0.98	0.974	1.92606e-07
Pdrg1	2.90361e-11	0.123262	0.34	0.256	5.01686e-07
Trmt112	3.86259e-09	0.123258	0.522	0.484	6.67378e-05
H2-Ke6	1.05576e-11	0.123136	0.306	0.225	1.82414e-07
Itm2c	1.38388e-08	0.121806	0.587	0.576	0.000239107
Timm10b	3.56077e-09	0.121561	0.492	0.432	6.1523e-05
Snca	1.35385e-08	0.121162	0.364	0.317	0.000233919
Rtl8b	3.9975e-09	0.121064	0.478	0.419	6.90688e-05
Hcfc1r1	1.24286e-08	0.120633	0.573	0.527	0.000214742
Atox1	1.59482e-08	0.1205	0.587	0.557	0.000275554
Isca2	1.24299e-11	0.120402	0.3	0.214	2.14764e-07
Cavin3	1.27276e-08	0.120365	0.796	0.797	0.000219907
Pnrc1	2.15132e-08	0.120182	0.594	0.588	0.000371705
Mrps28	3.63223e-11	0.120112	0.313	0.237	6.27577e-07
Pet100	3.47516e-09	0.120052	0.449	0.398	6.00438e-05
Myef2	1.17004e-09	0.119883	0.396	0.332	2.02159e-05
Ppp2r5a	3.73915e-09	0.119443	0.44	0.383	6.4605e-05
Mthfs	1.70055e-15	0.119268	0.194	0.112	2.93821e-11
Fcor	2.41201e-11	0.119156	0.289	0.217	4.16747e-07
Cox8a	4.93631e-11	0.119154	0.984	0.985	8.52895e-07
Ndufa2	3.21426e-08	0.117565	0.818	0.833	0.00055536
Enho	1.42522e-10	0.1175	0.259	0.192	2.46249e-06
Ndufb4	5.61485e-08	0.117009	0.736	0.749	0.000970134
Mrps34	1.99205e-11	0.11691	0.279	0.199	3.44186e-07
Bmyc	6.01691e-08	0.116813	0.636	0.633	0.0010396
Zfp771	1.99527e-05	0.11526	0.527	0.558	0.344744
Tbca	3.82925e-10	0.115087	0.326	0.247	6.61617e-06
Hnrnpl	5.94506e-08	0.114799	0.529	0.511	0.00102719
Vapa	2.88203e-08	0.114646	0.874	0.902	0.000497957
Ywhah	4.78766e-10	0.114294	0.308	0.237	8.27211e-06
Spock1	1.31511e-06	0.114273	0.618	0.602	0.0227225
Insig1	5.9005e-07	0.114171	0.506	0.52	0.0101949
Gnptg	2.23688e-08	0.114153	0.451	0.406	0.000386488
Izumo4	1.59692e-14	0.114135	0.191	0.108	2.75917e-10
Mrpl23	4.61375e-08	0.113792	0.499	0.458	0.000797164
Tmem98	7.88601e-08	0.113643	0.531	0.502	0.00136254
Atp5mpl	1.95568e-07	0.112237	0.684	0.694	0.00337902
Ctso	1.65283e-12	0.111766	0.213	0.139	2.85575e-08
Creg1	1.19095e-13	0.110769	0.186	0.111	2.05772e-09
Naxe	1.27672e-07	0.110624	0.526	0.491	0.00220592
Sparc	3.37421e-05	0.110609	0.338	0.266	0.582996
Arglu1	2.41538e-07	0.110597	0.741	0.759	0.00417329
Rpl35	2.83549e-07	0.110586	0.633	0.632	0.00489915
Cox6c	3.96919e-10	0.11028	0.98	0.985	6.85796e-06
Clic5	1.21907e-23	0.110166	0.087	0.017	2.1063e-19
Xpa	4.93378e-10	0.110106	0.284	0.211	8.52458e-06
Arl2	2.42866e-07	0.110082	0.762	0.805	0.00419624
Slc4a4	0.00042979	0.10995	0.06	0.033	1
Mfge8	4.67071e-08	0.109401	0.104	0.064	0.000807005
Rbbp4	3.3649e-07	0.109163	0.612	0.585	0.00581387
Ewsr1	1.58103e-07	0.109129	0.496	0.457	0.00273171
Psme2	3.94938e-12	0.108928	0.214	0.132	6.82374e-08
Uqcrb	3.89635e-07	0.108927	0.775	0.801	0.00673211
Ndufa11	4.84389e-07	0.1085	0.702	0.688	0.00836927
Dnajc19	4.91182e-07	0.108482	0.723	0.715	0.00848665
Mef2a	1.03534e-09	0.108476	0.26	0.201	1.78886e-05
Zfp36l2	7.83737e-13	0.1078	0.157	0.094	1.35414e-08
H4c8	1.4116e-11	0.107242	0.2	0.133	2.43896e-07
Higd2a	6.51571e-07	0.107094	0.643	0.645	0.0112578
Mrpl58	2.3473e-07	0.106612	0.502	0.442	0.00405567
Kxd1	2.66964e-08	0.106612	0.367	0.301	0.00046126
Sec61b	1.55912e-07	0.106567	0.451	0.403	0.00269385
Btg1	2.23055e-17	0.106088	0.109	0.044	3.85395e-13
Galk1	1.38264e-09	0.106063	0.283	0.21	2.38892e-05
Tmem160	8.77093e-09	0.105688	0.312	0.25	0.000151544
Fibp	2.93121e-11	0.104657	0.212	0.139	5.06455e-07
Ring1	7.88757e-09	0.104629	0.294	0.235	0.000136281
Hmgn1	4.7586e-08	0.104132	0.349	0.293	0.000822192
Ppia	2.56091e-14	0.104095	0.999	1	4.42474e-10
Asah1	2.97411e-10	0.103754	0.227	0.162	5.13867e-06
Tmem125	1.5854e-06	0.103496	0.661	0.678	0.0273925
Mrpl54	1.44911e-07	0.103104	0.387	0.335	0.00250377
Tle4	3.22913e-11	0.103071	0.198	0.132	5.5793e-07
Mrpl57	3.67912e-08	0.103006	0.345	0.273	0.000635678
Ndufa7	1.10873e-06	0.102942	0.84	0.849	0.0191566
Otub1	4.55915e-08	0.102744	0.334	0.277	0.00078773
Tmem106c	8.03124e-10	0.102405	0.252	0.172	1.38764e-05
Fgfrl1	7.86729e-15	0.102307	0.122	0.056	1.35931e-10
Tuba1b	8.6812e-07	0.102303	0.476	0.428	0.0149994
Rpl37a	3.62914e-08	0.102179	0.967	0.966	0.000627044
Snrpf	8.21893e-07	0.102143	0.492	0.456	0.0142007
Macf1	7.56396e-06	0.102143	0.423	0.395	0.13069
Ndufc1	2.15317e-06	0.102095	0.66	0.655	0.0372025
Ost4	1.93916e-06	0.101955	0.619	0.6	0.0335048
Ramac	4.97206e-10	0.101716	0.234	0.164	8.59072e-06
Fxyd1	2.11755e-13	0.101279	0.061	0.022	3.65871e-09
Czib	1.90104e-08	0.101266	0.296	0.23	0.000328461
Bmp2k	2.13044e-06	0.101259	0.548	0.546	0.0368097
Mcl1	2.93849e-08	0.101198	0.303	0.24	0.000507712
Acat1	1.9726e-07	0.100992	0.367	0.318	0.00340825
Map2k2	3.1707e-06	0.100527	0.687	0.689	0.0547834
Eif2s3y	4.79535e-07	0.100516	0.4	0.362	0.00828541
Klhdc8a	1.46432e-15	0.100379	0.127	0.058	2.53006e-11
Fam162a	5.13206e-09	0.100056	0.265	0.191	8.86718e-05
Col9a3	1.00838e-07	0.0999541	0.237	0.165	0.00174228
Acadl	1.00974e-06	0.0999354	0.456	0.407	0.0174463
Snrpg	2.11759e-06	0.0997531	0.545	0.516	0.0365878
Eif3f	3.72604e-06	0.0996913	0.657	0.668	0.0643786
Mpv17l2	1.94877e-10	0.099293	0.206	0.137	3.36709e-06
Sybu	1.29901e-12	0.0991124	0.156	0.09	2.24443e-08
Gm2a	3.14212e-08	0.0990369	0.273	0.216	0.000542895
Ntsr2	1.70943e-06	0.0988737	0.066	0.036	0.0295355
Ssbp1	2.12231e-08	0.0987299	0.278	0.215	0.000366693
Uba52	4.55855e-09	0.0985855	0.232	0.181	7.87626e-05
Sfxn5	1.00988e-13	0.0984604	0.084	0.035	1.74487e-09
Il11ra1	5.59183e-19	0.0981025	0.101	0.033	9.66157e-15
Cotl1	7.04146e-22	0.0978793	0.076	0.012	1.21662e-17
S100a9	2.73909e-17	0.0977127	0.07	0.002	4.7326e-13
Irf2	9.89886e-09	0.0969838	0.246	0.183	0.000171032
Tpm3	3.19668e-06	0.096966	0.489	0.464	0.0552323
Grina	4.38239e-07	0.0968166	0.314	0.274	0.0075719
Rhob	4.5757e-09	0.096756	0.979	0.993	7.9059e-05
Rbms1	2.07046e-19	0.0965236	0.094	0.028	3.57735e-15
Chmp7	7.79825e-06	0.0961968	0.613	0.629	0.134738
Ddost	2.96638e-06	0.0958882	0.459	0.426	0.0512531
Serpine2	0.000138238	0.0948931	0.065	0.035	1
C1qc	6.65569e-06	0.094423	0.099	0.039	0.114997
Abca8a	3.15559e-05	0.0943895	0.545	0.52	0.545223
C1qbp	3.0115e-06	0.094389	0.439	0.389	0.0520326
Trim8	5.14872e-08	0.0942602	0.254	0.201	0.000889596
Pam16	3.58579e-06	0.0941659	0.465	0.413	0.0619552
Tspo	6.71667e-16	0.09406	0.094	0.037	1.16051e-11
Vat1	1.61843e-07	0.0937325	0.255	0.192	0.00279633
Cxxc5	7.48033e-06	0.0936811	0.509	0.478	0.129245
Tspan31	1.54449e-06	0.093513	0.379	0.325	0.0266856
Cib1	2.72363e-10	0.0933071	0.182	0.116	4.70589e-06
Zscan26	1.3591e-07	0.0930939	0.27	0.211	0.00234825
Pold4	4.87208e-11	0.0927281	0.16	0.099	8.41797e-07
Ebpl	1.74432e-06	0.092707	0.38	0.321	0.0301383
Phyh	2.83203e-07	0.0926248	0.29	0.228	0.00489318
Gigyf1	1.1485e-06	0.0925501	0.33	0.288	0.0198437
Rhoa	8.66699e-07	0.0922049	0.953	0.968	0.0149748
Efna2	1.07815e-10	0.0919386	0.167	0.102	1.86283e-06
Wdr1	1.84043e-07	0.0912557	0.272	0.208	0.00317989
C1qb	0.000276267	0.0911465	0.123	0.062	1
Cops9	2.47446e-05	0.0909419	0.671	0.678	0.427537
Npdc1	1.99932e-05	0.090919	0.58	0.564	0.345442
Btg2	1.34683e-08	0.0904745	0.098	0.055	0.000232705
Mrpl33	2.10383e-05	0.090344	0.574	0.561	0.3635
Ginm1	2.38747e-09	0.0901683	0.188	0.127	4.12508e-05
Mboat1	6.87205e-07	0.0901484	0.291	0.242	0.0118735
Dgcr6	1.76691e-07	0.0901033	0.269	0.204	0.00305286
Sod1	2.21376e-07	0.0896619	0.265	0.204	0.00382493
Stx8	8.1146e-07	0.0891949	0.301	0.242	0.0140204
Cnpy3	1.94737e-08	0.0891718	0.206	0.15	0.000336466
Aprt	8.28183e-11	0.0891336	0.144	0.085	1.43093e-06
Anapc13	9.36279e-06	0.0889882	0.427	0.378	0.16177
Ndufs3	4.34105e-06	0.088962	0.373	0.322	0.0750047
Mrpl11	2.43696e-06	0.0888626	0.344	0.293	0.0421059
Rpl38	1.75387e-06	0.0887272	0.958	0.968	0.0303034
Rnaseh2c	1.54145e-05	0.0886311	0.461	0.421	0.266332
Homer3	2.67905e-09	0.0885718	0.183	0.124	4.62887e-05
Ddah2	9.5345e-09	0.0885408	0.17	0.112	0.000164737
Hypk	2.27398e-07	0.0885138	0.253	0.198	0.00392899
Meaf6	1.07451e-06	0.0881955	0.298	0.244	0.0185653
Uqcrq	2.86643e-05	0.0881738	0.842	0.873	0.495262
Tob1	3.66541e-05	0.088089	0.56	0.566	0.63331
Uqcc2	3.85779e-05	0.0880805	0.59	0.589	0.666549
Metrn	1.55833e-05	0.0880529	0.422	0.395	0.269249
Egln2	2.26408e-06	0.0879565	0.322	0.267	0.0391188
Ndufa4	1.34774e-05	0.087823	0.903	0.917	0.232863
Txn2	1.76605e-05	0.0877654	0.455	0.421	0.305139
Acsf2	6.25177e-20	0.0876343	0.075	0.014	1.08018e-15
C1d	9.87079e-06	0.0872793	0.403	0.356	0.170548
Hint1	1.0493e-06	0.0872584	0.974	0.979	0.0181299
Smim19	1.70762e-06	0.0869989	0.296	0.244	0.0295043
Plpp3	0.00361518	0.0866661	0.344	0.369	1
Tvp23b	4.07565e-06	0.0866318	0.337	0.285	0.0704191
Trappc2l	2.64251e-05	0.086441	0.481	0.442	0.456572
Smim4	1.12272e-12	0.0861583	0.12	0.06	1.93983e-08
Atp6v1f	5.48287e-05	0.0858157	0.831	0.84	0.94733
0610010K14Rik	3.87884e-09	0.0857975	0.176	0.115	6.70186e-05
Ctbp1	7.02891e-05	0.0857942	0.667	0.686	1
Hint2	1.3971e-08	0.0854083	0.185	0.127	0.000241391
Olfml1	2.19613e-05	0.0850822	0.413	0.374	0.379447
Rnf187	8.00913e-05	0.0849819	0.649	0.661	1
Klf3	4.3822e-06	0.0849324	0.305	0.26	0.0757157
Aldh2	1.07059e-08	0.0845731	0.176	0.118	0.000184977
Egr1	4.18203e-05	0.0841862	0.091	0.056	0.722571
Cetn3	6.76896e-05	0.0841331	0.532	0.519	1
Skap2	1.37478e-06	0.0840052	0.263	0.207	0.0237534
Sumo2	5.78978e-05	0.0839165	0.867	0.886	1
Ift27	5.05784e-07	0.083879	0.238	0.184	0.00873894
Nipsnap3b	1.64481e-05	0.0837124	0.368	0.325	0.284189
Eya4	1.70787e-17	0.0832595	0.079	0.022	2.95085e-13
Ndufa1	2.90563e-05	0.0832493	0.402	0.363	0.502034
Ndufb8	7.99061e-05	0.0831683	0.858	0.877	1
Mif	0.000170288	0.0831524	0.815	0.837	1
Fdx1	1.98204e-07	0.0831265	0.218	0.156	0.00342456
Fuom	2.2886e-09	0.0830269	0.157	0.1	3.95424e-05
Ypel5	2.39725e-06	0.0828323	0.275	0.216	0.0414197
Oaz1	1.31247e-06	0.0827586	0.982	0.99	0.0226768
Ap1s1	2.04802e-06	0.0827132	0.271	0.212	0.0353856
Micos13	0.000138207	0.0821652	0.667	0.664	1
Pole4	4.12688e-06	0.0821548	0.283	0.232	0.0713042
Spry1	4.23806e-09	0.0821294	0.148	0.094	7.32252e-05
Arl6ip4	8.97918e-06	0.0819532	0.317	0.264	0.155142
Zfpm1	1.3752e-05	0.0817173	0.324	0.282	0.237607
Prim2	9.11341e-08	0.0816022	0.188	0.133	0.00157461
Bola3	4.32091e-06	0.0812748	0.277	0.225	0.0746567
Svbp	1.14427e-07	0.0807777	0.19	0.135	0.00197707
Stard3nl	0.000186938	0.0804928	0.722	0.757	1
Ppdpf	0.000118506	0.0804006	0.492	0.481	1
Taf10	0.00012826	0.0803513	0.526	0.501	1
Plekhj1	6.11459e-05	0.0803025	0.407	0.378	1
Krt10	4.51683e-06	0.0800342	0.274	0.219	0.0780418
Eci2	5.04964e-06	0.0800228	0.267	0.218	0.0872477
Cfap20	4.82902e-07	0.0796779	0.206	0.154	0.00834357
Slc24a5	4.27692e-05	0.0796236	0.378	0.33	0.738967
Prdx5	0.000143232	0.0796116	0.498	0.494	1
Cdk2ap1	4.60527e-05	0.0795646	0.365	0.332	0.795699
Znhit1	5.21452e-05	0.0795385	0.386	0.341	0.900965
Skil	9.69381e-12	0.079445	0.096	0.044	1.6749e-07
Ctss	2.012e-05	0.0794339	0.089	0.046	0.347634
R3hdm4	6.3897e-05	0.0794071	0.404	0.369	1
Cap1	2.63562e-05	0.0793888	0.333	0.288	0.455383
Prr13	4.2282e-06	0.079386	0.26	0.207	0.0730549
Mrps16	2.17258e-05	0.0792746	0.332	0.278	0.375378
Grcc10	1.34508e-09	0.0791823	0.139	0.083	2.32402e-05
Mtarc2	1.53366e-05	0.0790754	0.29	0.253	0.264986
Pim3	9.71227e-05	0.0789773	0.866	0.891	1
Eri3	4.64933e-05	0.0788945	0.371	0.319	0.803312
AC149090.1	1.16418e-06	0.0788687	0.149	0.114	0.0201146
Gng7	5.23278e-05	0.078832	0.375	0.336	0.90412
Smim12	8.72959e-06	0.0785796	0.284	0.23	0.15083
Mrps15	1.13445e-05	0.0784136	0.284	0.232	0.196011
Itpr2	1.62754e-07	0.078408	0.137	0.079	0.00281206
Ggh	6.33143e-05	0.0783141	0.385	0.342	1
S100a8	3.61253e-11	0.0779941	0.055	0.001	6.24173e-07
Paip1	0.000186316	0.0778582	0.495	0.465	1
Abhd2	3.54327e-07	0.0776542	0.134	0.098	0.00612205
Srebf1	0.000112017	0.077593	0.394	0.371	1
Chd9	1.41337e-05	0.0771572	0.248	0.207	0.244202
Copz1	3.67325e-06	0.0770097	0.232	0.181	0.0634664
Bola2	0.000220249	0.0767979	0.505	0.483	1
Sgip1	4.49588e-09	0.0767394	0.126	0.075	7.76799e-05
Pgls	6.93741e-05	0.0767041	0.353	0.316	1
Lsm5	0.000132325	0.0766206	0.429	0.395	1
Rab24	1.62166e-05	0.0765442	0.278	0.224	0.280191
Mphosph6	4.32461e-05	0.0765071	0.333	0.287	0.747206
Ccnq	1.09224e-08	0.0761616	0.139	0.09	0.000188717
Cebpzos	1.197e-07	0.0759498	0.166	0.112	0.00206818
Kdelr2	3.31624e-06	0.0757263	0.213	0.168	0.0572979
Sdhaf1	3.14614e-05	0.0757033	0.304	0.258	0.54359
Ntm	3.12176e-09	0.0756868	0.044	0.017	5.39377e-05
Id3	2.12698e-08	0.0755732	0.049	0.026	0.0003675
Mrpl55	4.8114e-05	0.0755293	0.327	0.279	0.831313
Ndufaf8	2.80637e-05	0.0754944	0.297	0.242	0.484884
Paxbp1	8.40893e-06	0.0754885	0.235	0.192	0.14529
Nhp2	2.01075e-07	0.0754464	0.174	0.115	0.00347417
Tm2d1	8.94421e-05	0.0753403	0.357	0.318	1
Chchd6	1.75231e-07	0.0752736	0.168	0.116	0.00302764
Fam20c	3.62711e-10	0.0752557	0.118	0.063	6.26693e-06
Sin3b	0.00012108	0.0751875	0.378	0.341	1
Tmem121	2.39027e-06	0.0751181	0.207	0.157	0.0412991
Trpm7	1.80653e-05	0.075055	0.268	0.214	0.312133
Igsf11	0.000348394	0.0749974	0.482	0.487	1
Tanc2	2.93361e-07	0.0747659	0.161	0.111	0.00506869
Rps27	8.90361e-05	0.0745966	0.953	0.959	1
Plgrkt	5.13253e-07	0.0745643	0.175	0.125	0.00886799
Zfp639	1.78664e-05	0.0745304	0.263	0.214	0.308696
Snrpe	0.000253697	0.0744246	0.451	0.421	1
Ube2m	0.00042246	0.0744109	0.54	0.527	1
Ostf1	3.33438e-05	0.0742255	0.28	0.234	0.576113
Gsr	3.08092e-05	0.0742166	0.287	0.238	0.532322
Mcfd2	2.06934e-06	0.0741739	0.198	0.149	0.035754
Cmc1	2.53252e-06	0.0740737	0.207	0.155	0.043757
Ctdsp1	7.67722e-06	0.074036	0.226	0.181	0.132647
Mrpl42	0.000125333	0.0738394	0.364	0.323	1
Tyrobp	1.04895e-09	0.0737296	0.06	0.022	1.81238e-05
Smim27	1.46728e-06	0.0737087	0.193	0.138	0.0253517
Nop10	0.000230615	0.0734926	0.411	0.38	1
Kmt2d	3.02048e-06	0.0734737	0.203	0.148	0.0521878
Ncoa3	0.000207774	0.0732575	0.374	0.346	1
Fmc1	0.000224383	0.0732393	0.398	0.364	1
Lyrm2	1.81841e-05	0.0731477	0.251	0.197	0.314184
Mettl26	5.25797e-05	0.072835	0.288	0.244	0.908472
Tctex1d2	1.43759e-08	0.0728272	0.13	0.081	0.000248386
Bcl10	1.63953e-05	0.0727559	0.247	0.198	0.283278
Atf4	0.000105221	0.0726855	0.32	0.28	1
Arf4	0.000562271	0.0724114	0.503	0.483	1
Samhd1	8.1157e-09	0.0723857	0.119	0.072	0.000140223
Ccdc136	6.07746e-09	0.0721466	0.123	0.071	0.000105006
Nudcd3	0.000135877	0.0718897	0.323	0.29	1
Sdc4	4.36418e-10	0.0718259	0.062	0.024	7.54044e-06
Nudt9	9.02895e-05	0.0717566	0.31	0.258	1
Pwwp3a	7.00061e-05	0.0715251	0.283	0.245	1
Efemp1	2.28e-05	0.071385	0.232	0.19	0.393938
Sat2	2.75254e-06	0.0713227	0.191	0.138	0.0475583
Tmed10	0.000195586	0.0712951	0.939	0.959	1
2310009B15Rik	1.06214e-08	0.0712089	0.121	0.072	0.000183516
Cmbl	4.29792e-10	0.0711665	0.103	0.054	7.42594e-06
Sdcbp	9.95068e-07	0.0711484	0.156	0.113	0.0171928
Apoe	0.0250251	0.0711139	0.98	0.954	1
Dpyd	1.40286e-08	0.0709206	0.123	0.073	0.000242387
Pnrc2	1.33918e-05	0.0708486	0.217	0.172	0.231384
Dtd2	1.57732e-05	0.0706522	0.221	0.178	0.272529
Chchd5	2.19259e-07	0.070473	0.147	0.096	0.00378835
Numb	1.50161e-07	0.070448	0.14	0.091	0.00259448
Gpbp1l1	0.000226689	0.0701291	0.329	0.299	1
Agmo	6.95097e-07	0.0700478	0.137	0.084	0.0120099
Ndp	2.04155e-10	0.069864	0.098	0.047	3.5274e-06
Cyp2u1	1.56103e-07	0.0697383	0.139	0.091	0.00269715
Pfdn1	0.000392452	0.0695578	0.386	0.352	1
Cenpx	0.000272493	0.0694931	0.343	0.31	1
Sirt7	5.78815e-05	0.0692829	0.251	0.21	1
Itih5	9.93596e-11	0.0692288	0.078	0.033	1.71674e-06
Ttc5	6.40055e-05	0.0692035	0.253	0.213	1
Slc25a36	1.85287e-05	0.0691571	0.207	0.164	0.320139
Plbd2	1.02159e-05	0.0691547	0.196	0.153	0.176511
Mtss2	1.81518e-06	0.0691443	0.118	0.083	0.0313627
Nat8f1	2.7408e-05	0.0690179	0.194	0.159	0.473556
S1pr1	0.000367354	0.0689186	0.046	0.02	1
Dtx3	8.34283e-05	0.0689019	0.25	0.214	1
Sdhaf4	1.08647e-06	0.0689001	0.156	0.112	0.018772
Smim8	1.80684e-05	0.0688661	0.204	0.163	0.312187
Leng8	0.00111489	0.0687487	0.504	0.508	1
Rap1b	8.9411e-05	0.0686527	0.26	0.218	1
Crlf3	7.5204e-06	0.0686239	0.169	0.129	0.129937
Txnip	8.46501e-06	0.0685495	0.138	0.099	0.146258
Ppp1r35	4.696e-05	0.0684862	0.242	0.196	0.811375
Rpl29	0.00102595	0.0684409	0.856	0.888	1
Nav2	3.1455e-06	0.0684186	0.123	0.084	0.054348
9530068E07Rik	0.00027948	0.0683083	0.329	0.29	1
Wdr83os	0.000696433	0.0680865	0.421	0.391	1
Zfand2b	1.40399e-05	0.0680625	0.202	0.152	0.242582
Zfyve16	8.56141e-06	0.0679632	0.184	0.141	0.147924
Nsmf	0.000270479	0.0679514	0.314	0.281	1
Mcmbp	0.000188844	0.0679451	0.29	0.259	1
Ccdc107	1.16254e-09	0.0679119	0.088	0.045	2.00863e-05
Cyfip1	2.12947e-05	0.0678769	0.185	0.144	0.367929
Cldn10	9.82547e-05	0.0677872	0.052	0.028	1
Tram1	5.97154e-06	0.067781	0.175	0.131	0.103176
Pacsin1	0.000543857	0.067746	0.294	0.259	1
Uvssa	5.07486e-07	0.0676253	0.127	0.085	0.00876835
Lsm4	0.00139618	0.0676009	0.521	0.536	1
Gm2115	1.77134e-11	0.0675472	0.078	0.031	3.06053e-07
Ppil3	1.01932e-05	0.0673538	0.192	0.144	0.176118
Med10	9.12235e-05	0.0672456	0.258	0.21	1
F3	0.00109616	0.0671573	0.052	0.03	1
Slc27a1	0.000112918	0.0669973	0.227	0.185	1
Nmi	2.63358e-09	0.0669513	0.102	0.053	4.5503e-05
Rnaset2a	1.19275e-12	0.0668718	0.073	0.026	2.06082e-08
Bax	0.00160549	0.0668506	0.545	0.554	1
B3gnt9	0.000271023	0.0667101	0.303	0.258	1
Ist1	0.000174577	0.0667092	0.271	0.237	1
Grasp	2.24101e-06	0.0667046	0.138	0.098	0.0387201
Selenon	1.12317e-07	0.0667037	0.122	0.076	0.00194062
Iscu	0.000370676	0.0666774	0.315	0.289	1
Abhd16a	0.000780052	0.0666509	0.397	0.365	1
Abhd14b	9.06253e-07	0.066585	0.136	0.092	0.0156582
Cryzl2	3.71196e-08	0.0665397	0.109	0.066	0.000641353
Uap1l1	1.0383e-06	0.0665062	0.144	0.096	0.0179397
Thyn1	2.76323e-05	0.066482	0.208	0.159	0.47743
Cers4	1.12642e-05	0.0662461	0.174	0.131	0.194623
Myoc	0.0210401	0.0661348	0.001	0.003	1
Nutf2-ps1	8.80201e-08	0.0661345	0.123	0.074	0.00152081
Pitpnb	0.000449685	0.0661133	0.329	0.292	1
Tmem179b	7.39455e-07	0.0661063	0.14	0.093	0.0127763
Npepl1	8.33608e-06	0.0660116	0.168	0.128	0.144031
Pir	1.0641e-10	0.065945	0.084	0.038	1.83854e-06
Rbmx	7.48057e-05	0.0658304	0.223	0.184	1
Hexb	0.00745356	0.0658255	0.165	0.107	1
Il1rapl1	5.23657e-07	0.0658228	0.132	0.086	0.00904774
Slc4a10	1.41756e-11	0.0658127	0.077	0.031	2.44927e-07
Pcbd2	2.62921e-06	0.0658007	0.156	0.107	0.0454274
Micu1	0.000932279	0.0656549	0.394	0.362	1
Chst8	1.77217e-06	0.065438	0.147	0.099	0.0306195
Fxn	3.11639e-09	0.0654145	0.096	0.051	5.3845e-05
Commd2	2.62382e-05	0.0653454	0.198	0.152	0.453344
Fis1	0.000549556	0.0653166	0.943	0.969	1
Fuz	1.11043e-06	0.0653105	0.14	0.095	0.019186
Slc44a2	5.12043e-07	0.0652562	0.126	0.084	0.00884708
Mcts1	0.00017205	0.0652505	0.261	0.218	1
Commd4	0.00120007	0.0652265	0.423	0.404	1
Sec11a	0.000142695	0.0652015	0.243	0.207	1
Btbd3	2.89055e-05	0.0651963	0.192	0.151	0.499429
Ppie	1.03025e-05	0.0651618	0.175	0.128	0.178007
Parn	4.76047e-05	0.0650657	0.208	0.164	0.822514
Slc25a39	0.000219485	0.0650532	0.266	0.228	1
Zfp553	0.000147624	0.064985	0.244	0.205	1
Ensa	0.000279344	0.0649329	0.278	0.238	1
Lamtor3	7.7709e-05	0.0649044	0.223	0.181	1
Tomm6	2.5124e-06	0.0648875	0.149	0.105	0.0434092
Golt1b	2.21425e-05	0.0648788	0.187	0.143	0.382579
Pofut2	1.19714e-05	0.064777	0.172	0.129	0.206841
Spg7	3.34128e-05	0.0647058	0.19	0.152	0.577306
Acot2	0.000203503	0.0646488	0.254	0.218	1
Dusp23	5.82746e-05	0.0645475	0.203	0.166	1
Rgl2	6.45983e-09	0.0644606	0.095	0.051	0.000111613
Vdac1	0.00144837	0.0644579	0.416	0.408	1
Usp24	5.33677e-06	0.0643743	0.14	0.102	0.0922086
Tbrg1	0.000308501	0.0643008	0.277	0.236	1
Msn	1.00872e-07	0.0642759	0.101	0.058	0.00174287
Ssbp2	2.8242e-06	0.0639651	0.138	0.096	0.0487966
BC004004	0.000584367	0.0639166	0.316	0.28	1
Gpc1	1.35365e-05	0.0638422	0.165	0.127	0.233883
Scg5	0.0031216	0.0637315	0.623	0.642	1
Prpf4b	0.00287446	0.0637086	0.537	0.546	1
Hprt	1.25543e-05	0.063641	0.164	0.123	0.216913
Abhd3	0.000285566	0.0636187	0.238	0.214	1
0610012G03Rik	0.00150372	0.0635559	0.406	0.381	1
Mrpl30	0.00201795	0.063515	0.466	0.456	1
Dnlz	0.000772738	0.0634979	0.337	0.3	1
Trappc6a	2.50101e-05	0.0634099	0.178	0.135	0.432124
Usf1	0.000147575	0.0633154	0.235	0.19	1
Arfrp1	0.000176482	0.0633026	0.239	0.197	1
Mocs2	0.00106378	0.0632952	0.362	0.333	1
S100a13	0.00276349	0.0632444	0.781	0.834	1
Rbis	0.00051582	0.0631022	0.294	0.258	1
Atp5d	0.00314968	0.0630751	0.801	0.818	1
Cstb	0.00264673	0.0629736	0.482	0.467	1
Trappc3	0.00144	0.0629556	0.398	0.365	1
Parl	0.00119176	0.0628236	0.364	0.327	1
2310039H08Rik	2.27621e-06	0.0626696	0.135	0.092	0.0393284
Exosc4	0.000328058	0.0624805	0.263	0.223	1
Vtn	0.000114442	0.0623471	0.007	0.004	1
Utp11	0.000715567	0.0623309	0.304	0.272	1
Akt1	3.51306e-05	0.0621816	0.175	0.132	0.606986
Rab28	0.000152325	0.0621803	0.227	0.181	1
Bcap29	1.52668e-05	0.0621046	0.161	0.119	0.26378
Cdh8	1.00361e-13	0.0620425	0.056	0.014	1.73404e-09
Irf2bpl	8.21881e-06	0.062025	0.139	0.094	0.142005
Edem2	0.000581327	0.0620045	0.282	0.252	1
Apip	0.000160345	0.0618436	0.223	0.182	1
Camk2g	5.11158e-07	0.0618313	0.079	0.044	0.00883179
Desi2	3.68918e-05	0.0618308	0.172	0.133	0.637417
Nsmce1	0.000467073	0.0618254	0.273	0.236	1
Akr1a1	0.00420282	0.0617225	0.715	0.77	1
Comt	0.00178559	0.0616653	0.379	0.345	1
Per3	1.05906e-06	0.0615437	0.099	0.065	0.0182984
Sox9	4.53306e-07	0.0615153	0.038	0.015	0.00783221
Gps2	0.000381516	0.0615043	0.254	0.213	1
Acot13	0.000396109	0.0614771	0.259	0.218	1
Capzb	0.00325477	0.0613425	0.474	0.485	1
Nup98	0.000110511	0.0610775	0.196	0.157	1
Yaf2	0.00120018	0.06107	0.329	0.298	1
Ate1	0.000616226	0.0609431	0.264	0.234	1
Arhgap17	9.40064e-05	0.0609313	0.185	0.15	1
Sh3bgrl3	0.0018203	0.0608753	0.915	0.947	1
Pts	3.73298e-05	0.0608588	0.158	0.124	0.644985
Id4	9.12587e-05	0.0607455	0.047	0.032	1
Nav3	5.1066e-12	0.0607283	0.058	0.017	8.82319e-08
Pik3c2b	0.00454886	0.0607151	0.545	0.563	1
Hivep3	2.13205e-06	0.0606723	0.105	0.07	0.0368376
Csmd3	0.00127732	0.0606637	0.304	0.285	1
Lpcat2	1.88948e-06	0.0605475	0.108	0.068	0.0326464
Ndufaf3	0.000881676	0.0605331	0.3	0.259	1
Tulp3	0.000273276	0.0604473	0.137	0.123	1
Kctd16	4.27855e-06	0.0604382	0.125	0.086	0.0739247
Ube2a	0.000513321	0.0604192	0.259	0.224	1
Mtx1	0.00010558	0.060121	0.193	0.149	1
Lmna	0.000858247	0.0601035	0.279	0.237	1
Chmp6	1.30896e-06	0.0600865	0.12	0.077	0.0226163
Zfp672	8.36461e-06	0.0600232	0.138	0.098	0.144524
Rab12	0.000346749	0.0599783	0.226	0.194	1
Ppp2r3d	1.09799e-05	0.0599677	0.142	0.103	0.189711
Bcl9	0.000308351	0.0599426	0.22	0.185	1
Ptms	0.00784864	0.0599382	0.421	0.438	1
Ubald2	0.00117228	0.0598976	0.309	0.271	1
Gadd45b	5.63816e-05	0.0598217	0.105	0.076	0.974162
Abhd12	0.00461661	0.0597541	0.511	0.496	1
Nadk	9.82135e-05	0.059708	0.18	0.145	1
Dnajb12	0.00183948	0.0595539	0.34	0.311	1
Dcdc2a	0.000705593	0.0595107	0.254	0.218	1
Slc39a7	0.00250563	0.0595035	0.385	0.351	1
Apbb1ip	2.04412e-07	0.0594875	0.093	0.052	0.00353184
1190007I07Rik	6.64197e-06	0.0594657	0.133	0.091	0.11476
Eef1akmt2	0.000140288	0.0594629	0.197	0.156	1
Rassf4	1.86526e-05	0.0594272	0.139	0.101	0.322279
Grid2	0.000133362	0.0594195	0.163	0.122	1
Dcxr	1.09249e-06	0.0593649	0.114	0.071	0.018876
Chrac1	0.000400862	0.0592829	0.228	0.196	1
Etfb	0.00202731	0.0592659	0.349	0.32	1
Bcl7c	0.00147819	0.0592189	0.315	0.283	1
Mrpl49	0.00010274	0.0589131	0.184	0.143	1
Prpf39	0.0010523	0.0589097	0.276	0.239	1
Itgav	0.00236826	0.0588968	0.344	0.325	1
Med30	0.00440137	0.0588573	0.484	0.467	1
Tmem135	7.03986e-06	0.05885	0.129	0.09	0.121635
Wasf2	0.0029115	0.0587438	0.373	0.351	1
Sigmar1	5.42658e-07	0.0586895	0.106	0.065	0.00937604
Prxl2b	0.000199044	0.058669	0.193	0.157	1
Robo1	7.48509e-07	0.0585368	0.103	0.066	0.0129327
Bccip	0.00021463	0.0585295	0.203	0.164	1
Cyp4f13	2.59447e-06	0.0585077	0.119	0.077	0.0448272
Alkbh3	3.14174e-06	0.0584822	0.118	0.078	0.054283
Rxrb	0.00128687	0.0584581	0.295	0.262	1
Slc6a11	0.0288714	0.058332	0.05	0.038	1
Cacna1a	2.45552e-09	0.0582347	0.062	0.029	4.24265e-05
Gm16286	0.00433896	0.0582187	0.443	0.431	1
Ppp1r14b	3.47405e-05	0.0581822	0.073	0.039	0.600246
Decr1	1.95436e-05	0.0581822	0.146	0.102	0.337674
1810058I24Rik	0.00585136	0.0581152	0.527	0.533	1
Acyp2	0.00507634	0.0580408	0.452	0.451	1
Erlec1	0.000819776	0.0579402	0.248	0.214	1
Actr2	0.00248582	0.0577782	0.328	0.31	1
Babam1	0.000917963	0.057766	0.261	0.221	1
Septin1	0.00125525	0.0577311	0.276	0.244	1
Rab35	1.81949e-05	0.0577158	0.14	0.099	0.314371
1190005I06Rik	0.0067872	0.0576856	0.539	0.536	1
Cela1	1.02997e-05	0.057611	0.119	0.087	0.177958
Ngrn	9.32407e-06	0.057463	0.128	0.089	0.161101
Ifnar2	2.08137e-05	0.0572923	0.125	0.089	0.359619
Xaf1	0.00723209	0.0572893	0.535	0.53	1
C1ql1	0.160448	0.0570708	0.011	0.013	1
Gpr137b	0.000115475	0.0570633	0.166	0.131	1
Tgfbr1	1.08202e-07	0.0570598	0.064	0.034	0.00186951
Gstk1	0.00106248	0.0569764	0.26	0.221	1
Cttnbp2nl	0.000467099	0.0569035	0.207	0.173	1
Fundc1	0.00108008	0.0568663	0.252	0.225	1
Trappc6b	0.00202006	0.0568616	0.308	0.273	1
Arhgap15	9.16122e-06	0.0567692	0.098	0.068	0.158287
Rnf126	0.000814063	0.0567321	0.239	0.203	1
Ap2a2	0.00068591	0.0567197	0.229	0.19	1
Otulin	7.40269e-05	0.0567126	0.157	0.12	1
Tpst2	4.34909e-07	0.0566957	0.091	0.054	0.00751435
Bag5	0.000553218	0.0566133	0.215	0.183	1
Mrpl2	0.000255256	0.0565923	0.193	0.152	1
Ttll3	2.39543e-07	0.0565886	0.037	0.014	0.00413882
Mt1	0.0578863	0.0564613	0.832	0.887	1
1110004F10Rik	0.00831971	0.0563627	0.568	0.586	1
Sumf2	3.578e-06	0.0563447	0.113	0.073	0.0618207
Dctn6	0.00597726	0.0563144	0.448	0.441	1
Pecr	1.62292e-05	0.056276	0.13	0.092	0.280408
Amdhd2	0.000566761	0.056175	0.211	0.178	1
Clasrp	0.00314138	0.0561518	0.326	0.306	1
Tapbp	1.01619e-07	0.0561381	0.081	0.044	0.00175577
Gns	1.7828e-05	0.0560898	0.117	0.081	0.308032
Wbp1	0.00167953	0.0560728	0.279	0.241	1
Psme1	2.38072e-07	0.0560297	0.076	0.039	0.00411341
D5Ertd579e	0.00252188	0.0559293	0.301	0.274	1
Rnaset2b	9.7174e-11	0.0558975	0.052	0.018	1.67897e-06
Dpm1	0.00312464	0.0558099	0.333	0.308	1
Cybc1	1.96704e-05	0.0557566	0.13	0.091	0.339865
Khk	6.92375e-07	0.0555995	0.096	0.056	0.0119629
Emc9	0.000111978	0.0555606	0.16	0.123	1
Smim20	0.00262887	0.0555254	0.312	0.277	1
Rpl36a	0.0101678	0.0555027	0.642	0.688	1
Tipin	0.000243089	0.0552498	0.181	0.14	1
Tmem132b	0.0034134	0.0551904	0.312	0.289	1
Entr1	0.00346798	0.0551743	0.319	0.303	1
Rida	0.00413775	0.0551573	0.337	0.314	1
Dyrk1a	0.000690815	0.0551205	0.209	0.175	1
Zswim7	1.35375e-05	0.055064	0.124	0.083	0.233901
Mrpl50	0.000359538	0.0550209	0.192	0.153	1
Fam219b	2.83388e-05	0.0548434	0.127	0.092	0.489638
Rmdn1	8.70324e-05	0.054782	0.151	0.11	1
Atp5g1	0.00929994	0.0547785	0.851	0.877	1
2300009A05Rik	0.000264824	0.0546518	0.174	0.138	1
Bola1	0.00159119	0.0546152	0.247	0.219	1
Selenof	0.00373379	0.0546092	0.963	0.979	1
Dync1i1	2.10935e-08	0.0546059	0.074	0.036	0.000364454
Rnf149	0.000177572	0.0545164	0.16	0.125	1
Snn	2.32974e-08	0.0544738	0.074	0.035	0.000402533
Igfbp5	4.52533e-05	0.054399	0.018	0.015	0.781887
Slc39a13	0.000100532	0.0543956	0.148	0.11	1
9130401M01Rik	0.000360076	0.0542242	0.182	0.146	1
Mif4gd	0.00759917	0.0542136	0.419	0.408	1
Trp53	1.05447e-05	0.054088	0.112	0.076	0.182192
Tsnax	0.00287917	0.0540377	0.29	0.257	1
Med7	0.000684385	0.0540266	0.202	0.168	1
Gpld1	1.48648e-06	0.0540039	0.069	0.04	0.0256834
Rgma	0.00751703	0.0539417	0.401	0.391	1
En2	8.80891e-05	0.053937	0.141	0.105	1
Fam98c	8.06936e-05	0.05383	0.142	0.103	1
Mmd2	0.000555114	0.053799	0.085	0.066	1
Nsmce2	0.00199383	0.0537736	0.261	0.224	1
Timp4	0.00333212	0.0537489	0.051	0.033	1
Taf1d	0.0010424	0.0536527	0.21	0.178	1
Rnf215	1.00905e-05	0.0536118	0.103	0.07	0.174343
Rpp25l	0.00166447	0.0535563	0.242	0.21	1
[truncated: 12,958 more rows]

## Sheet: Oligo - IL2 24m vs IL2 04m
Gene_id	p_val	avg_log2FC	pct.1	pct.2	p_val_adj
[truncated: 13,527 more rows]

[truncated: 6 more sheets: Oligo - 04m IL2 vs 04m GFP, Oligo - 24m IL2 vs 24m GFP, Astrocytes - GFP 24m vs GFP 04m, Astrocytes - IL2 24m vs IL2 04m, Astrocytes - 04m IL2 vs 04m GFP, Astrocytes - 24m IL2 vs 24m GFP]
