# Supplementary material for: Molecular and cognitive signatures of ageing partially restored through synthetic delivery of IL2 to the brain
Source: EMBO Mol Med. 2023 Mar 28;15(5):e16805. doi: 10.15252/emmm.202216805 (PMC10165365; doi:10.15252/emmm.202216805)
Supplement: Supplementary file 4 — Dataset EV2 [file EMMM-15-e16805-s003.xlsx]

## Sheet: Legend
Dataset EV2. Differential pathway analysis with age and treatment across glial cell types. Gene set enrichment was performed based on differential expression across various comparisons, including age (aged PHP.GFAP-GFP mice versus young PHP.GFAP-GFP mice), treatment in young mice (young PHP.GFAP-GFP mice versus young PHP.GFAP-IL2 mice), treatment in old mice (aged PHP.GFAP-IL2 mice versus aged PH…

## Sheet: Microglia
Gene Set	c_GFP.24m.vs.GFP.04m_stat.mean	c_GFP.24m.vs.GFP.04m_q.value	c_IL2.24m.vs.IL2.04m_stat.mean	c_IL2.24m.vs.IL2.04m_q.value	c_04m.IL2.vs.04m.GFP_stat.mean	c_04m.IL2.vs.04m.GFP_q.value	c_24m.IL2.vs.24m.GFP_stat.mean	c_24m.IL2.vs.24m.GFP_q.value	hits
mmu04071 Sphingolipid signaling pathway	2.06278	0.0949996	1.98048	0.0993025	3.02218	0.00865579	2.73058	0.0256065	4
mmu04659 Th17 cell differentiation	2.06827	0.0949996	2.23685	0.0628761	2.46319	0.028966	2.59737	0.0326417	4
mmu04210 Apoptosis	2.1054	0.0882428	2.51003	0.0429665	3.57366	0.00217363	3.05308	0.0142096	4
mmu04664 Fc epsilon RI signaling pathway	2.12912	0.0874805	2.32867	0.0553523	3.20025	0.00625462	2.16803	0.0746423	4
mmu05212 Pancreatic cancer	2.15278	0.0826755	2.53196	0.0429665	3.28173	0.00492402	2.79301	0.0235567	4
mmu03013 RNA transport	2.17307	0.078562	2.47255	0.0431648	3.47486	0.00281942	2.26499	0.0616633	4
mmu05145 Toxoplasmosis	2.18053	0.078562	2.47745	0.0431648	3.04449	0.00865579	2.93514	0.0169927	4
mmu05161 Hepatitis B	2.18752	0.078562	2.9242	0.0169878	3.71411	0.00148066	3.06554	0.0137601	4
mmu05416 Viral myocarditis	2.21259	0.078562	2.11196	0.0803506	1.95291	0.0811786	2.62524	0.0326417	4
mmu04066 HIF-1 signaling pathway	2.23902	0.0759991	2.36679	0.0525865	3.02503	0.00865579	2.9409	0.0169927	4
mmu05221 Acute myeloid leukemia	2.2864	0.0723257	2.59101	0.0389695	3.08962	0.00828989	2.32528	0.0583579	4
mmu04015 Rap1 signaling pathway	2.28858	0.0710301	2.26728	0.0574015	2.62415	0.0209595	2.29432	0.0590047	4
mmu04722 Neurotrophin signaling pathway	2.30053	0.0710301	2.78606	0.0223943	3.46425	0.00298194	2.60609	0.0326363	4
mmu04611 Platelet activation	2.30096	0.0710301	1.97103	0.0993025	3.91406	0.000910203	2.84196	0.020904	4
mmu05134 Legionellosis	2.34772	0.0710301	2.51087	0.0431648	2.6569	0.0209595	2.73787	0.0265741	4
mmu05202 Transcriptional misregulation in cancer	2.40873	0.0580542	3.0707	0.0121638	3.21588	0.00521341	2.5049	0.0372017	4
mmu04520 Adherens junction	2.42993	0.0580542	1.97009	0.099408	2.48005	0.0289162	2.56789	0.0352301	4
mmu04137 Mitophagy - animal	2.43129	0.0580542	2.10868	0.079591	3.10436	0.00807143	2.71002	0.0274115	4
mmu04621 NOD-like receptor signaling pathway	2.44168	0.0577167	3.03613	0.0132805	3.40071	0.00330813	2.50298	0.0372017	4
mmu05211 Renal cell carcinoma	2.45753	0.0577167	2.83301	0.0216883	3.62863	0.00214313	3.05682	0.0145072	4
mmu04217 Necroptosis	2.46374	0.0577167	2.98787	0.01486	3.43074	0.00314033	2.24	0.0646284	4
mmu03060 Protein export	2.58152	0.0549496	2.58859	0.0429665	2.11853	0.0645407	2.25198	0.0689991	4
mmu05166 HTLV-I infection	2.54373	0.0486774	3.17018	0.00932603	3.57429	0.00210404	3.66249	0.00214803	4
mmu04620 Toll-like receptor signaling pathway	2.55638	0.0486774	3.09123	0.0121638	2.82363	0.0135968	2.76318	0.0246033	4
mmu04650 Natural killer cell mediated cytotoxicity	2.55783	0.0486774	2.4794	0.0433691	3.78496	0.0013556	3.40863	0.00536709	4
mmu05142 Chagas disease (American trypanosomiasis)	2.56926	0.0486774	2.65773	0.0325088	2.85242	0.0133192	3.14731	0.0117426	4
mmu04218 Cellular senescence	2.60974	0.0449306	2.84435	0.0203884	2.93158	0.0108117	2.69527	0.026683	4
mmu05205 Proteoglycans in cancer	2.69005	0.0363007	2.5655	0.0389695	2.80946	0.0135968	2.2323	0.0646284	4
mmu05100 Bacterial invasion of epithelial cells	2.96755	0.0185667	2.82315	0.0216883	3.5037	0.00298194	2.3224	0.0583579	4
mmu04662 B cell receptor signaling pathway	2.97421	0.0185667	3.59986	0.00289407	4.27478	0.000368123	3.80526	0.00177671	4
mmu05164 Influenza A	2.99727	0.0166085	3.52304	0.00301324	3.98442	0.000702253	2.85273	0.0201128	4
mmu05203 Viral carcinogenesis	3.03057	0.0152093	3.43079	0.00402412	2.9237	0.0108117	2.77409	0.0235567	4
mmu04062 Chemokine signaling pathway	3.14619	0.0108431	3.52892	0.00299996	3.24891	0.00492402	2.8709	0.0192768	4
mmu04670 Leukocyte transendothelial migration	3.20875	0.00979145	2.90323	0.0182354	3.30628	0.00458292	2.9547	0.0169927	4
mmu04144 Endocytosis	3.21148	0.00936133	3.89211	0.000997966	5.04143	1.68671e-05	3.62638	0.00228851	4
mmu04810 Regulation of actin cytoskeleton	3.33302	0.00646889	2.97059	0.01486	3.35471	0.00367531	2.66271	0.0276444	4
mmu04380 Osteoclast differentiation	3.35645	0.00646889	3.80151	0.00143262	4.1311	0.000475548	4.03942	0.000708168	4
mmu04612 Antigen processing and presentation	3.48249	0.00635718	3.79648	0.00208242	2.79281	0.0155629	3.71066	0.00262905	4
mmu05140 Leishmaniasis	3.47234	0.00603162	3.83023	0.00161451	3.39488	0.00382632	3.75726	0.00214803	4
mmu05169 Epstein-Barr virus infection	3.45709	0.00519701	3.92603	0.000977355	3.64727	0.00174518	4.03912	0.000671632	4
mmu03040 Spliceosome	3.54748	0.00439213	3.86932	0.00118329	6.38885	1.14623e-07	3.98585	0.000779381	4
mmu04666 Fc gamma R-mediated phagocytosis	3.9282	0.00131233	4.02797	0.000841936	5.05788	2.84955e-05	4.54244	0.000166996	4
mmu04142 Lysosome	3.97262	0.00115059	4.24411	0.000412266	6.37092	1.14623e-07	5.99422	1.19087e-06	4
mmu05152 Tuberculosis	4.02126	0.000882096	4.58532	0.000135351	4.66982	7.39752e-05	4.49183	0.000166996	4
mmu04145 Phagosome	4.12829	0.000664663	4.05621	0.000737934	4.29189	0.000266071	5.02262	3.21208e-05	4
mmu05167 Kaposi's sarcoma-associated herpesvirus infection	4.20773	0.000466443	4.08249	0.000644199	4.28059	0.000261083	4.65831	0.000114277	4
mmu04141 Protein processing in endoplasmic reticulum	4.2764	0.000435401	4.55123	0.000147183	5.40169	4.1054e-06	5.29797	1.17266e-05	4
mmu04932 Non-alcoholic fatty liver disease (NAFLD)	4.29507	0.00040701	4.26325	0.000347016	4.58505	9.43901e-05	4.61565	0.000114277	4
mmu05132 Salmonella infection	4.52486	0.000150499	4.69569	7.72515e-05	5.93517	2.31113e-07	4.25934	0.000286809	4
mmu05016 Huntington's disease	4.76031	5.30648e-05	5.04213	1.87645e-05	3.79772	0.00110948	3.42946	0.004251	4
mmu00190 Oxidative phosphorylation	4.92532	4.30824e-05	4.28306	0.000347016	4.04427	0.000609625	5.05892	3.21208e-05	4
mmu05010 Alzheimer's disease	4.98472	2.39557e-05	4.87225	3.55024e-05	4.42314	0.000135332	4.29597	0.000272973	4
mmu05014 Amyotrophic lateral sclerosis (ALS)	5.06131	2.04042e-05	5.12988	1.42788e-05	4.70165	5.24459e-05	4.14226	0.000416746	4
mmu05020 Prion diseases	5.15671	2.0073e-05	5.23431	1.32091e-05	4.42923	0.000135332	4.58795	0.000114277	4
mmu05012 Parkinson's disease	5.76732	1.20857e-06	5.71894	1.53742e-06	4.76589	4.8208e-05	4.28767	0.000282396	4
mmu03010 Ribosome	10.1569	1.87608e-16	9.52978	3.40941e-15	6.27692	1.14623e-07	9.59841	3.07525e-15	4
mmu04140 Autophagy - animal	1.67347	0.183891	2.33811	0.0531444	3.78717	0.00123173	3.01991	0.0145072	3
mmu05220 Chronic myeloid leukemia	1.78111	0.156585	2.19312	0.0690968	3.04362	0.00865579	2.54362	0.0361745	3
mmu05160 Hepatitis C	1.81359	0.148116	2.31195	0.0553523	2.44054	0.0295197	2.17733	0.0713065	3
mmu05323 Rheumatoid arthritis	1.84081	0.143392	2.51273	0.0429665	2.27303	0.0442484	2.34043	0.0583579	3
mmu05162 Measles	1.86221	0.138061	2.35321	0.0531444	2.64939	0.0203667	2.22829	0.0649735	3
mmu04640 Hematopoietic cell lineage	1.87012	0.138061	2.42058	0.0492462	2.15357	0.0576309	2.15277	0.0760788	3
mmu04216 Ferroptosis	1.92426	0.129868	2.32682	0.0573473	2.66923	0.0213395	2.63835	0.0333623	3
mmu01521 EGFR tyrosine kinase inhibitor resistance	1.93345	0.125539	2.35117	0.0531444	2.53064	0.0255923	2.00928	0.094084	3
mmu05200 Pathways in cancer	2.16383	0.078562	2.36196	0.0521867	2.84182	0.0131103	1.45149	0.210641	3
mmu05133 Pertussis	2.19964	0.078562	2.49221	0.0431648	2.78258	0.0155629	1.88606	0.114427	3
mmu04915 Estrogen signaling pathway	2.29622	0.071031	2.28008	0.0574015	2.01966	0.0725314	0.764719	0.432311	3
mmu04530 Tight junction	2.3491	0.0666395	2.15567	0.0716806	2.8154	0.0135968	1.82099	0.124847	3
mmu05418 Fluid shear stress and atherosclerosis	2.84641	0.0244336	2.84856	0.0203884	2.85854	0.0131103	1.90468	0.111717	3
mmu03050 Proteasome	3.92955	0.0015535	4.53222	0.000263626	4.09941	0.000703161	1.7543	0.137985	3
mmu00510 N-Glycan biosynthesis	0.724298	0.468914	1.01579	0.359015	3.3063	0.00494092	2.3413	0.0583579	2
mmu04064 NF-kappa B signaling pathway	1.24017	0.307408	1.85665	0.117612	2.48724	0.0279111	2.0837	0.0851763	2
mmu04150 mTOR signaling pathway	1.31132	0.282144	1.68619	0.139731	2.72267	0.0166584	1.98148	0.0972621	2
mmu00511 Other glycan degradation	1.4785	0.249911	1.17569	0.31055	1.93287	0.0951296	2.18852	0.0870006	2
mmu05210 Colorectal cancer	1.47261	0.236019	1.75579	0.132383	2.52996	0.0255923	2.06051	0.0870006	2
mmu04720 Long-term potentiation	1.48618	0.236019	1.98249	0.0993025	2.48851	0.0285458	1.34847	0.239705	2
mmu04933 AGE-RAGE signaling pathway in diabetic complications	1.54478	0.217005	1.98782	0.0993025	1.93538	0.0811786	1.93791	0.10579	2
mmu00531 Glycosaminoglycan degradation	1.65723	0.203795	1.31297	0.263708	2.033	0.0811786	2.18089	0.0887189	2
mmu04120 Ubiquitin mediated proteolysis	1.59338	0.203474	1.76488	0.131573	3.613	0.00200289	2.94702	0.0169927	2
mmu00513 Various types of N-glycan biosynthesis	1.68273	0.185315	1.75709	0.133088	2.88432	0.0135968	2.34106	0.0616633	2
mmu04010 MAPK signaling pathway	1.68307	0.183891	2.27666	0.0573473	2.57195	0.0226562	1.78499	0.128673	2
mmu05214 Glioma	1.68325	0.183891	2.16073	0.0718671	2.57996	0.0232087	1.60294	0.172605	2
mmu05206 MicroRNAs in cancer	1.69249	0.183713	1.89911	0.10733	2.57388	0.0226562	2.1069	0.0807196	2
mmu05215 Prostate cancer	1.99031	0.112188	2.13696	0.0744895	2.35825	0.0361444	1.82418	0.124847	2
mmu04151 PI3K-Akt signaling pathway	2.17688	0.078562	2.16717	0.0698537	1.59947	0.14179	0.948384	0.358872	2
mmu04211 Longevity regulating pathway	0.111737	0.672379	0.444486	0.53196	2.00048	0.0752751	1.39061	0.231621	1
mmu04012 ErbB signaling pathway	0.337881	0.598784	1.07354	0.337544	2.04445	0.0695721	0.960339	0.358872	1
mmu04072 Phospholipase D signaling pathway	0.359361	0.596593	0.848548	0.423624	1.89966	0.0846906	0.80952	0.412061	1
mmu00564 Glycerophospholipid metabolism	0.430415	0.574015	0.0967275	0.649161	1.68674	0.128329	2.07455	0.0862724	1
mmu04330 Notch signaling pathway	0.652019	0.501018	0.658488	0.468084	1.9257	0.0835848	1.16767	0.29789	1
mmu05223 Non-small cell lung cancer	0.710027	0.471536	1.53671	0.182061	2.13976	0.0583146	1.37271	0.235171	1
mmu03015 mRNA surveillance pathway	0.76401	0.459789	0.905975	0.405322	2.86117	0.0131103	1.80386	0.128673	1
mmu05231 Choline metabolism in cancer	0.873965	0.424138	0.78373	0.444531	1.93983	0.0811786	1.36634	0.235171	1
mmu04623 Cytosolic DNA-sensing pathway	1.03459	0.36848	1.25533	0.27577	2.00431	0.0761469	1.1003	0.317314	1
mmu04068 FoxO signaling pathway	1.10326	0.351638	1.55099	0.178558	2.42109	0.0309026	1.89243	0.112161	1
mmu04070 Phosphatidylinositol signaling system	1.18816	0.32164	1.40362	0.226125	2.08022	0.0645407	1.06925	0.324072	1
mmu03018 RNA degradation	1.19706	0.32164	0.884614	0.412073	2.42116	0.0313315	1.43665	0.217184	1
mmu04660 T cell receptor signaling pathway	1.24722	0.306593	1.84378	0.119582	2.71838	0.0171131	1.7275	0.140145	1
mmu04910 Insulin signaling pathway	1.25549	0.304532	1.37334	0.23374	2.08547	0.0643	1.30282	0.247139	1
mmu04114 Oocyte meiosis	1.26628	0.302139	1.98181	0.0993025	1.66812	0.130401	0.935872	0.361229	1
mmu04919 Thyroid hormone signaling pathway	1.32301	0.282144	1.2373	0.279845	2.60461	0.0217268	1.89379	0.112161	1
mmu04912 GnRH signaling pathway	1.4039	0.254323	1.81675	0.125946	2.19119	0.0522712	1.54271	0.185988	1
mmu04370 VEGF signaling pathway	1.42163	0.25283	1.58143	0.172073	1.91973	0.0839226	1.40607	0.228531	1
mmu04014 Ras signaling pathway	1.45069	0.241478	1.93532	0.102179	1.9293	0.0811786	0.465307	0.548943	1
mmu04022 cGMP-PKG signaling pathway	1.56344	0.210616	1.80485	0.126145	1.96255	0.079431	1.26933	0.257429	1
mmu04921 Oxytocin signaling pathway	1.59325	0.203474	1.75492	0.132383	2.31145	0.039238	1.50119	0.196424	1
mmu05150 Staphylococcus aureus infection	1.64856	0.191051	1.79802	0.12818	1.74402	0.118615	2.0708	0.0870006	1
mmu00020 Citrate cycle (TCA cycle)	1.69479	0.183891	1.8149	0.12818	2.38417	0.0385437	1.64506	0.168812	1
mmu04510 Focal adhesion	1.80485	0.148213	1.73281	0.133088	2.21047	0.0490422	1.30915	0.246031	1
mmu04657 IL-17 signaling pathway	1.91478	0.129868	1.96667	0.0996211	1.20413	0.246091	1.46658	0.209152	1
mmu04260 Cardiac muscle contraction	2.25656	0.0751632	1.09222	0.332144	0.454657	0.523117	1.58459	0.17693	1

## Sheet: Oligodendrocytes
Gene Set	c_GFP.24m.vs.GFP.04m_stat.mean	c_GFP.24m.vs.GFP.04m_q.value	c_IL2.24m.vs.IL2.04m_stat.mean	c_IL2.24m.vs.IL2.04m_q.value	c_04m.IL2.vs.04m.GFP_stat.mean	c_04m.IL2.vs.04m.GFP_q.value	c_24m.IL2.vs.24m.GFP_stat.mean	c_24m.IL2.vs.24m.GFP_q.value	hits
mmu00190 Oxidative phosphorylation	4.0521	0.00132842	4.95416	7.27135e-05	6.14312	2.28678e-07	6.25994	8.91966e-08	4
mmu03010 Ribosome	7.58348	1.90753e-10	10.3866	5.70125e-18	6.51624	8.93351e-08	7.73502	9.91645e-11	4
mmu03040 Spliceosome	3.74992	0.00382941	3.70114	0.00447031	3.7767	0.00277113	3.89081	0.0019456	4
mmu04141 Protein processing in endoplasmic reticulum	4.53148	0.000355263	4.12586	0.000966543	4.94082	2.74542e-05	4.36619	0.000339785	4
mmu04144 Endocytosis	3.58268	0.00565491	3.36441	0.0124766	3.55729	0.00523329	3.77234	0.0024844	4
mmu04932 Non-alcoholic fatty liver disease (NAFLD)	2.81798	0.0487174	3.28018	0.0159898	5.06091	1.95337e-05	4.28981	0.000419669	4
mmu05010 Alzheimer's disease	4.41496	0.000355263	4.50373	0.000198354	4.96675	1.95337e-05	5.54469	9.55608e-07	4
mmu05012 Parkinson's disease	5.59087	3.15936e-06	5.80468	9.92096e-07	6.15762	1.51805e-07	6.6219	9.31036e-09	4
mmu05014 Amyotrophic lateral sclerosis (ALS)	4.31514	0.000460846	4.52502	0.000198354	4.60035	8.66273e-05	5.80011	3.16735e-07	4
mmu05016 Huntington's disease	4.04308	0.00129377	4.44146	0.000231752	4.97415	1.95337e-05	5.76715	3.46629e-07	4
mmu05020 Prion diseases	4.69247	0.000183237	4.72274	0.000116483	5.61615	1.4069e-06	6.18019	7.63115e-08	4
mmu05132 Salmonella infection	3.02632	0.033767	3.12976	0.0234357	3.86774	0.0019691	3.14437	0.016737	4
mmu04530 Tight junction	2.84311	0.0487174	2.68074	0.0900567	2.44555	0.113994	2.51563	0.0853767	3
mmu05100 Bacterial invasion of epithelial cells	2.93317	0.045942	2.49299	0.139242	3.15573	0.0234658	3.23326	0.0159424	3
mmu03050 Proteasome	2.72362	0.0687698	2.23613	0.178749	1.24616	0.470689	3.4326	0.0106073	2
mmu04142 Lysosome	2.241	0.142488	2.19263	0.178749	2.56251	0.0975624	3.71347	0.00329608	2
mmu05211 Renal cell carcinoma	2.48864	0.113785	2.05925	0.215158	2.81924	0.0558931	2.64069	0.0701023	2
mmu00062 Fatty acid elongation	1.95033	0.193054	1.19348	0.425941	1.5197	0.383448	2.67634	0.076361	1
mmu01200 Carbon metabolism	1.5502	0.288702	1.64306	0.319691	1.53267	0.381644	3.22572	0.0156179	1
mmu01212 Fatty acid metabolism	2.20067	0.142488	2.08104	0.214841	1.26563	0.46768	2.46438	0.0927529	1
mmu04071 Sphingolipid signaling pathway	2.29415	0.142488	1.49901	0.336418	1.19631	0.478968	3.06244	0.0221204	1
mmu04137 Mitophagy - animal	2.23197	0.142488	1.82652	0.286515	2.05467	0.252327	2.95291	0.0326462	1
mmu04140 Autophagy - animal	2.2719	0.142488	2.21233	0.178749	1.83724	0.310641	2.79057	0.0447757	1
mmu04216 Ferroptosis	2.17797	0.151055	2.11259	0.212764	1.71113	0.341035	2.50284	0.0927529	1
mmu04612 Antigen processing and presentation	2.23286	0.142488	2.27328	0.178749	2.62926	0.0971759	1.32033	0.36317	1
mmu04723 Retrograde endocannabinoid signaling	0.92923	0.472831	1.59019	0.3289	2.82731	0.0545719	1.95799	0.197863	1
mmu04728 Dopaminergic synapse	2.46642	0.113785	2.31069	0.168351	1.50665	0.383448	2.49396	0.0869482	1
mmu04810 Regulation of actin cytoskeleton	3.02212	0.033767	2.54473	0.121986	2.09305	0.232002	2.06516	0.16561	1
mmu04915 Estrogen signaling pathway	2.85498	0.0487174	2.38262	0.168351	2.51044	0.108714	2.04347	0.172746	1

## Sheet: All Astrocytes
Gene Set	c_GFP.24m.vs.GFP.04m_stat.mean	c_GFP.24m.vs.GFP.04m_q.value	c_IL2.24m.vs.IL2.04m_stat.mean	c_IL2.24m.vs.IL2.04m_q.value	c_04m.IL2.vs.04m.GFP_stat.mean	c_04m.IL2.vs.04m.GFP_q.value	c_24m.IL2.vs.24m.GFP_stat.mean	c_24m.IL2.vs.24m.GFP_q.value	hits
mmu00020 Citrate cycle (TCA cycle)	3.00587	0.0433189	2.58362	0.085624	4.52365	0.000523846	4.97651	0.000113282	4
mmu00190 Oxidative phosphorylation	6.08793	1.16354e-07	7.20933	4.55118e-10	7.82032	2.33538e-11	5.28292	7.0773e-06	4
mmu00280 Valine, leucine and isoleucine degradation	2.62775	0.0746989	2.52502	0.0856627	2.5265	0.0514588	3.49732	0.00688441	4
mmu01200 Carbon metabolism	2.82705	0.0482589	3.16956	0.0187993	5.12552	1.22785e-05	4.70969	7.74792e-05	4
mmu03010 Ribosome	6.73798	5.29386e-09	5.30224	5.31931e-06	5.31268	4.40536e-06	8.92392	8.52528e-14	4
mmu03040 Spliceosome	3.68246	0.00409811	3.61991	0.00468947	4.05885	0.000896957	4.36619	0.000256578	4
mmu03050 Proteasome	4.37232	0.000553783	4.10676	0.00130943	3.42976	0.00809266	4.42533	0.000336761	4
mmu04141 Protein processing in endoplasmic reticulum	5.01357	2.13505e-05	4.50342	0.000182662	3.82989	0.00178446	4.93856	2.45246e-05	4
mmu04932 Non-alcoholic fatty liver disease (NAFLD)	4.0176	0.00114197	4.74615	6.27907e-05	5.82449	3.90939e-07	3.19196	0.010817	4
mmu05010 Alzheimer's disease	6.76468	1.58247e-09	6.74077	1.06687e-09	7.02391	1.46208e-10	6.48552	5.45942e-09	4
mmu05012 Parkinson's disease	7.41914	1.28629e-10	7.94524	3.05899e-12	8.18006	6.14452e-13	7.08779	5.3681e-10	4
mmu05014 Amyotrophic lateral sclerosis (ALS)	6.27786	1.67603e-08	6.79246	9.77976e-10	7.32837	2.98075e-11	6.16608	3.20763e-08	4
mmu05016 Huntington's disease	6.96363	8.43274e-10	7.29569	9.36982e-11	7.43705	2.33538e-11	6.59389	4.23245e-09	4
mmu05020 Prion diseases	6.39743	1.40591e-08	6.46606	7.11375e-09	7.28067	4.98696e-11	6.71756	3.25691e-09	4
mmu05132 Salmonella infection	3.23129	0.0168078	3.22804	0.015659	3.7241	0.00237929	3.02277	0.0165725	4
mmu01212 Fatty acid metabolism	2.3844	0.104517	2.73687	0.0616947	4.07838	0.00114519	3.92461	0.00189942	3
mmu03013 RNA transport	1.96903	0.168391	2.46904	0.0881927	2.30524	0.0687822	2.34279	0.0707704	3
mmu03060 Protein export	2.86083	0.0616699	2.73576	0.0650037	2.05709	0.107715	2.72679	0.0406992	3
mmu04144 Endocytosis	2.14363	0.129048	2.71974	0.0616947	3.31814	0.00813278	2.88427	0.0236969	3
mmu04723 Retrograde endocannabinoid signaling	2.95467	0.0399592	3.61805	0.00468947	3.42573	0.00733083	1.62737	0.232214	3
mmu04919 Thyroid hormone signaling pathway	2.33322	0.107347	2.42911	0.0962048	2.52842	0.0508925	2.72133	0.0341203	3
mmu00010 Glycolysis / Gluconeogenesis	1.71988	0.208438	1.83155	0.16949	2.96594	0.0233438	2.89682	0.0254167	2
mmu00062 Fatty acid elongation	1.20346	0.332811	1.34561	0.280851	2.51775	0.054224	2.37067	0.0739682	2
mmu00071 Fatty acid degradation	2.33672	0.111656	1.93624	0.156646	2.26536	0.0730753	3.42119	0.00859449	2
mmu00100 Steroid biosynthesis	0.884072	0.41795	1.43231	0.265891	3.22596	0.0246826	3.3287	0.019382	2
mmu00620 Pyruvate metabolism	2.19257	0.129048	1.76722	0.176911	2.73118	0.041171	3.49357	0.00744231	2
mmu00630 Glyoxylate and dicarboxylate metabolism	1.84272	0.19762	1.58839	0.224877	3.20461	0.0167638	3.42898	0.0090904	2
mmu00640 Propanoate metabolism	2.40461	0.104517	2.25645	0.117652	3.15355	0.0167638	3.48562	0.00759081	2
mmu00900 Terpenoid backbone biosynthesis	1.15108	0.332811	2.17673	0.128026	2.69447	0.0508925	2.62427	0.0562861	2
mmu01230 Biosynthesis of amino acids	1.12348	0.335664	1.43699	0.255843	3.40228	0.00809266	2.61983	0.0438901	2
mmu03320 PPAR signaling pathway	1.9462	0.173484	2.29585	0.117652	2.49253	0.0528641	2.33967	0.0739682	2
mmu04066 HIF-1 signaling pathway	1.61869	0.230859	2.14406	0.127542	3.18527	0.0128863	2.48723	0.0562861	2
mmu04120 Ubiquitin mediated proteolysis	1.87575	0.182189	1.71133	0.188993	2.25437	0.0730753	2.80012	0.0284302	2
mmu04137 Mitophagy - animal	1.71755	0.208438	1.88308	0.160813	2.7596	0.0356047	2.48011	0.0566663	2
mmu04140 Autophagy - animal	1.6989	0.209775	1.7902	0.172884	2.3822	0.0612998	2.40565	0.0617621	2
mmu04142 Lysosome	1.53846	0.257504	0.731321	0.451918	2.48974	0.0514588	3.53732	0.00529238	2
mmu04146 Peroxisome	1.5879	0.23893	1.54875	0.229315	2.93401	0.0233438	3.23736	0.0105588	2
mmu04152 AMPK signaling pathway	1.19912	0.332811	1.90404	0.159114	3.04127	0.0174223	2.64538	0.0406992	2
mmu04216 Ferroptosis	2.22877	0.129048	2.16662	0.127542	3.31161	0.0128863	3.27979	0.0117572	2
mmu04520 Adherens junction	2.37197	0.104517	2.20387	0.122541	2.62818	0.0474141	2.47297	0.0566663	2
mmu04540 Gap junction	2.48167	0.0983654	2.38295	0.107254	2.10834	0.0953264	1.81626	0.187431	2
mmu04720 Long-term potentiation	2.10883	0.13774	1.99469	0.14217	2.32978	0.0687822	2.32393	0.0739682	2
mmu04724 Glutamatergic synapse	2.6485	0.0743644	2.71533	0.0616947	1.45174	0.212467	1.33829	0.28842	2
mmu04728 Dopaminergic synapse	2.61614	0.0746989	2.67338	0.0644833	2.01494	0.107715	1.98073	0.149992	2
mmu04910 Insulin signaling pathway	1.43808	0.278322	1.92036	0.156646	2.89925	0.023615	2.56914	0.0463542	2
mmu04922 Glucagon signaling pathway	2.07284	0.142691	1.80578	0.172884	2.13548	0.0900528	3.5182	0.00575787	2
mmu05230 Central carbon metabolism in cancer	0.783917	0.43733	1.30753	0.281233	2.50918	0.0514588	2.4269	0.0617621	2
mmu05418 Fluid shear stress and atherosclerosis	2.85104	0.0482589	2.73322	0.0616947	2.05272	0.103294	1.76167	0.198781	2
mmu00270 Cysteine and methionine metabolism	1.23087	0.332811	0.652688	0.47019	1.70548	0.155106	2.2187	0.0953165	1
mmu00310 Lysine degradation	0.900734	0.41795	0.819523	0.418332	0.773612	0.460704	2.87799	0.0254167	1
mmu00564 Glycerophospholipid metabolism	2.11853	0.13523	1.79508	0.172884	1.88431	0.129748	2.76296	0.0325777	1
mmu01040 Biosynthesis of unsaturated fatty acids	1.04733	0.360178	1.6405	0.210807	2.65016	0.0492854	1.73022	0.206234	1
mmu01210 2-Oxocarboxylic acid metabolism	1.0811	0.351333	0.994093	0.367451	2.34206	0.0730753	2.13312	0.130761	1
mmu01521 EGFR tyrosine kinase inhibitor resistance	1.07761	0.351333	1.47541	0.246528	2.42566	0.057812	1.3541	0.28842	1
mmu03015 mRNA surveillance pathway	0.607826	0.477749	1.48548	0.243705	2.61095	0.0474141	2.01061	0.143714	1
mmu04150 mTOR signaling pathway	1.16712	0.332811	1.45576	0.247821	2.32737	0.0687822	1.72775	0.203256	1
mmu04390 Hippo signaling pathway	1.38243	0.291872	1.89022	0.160268	2.48238	0.0514588	1.04843	0.380335	1
mmu04550 Signaling pathways regulating pluripotency of stem cells	0.774258	0.43733	1.09713	0.340352	2.23951	0.0730753	0.786082	0.493162	1
mmu04713 Circadian entrainment	2.44983	0.101651	2.66135	0.0650037	1.43538	0.215628	1.39085	0.28842	1
mmu04730 Long-term depression	2.30407	0.11535	2.04493	0.13641	2.29148	0.0726901	1.90548	0.16978	1
mmu04810 Regulation of actin cytoskeleton	1.40607	0.291009	1.83849	0.167389	2.18577	0.0791213	1.43958	0.28842	1
mmu04915 Estrogen signaling pathway	2.47767	0.0983654	2.26822	0.117652	1.06799	0.347929	1.27942	0.298217	1
mmu05100 Bacterial invasion of epithelial cells	1.64836	0.222017	1.98564	0.14217	2.20664	0.0791213	1.89759	0.16978	1
mmu05205 Proteoglycans in cancer	1.96422	0.168391	2.23443	0.117652	2.57786	0.0487135	1.81083	0.187431	1
mmu05206 MicroRNAs in cancer	1.44606	0.277447	1.7601	0.176681	2.52592	0.0508925	1.2643	0.302304	1
mmu05210 Colorectal cancer	0.328184	0.576553	0.521752	0.51677	2.28258	0.0726901	1.33812	0.28842	1
mmu05211 Renal cell carcinoma	1.47623	0.274914	1.83928	0.16949	2.33435	0.0687822	1.43386	0.28842	1

## Sheet: Bergmann Glia
Gene Set	c_GFP.24m.vs.GFP.04m_stat.mean	c_GFP.24m.vs.GFP.04m_q.value	c_IL2.24m.vs.IL2.04m_stat.mean	c_IL2.24m.vs.IL2.04m_q.value	c_04m.IL2.vs.04m.GFP_stat.mean	c_04m.IL2.vs.04m.GFP_q.value	c_24m.IL2.vs.24m.GFP_stat.mean	c_24m.IL2.vs.24m.GFP_q.value	hits
mmu00020 Citrate cycle (TCA cycle)	2.4689	0.0945866	2.45227	0.0851545	3.70141	0.00509669	3.31348	0.0138422	4
mmu00190 Oxidative phosphorylation	5.87686	4.09783e-07	8.90366	3.60478e-14	5.87495	4.41502e-07	7.42287	1.917e-10	4
mmu01200 Carbon metabolism	2.93423	0.0429223	2.87288	0.0425081	4.6643	8.78699e-05	3.26294	0.0127226	4
mmu01212 Fatty acid metabolism	2.92998	0.0450244	2.71637	0.0588724	3.24196	0.0132357	3.29536	0.0127226	4
mmu03010 Ribosome	6.18223	1.104e-07	8.38076	2.17444e-13	4.7818	6.41226e-05	9.49153	2.1575e-15	4
mmu03040 Spliceosome	3.66402	0.00473738	3.19568	0.017261	4.69705	7.2203e-05	4.2647	0.000426727	4
mmu03050 Proteasome	3.37977	0.0135153	3.80603	0.00353004	4.24296	0.000609095	3.57636	0.00702185	4
mmu04141 Protein processing in endoplasmic reticulum	4.60646	0.000134807	3.99173	0.00133025	4.19113	0.00045128	4.8809	3.42351e-05	4
mmu04216 Ferroptosis	2.42438	0.099384	2.52415	0.0718725	2.22773	0.0856998	2.62265	0.0774819	4
mmu04723 Retrograde endocannabinoid signaling	2.64377	0.0656191	4.59008	0.000120982	3.3945	0.0070932	3.387	0.0095872	4
mmu04932 Non-alcoholic fatty liver disease (NAFLD)	3.71996	0.00407184	6.60437	5.26143e-09	4.74887	6.41226e-05	4.55851	0.000141761	4
mmu05010 Alzheimer's disease	6.0791	1.08911e-07	7.70087	1.77643e-12	6.07371	6.43777e-08	6.78548	6.43526e-10	4
mmu05012 Parkinson's disease	7.02045	1.66489e-09	9.08379	1.0948e-15	7.40304	1.15119e-10	8.06031	9.99652e-13	4
mmu05014 Amyotrophic lateral sclerosis (ALS)	5.96338	1.30593e-07	7.43998	7.98198e-12	6.86434	8.09343e-10	6.87144	4.24739e-10	4
mmu05016 Huntington's disease	6.47021	1.79538e-08	8.38409	3.60478e-14	7.10797	2.9344e-10	7.3317	5.29487e-11	4
mmu05020 Prion diseases	5.88573	2.15773e-07	7.73955	2.24632e-12	6.69754	2.37672e-09	7.14273	1.77468e-10	4
mmu05132 Salmonella infection	3.56397	0.00570937	3.44474	0.00797683	4.34666	0.000236072	3.20254	0.0128887	4
mmu00280 Valine, leucine and isoleucine degradation	2.6132	0.068952	1.4165	0.226652	2.87506	0.0336138	3.35568	0.0122522	3
mmu03013 RNA transport	1.69549	0.209988	2.59173	0.0683364	3.49024	0.00517565	2.88804	0.0311338	3
mmu04145 Phagosome	2.58056	0.068952	2.33207	0.0886584	2.29008	0.0763886	2.03899	0.168348	3
mmu04540 Gap junction	2.54384	0.0755694	2.57021	0.0700476	2.70324	0.0423514	1.99311	0.17217	3
mmu00071 Fatty acid degradation	2.80222	0.0616826	1.52452	0.208277	1.88763	0.137723	3.25146	0.0143448	2
mmu00620 Pyruvate metabolism	1.61054	0.210661	1.56185	0.208277	2.47117	0.0535218	2.43985	0.0992468	2
mmu00640 Propanoate metabolism	2.38696	0.10126	1.98779	0.130074	2.65409	0.0433893	2.7797	0.0508634	2
mmu03060 Protein export	2.12536	0.154061	1.56476	0.208277	2.26678	0.083367	2.58009	0.0849897	2
mmu03320 PPAR signaling pathway	1.92153	0.163591	2.25216	0.0918605	2.14896	0.0897084	1.57571	0.306855	2
mmu04120 Ubiquitin mediated proteolysis	2.00608	0.154061	2.7128	0.0588724	2.65908	0.0423514	2.15351	0.16126	2
mmu04137 Mitophagy - animal	1.76955	0.198669	1.98459	0.130074	2.7786	0.0410815	2.49267	0.0849897	2
mmu04140 Autophagy - animal	1.37989	0.27069	2.28596	0.0893596	2.87783	0.0310127	2.1824	0.155522	2
mmu04142 Lysosome	0.618299	0.485404	2.23811	0.0918605	1.93827	0.126474	3.71989	0.00355152	2
mmu04144 Endocytosis	2.02165	0.154061	2.70493	0.0588724	3.51563	0.00509669	1.51529	0.321571	2
mmu04210 Apoptosis	2.22624	0.119684	2.30883	0.0886584	2.25405	0.0802276	1.42083	0.346563	2
mmu04217 Necroptosis	2.49477	0.0814923	2.50544	0.0718725	1.84873	0.137782	1.81405	0.237368	2
mmu04260 Cardiac muscle contraction	2.15406	0.133902	3.23497	0.017261	1.0856	0.31184	2.5238	0.084764	2
mmu04530 Tight junction	2.32607	0.10126	2.40817	0.0808688	2.73442	0.0417081	0.963367	0.464105	2
mmu04612 Antigen processing and presentation	2.74091	0.0627295	2.44916	0.0808688	-0.121503	0.708267	2.1058	0.166567	2
mmu04713 Circadian entrainment	1.9724	0.154061	2.32332	0.0886584	2.15533	0.0896457	1.73411	0.250202	2
mmu04728 Dopaminergic synapse	2.30205	0.10126	2.57845	0.0688713	2.45807	0.0516307	1.76705	0.24611	2
mmu04810 Regulation of actin cytoskeleton	1.99913	0.154061	2.16525	0.099135	2.51244	0.0479059	0.405896	0.635703	2
mmu04910 Insulin signaling pathway	1.65246	0.209988	2.27055	0.0893596	2.602	0.0433893	1.43357	0.343468	2
mmu04915 Estrogen signaling pathway	2.59911	0.068952	2.7059	0.0588724	0.937287	0.360387	1.56032	0.306855	2
mmu04919 Thyroid hormone signaling pathway	2.68606	0.0627295	2.97857	0.032493	1.93923	0.126474	1.54433	0.310764	2
mmu04971 Gastric acid secretion	2.35231	0.10126	2.51796	0.0718725	2.21272	0.0856998	0.935918	0.476085	2
mmu05100 Bacterial invasion of epithelial cells	1.96298	0.154061	2.33126	0.0886584	2.70129	0.0423514	1.78687	0.243507	2
mmu05167 Kaposi's sarcoma-associated herpesvirus infection	2.43703	0.0886308	2.49836	0.0718725	0.921158	0.365867	1.49312	0.323817	2
mmu05169 Epstein-Barr virus infection	2.71636	0.0616826	2.16939	0.099135	1.53905	0.193362	1.99699	0.17217	2
mmu05205 Proteoglycans in cancer	1.83466	0.182207	2.6403	0.0619733	2.68214	0.0423514	1.17131	0.428915	2
mmu05418 Fluid shear stress and atherosclerosis	2.76138	0.0616826	2.5091	0.0718725	1.20661	0.277302	2.01563	0.17217	2
mmu00010 Glycolysis / Gluconeogenesis	2.01071	0.154061	1.36497	0.240291	2.49234	0.0516307	2.09514	0.166567	1
mmu00100 Steroid biosynthesis	0.667982	0.46698	0.725799	0.428985	2.81717	0.0433893	2.40256	0.126022	1
mmu00630 Glyoxylate and dicarboxylate metabolism	2.08758	0.154061	2.18254	0.107985	3.04397	0.0274423	2.08083	0.168348	1
mmu00900 Terpenoid backbone biosynthesis	0.92951	0.37635	0.90223	0.361242	2.25205	0.0856998	1.88139	0.229777	1
mmu01230 Biosynthesis of amino acids	1.61314	0.209988	1.78621	0.165816	3.03523	0.0235342	1.56629	0.306855	1
mmu03015 mRNA surveillance pathway	0.824035	0.407119	1.4513	0.216926	2.54003	0.0479059	1.69137	0.267705	1
mmu04066 HIF-1 signaling pathway	1.69007	0.209988	1.88744	0.142398	2.55687	0.0479059	1.7358	0.250202	1
mmu04146 Peroxisome	1.88465	0.170759	1.26162	0.262045	2.61853	0.0433893	2.11825	0.166567	1
mmu04150 mTOR signaling pathway	0.39728	0.537806	1.2734	0.262045	2.27515	0.0772771	0.979549	0.457239	1
mmu04152 AMPK signaling pathway	0.982083	0.36466	1.57143	0.20793	2.61921	0.0433893	1.14531	0.435704	1
mmu04390 Hippo signaling pathway	1.2288	0.30129	1.55724	0.208277	2.48517	0.0508034	0.0440118	0.736821	1
mmu04520 Adherens junction	1.64952	0.209988	1.75741	0.166735	2.25874	0.0802276	1.01304	0.457239	1
mmu04710 Circadian rhythm	1.63198	0.209988	1.93006	0.141133	2.56107	0.0508034	1.1391	0.435704	1
mmu04720 Long-term potentiation	1.74244	0.207458	1.42311	0.225444	2.15634	0.0897084	1.41086	0.349363	1
mmu04722 Neurotrophin signaling pathway	1.17287	0.316787	1.74352	0.166735	2.65913	0.0423514	0.598577	0.577901	1
mmu04730 Long-term depression	2.18758	0.13118	2.02592	0.128268	2.71435	0.0423514	2.00508	0.17217	1
mmu04922 Glucagon signaling pathway	1.96489	0.154061	2.28651	0.0893596	1.8146	0.137925	2.10606	0.166567	1
mmu05034 Alcoholism	1.7819	0.196631	2.17197	0.099135	0.244572	0.609304	0.904422	0.486724	1
mmu05200 Pathways in cancer	1.8286	0.182207	2.32446	0.0886584	1.79254	0.13976	1.08407	0.441359	1
mmu05206 MicroRNAs in cancer	1.54632	0.227753	1.49842	0.208277	2.51569	0.0479059	0.627897	0.57193	1
mmu05210 Colorectal cancer	0.92449	0.37635	1.69785	0.176288	2.19146	0.0856998	1.07333	0.44607	1
mmu05211 Renal cell carcinoma	0.975592	0.366352	2.27792	0.0893596	2.0807	0.100499	1.44586	0.343423	1
mmu05212 Pancreatic cancer	1.4107	0.265283	2.18822	0.099135	1.68037	0.166209	1.27759	0.377953	1
mmu05230 Central carbon metabolism in cancer	1.09785	0.335655	1.27582	0.262045	2.2437	0.0817205	1.3201	0.372753	1

## Sheet: Cerebellar Astrocytes
Gene Set	c_GFP.24m.vs.GFP.04m_stat.mean	c_GFP.24m.vs.GFP.04m_q.value	c_IL2.24m.vs.IL2.04m_stat.mean	c_IL2.24m.vs.IL2.04m_q.value	c_04m.IL2.vs.04m.GFP_stat.mean	c_04m.IL2.vs.04m.GFP_q.value	c_24m.IL2.vs.24m.GFP_stat.mean	c_24m.IL2.vs.24m.GFP_q.value	hits
mmu00190 Oxidative phosphorylation	5.75136	1.18184e-06	6.2782	1.31786e-07	8.11175	9.64739e-12	6.02204	1.99682e-07	4
mmu03010 Ribosome	10.6171	3.92194e-18	9.76133	6.21311e-16	5.82414	4.32564e-07	8.64902	4.06563e-13	4
mmu03040 Spliceosome	3.472	0.00931757	2.68886	0.0832352	3.46876	0.00720831	3.39235	0.0109898	4
mmu04141 Protein processing in endoplasmic reticulum	3.95299	0.00159845	3.66311	0.00486815	4.33508	0.000333313	3.08151	0.0259058	4
mmu04142 Lysosome	3.17897	0.0216095	3.40818	0.0117325	3.73189	0.00328503	3.83836	0.00271874	4
mmu04919 Thyroid hormone signaling pathway	2.64848	0.0842363	2.67942	0.0832352	2.45873	0.0925134	2.94759	0.0356399	4
mmu04932 Non-alcoholic fatty liver disease (NAFLD)	4.00944	0.00148302	3.86061	0.0027483	5.43507	2.79904e-06	4.25066	0.000557091	4
mmu05010 Alzheimer's disease	5.00492	1.5587e-05	5.2897	4.32086e-06	6.95602	2.64747e-10	6.01632	9.84973e-08	4
mmu05012 Parkinson's disease	6.21563	9.70555e-08	5.8233	4.6127e-07	7.85761	8.00142e-12	6.34988	4.3941e-08	4
mmu05014 Amyotrophic lateral sclerosis (ALS)	5.02619	1.5587e-05	5.17833	6.55865e-06	7.24288	4.68508e-11	5.80208	2.22978e-07	4
mmu05016 Huntington's disease	5.2182	7.91271e-06	5.6785	6.99956e-07	7.55276	9.64739e-12	6.02288	9.84973e-08	4
mmu05020 Prion diseases	5.67163	1.18184e-06	6.11872	1.31786e-07	7.60737	9.64739e-12	6.25217	4.95759e-08	4
mmu05132 Salmonella infection	2.53769	0.0988784	2.65109	0.0832352	2.66064	0.06383	3.62959	0.00476265	4
mmu01200 Carbon metabolism	2.53927	0.0988784	2.25432	0.168946	3.01568	0.0308949	2.76625	0.0516128	3
mmu01212 Fatty acid metabolism	2.94914	0.0449969	1.4322	0.340185	2.65361	0.0654922	2.68158	0.0641852	3
mmu04140 Autophagy - animal	1.23514	0.32589	2.69509	0.0832352	2.93891	0.035946	2.83507	0.0463791	3
mmu04723 Retrograde endocannabinoid signaling	3.36885	0.0121512	2.44542	0.120577	3.86517	0.00222124	3.11238	0.0259058	3
mmu00071 Fatty acid degradation	2.67967	0.0842363	0.575621	0.532858	1.37135	0.344908	2.52962	0.0815883	2
mmu04066 HIF-1 signaling pathway	2.02685	0.20103	1.52796	0.315863	2.65422	0.0654922	2.9939	0.0336753	2
mmu04260 Cardiac muscle contraction	1.63984	0.248683	3.10532	0.0323766	2.70357	0.06383	1.2687	0.280673	2
mmu04922 Glucagon signaling pathway	1.7175	0.232403	1.76498	0.2654	2.60786	0.068888	2.58141	0.0766203	2
mmu00020 Citrate cycle (TCA cycle)	1.7918	0.224037	2.02316	0.240221	2.99638	0.0389065	1.53882	0.21434	1
mmu03050 Proteasome	1.86228	0.210728	1.88909	0.2654	2.38598	0.102815	2.53886	0.0815883	1
mmu04071 Sphingolipid signaling pathway	1.42643	0.281406	2.52522	0.112602	1.69739	0.256648	2.49081	0.0815883	1
mmu04120 Ubiquitin mediated proteolysis	1.57328	0.251176	1.97858	0.240221	3.6117	0.0045451	2.38596	0.102509	1
mmu04144 Endocytosis	2.3873	0.118808	1.69506	0.284455	2.3812	0.102058	2.78733	0.0488796	1
mmu04216 Ferroptosis	2.71955	0.0842363	2.22375	0.183388	2.41567	0.102815	1.98423	0.139791	1
mmu04710 Circadian rhythm	2.07965	0.20103	2.5063	0.120577	2.90972	0.0484528	2.31058	0.103408	1
mmu04720 Long-term potentiation	1.91342	0.20103	1.02446	0.415592	2.03515	0.17916	2.74612	0.0559471	1
mmu04910 Insulin signaling pathway	1.80213	0.216368	1.81632	0.2654	2.5653	0.0712776	2.3304	0.103408	1
mmu05205 Proteoglycans in cancer	1.81192	0.216368	2.36631	0.132403	1.62066	0.26854	2.4817	0.0815883	1

## Sheet: Non-telencephalon Astrocytes
Gene Set	c_GFP.24m.vs.GFP.04m_stat.mean	c_GFP.24m.vs.GFP.04m_q.value	c_IL2.24m.vs.IL2.04m_stat.mean	c_IL2.24m.vs.IL2.04m_q.value	c_04m.IL2.vs.04m.GFP_stat.mean	c_04m.IL2.vs.04m.GFP_q.value	c_24m.IL2.vs.24m.GFP_stat.mean	c_24m.IL2.vs.24m.GFP_q.value	hits
mmu00190 Oxidative phosphorylation	6.31106	9.03796e-08	4.88709	9.923e-05	8.29509	1.99216e-12	5.81896	4.80216e-07	4
mmu03010 Ribosome	8.54614	8.78445e-13	7.49147	1.86254e-10	5.24293	6.37208e-06	10.1413	5.55842e-17	4
mmu03040 Spliceosome	3.25432	0.0202444	3.26021	0.0218501	3.73267	0.00319775	3.92474	0.0015373	4
mmu04141 Protein processing in endoplasmic reticulum	4.54512	0.000169266	4.46541	0.000269718	3.01769	0.0258588	4.28017	0.000464168	4
mmu04932 Non-alcoholic fatty liver disease (NAFLD)	4.24898	0.000499181	3.11832	0.0302742	6.13864	7.66541e-08	3.77606	0.00246752	4
mmu05010 Alzheimer's disease	6.04958	9.42106e-08	4.66093	0.000123412	7.27927	2.68733e-11	5.96874	1.20165e-07	4
mmu05012 Parkinson's disease	6.56364	1.28328e-08	5.11528	3.54719e-05	8.41048	1.26813e-13	6.65346	7.81581e-09	4
mmu05014 Amyotrophic lateral sclerosis (ALS)	5.69453	4.29381e-07	4.58446	0.000138184	7.33108	2.41402e-11	5.87486	1.75515e-07	4
mmu05016 Huntington's disease	5.94781	1.53615e-07	4.65654	0.000123412	7.46796	1.49274e-11	6.39901	1.53267e-08	4
mmu05020 Prion diseases	5.79332	3.55763e-07	4.11572	0.000867244	7.7737	3.18311e-12	6.41937	1.53267e-08	4
mmu05132 Salmonella infection	3.02256	0.0366045	2.55487	0.0919515	2.83519	0.0399966	2.37844	0.0764589	4
mmu01200 Carbon metabolism	2.21623	0.143705	2.94772	0.0490804	4.49206	0.000209827	4.24044	0.000571769	3
mmu01212 Fatty acid metabolism	2.39244	0.136611	2.66366	0.0804498	3.35225	0.0128958	3.47648	0.00737318	3
mmu01230 Biosynthesis of amino acids	1.84826	0.214241	2.65413	0.0804498	2.84606	0.041854	2.74137	0.0394234	3
mmu04216 Ferroptosis	2.21823	0.148935	2.77298	0.0777181	3.21651	0.0220765	3.3487	0.0136148	3
mmu04723 Retrograde endocannabinoid signaling	2.65919	0.0965538	2.0867	0.193728	3.67827	0.00368237	2.32967	0.0789763	3
mmu04919 Thyroid hormone signaling pathway	2.28565	0.136611	2.77772	0.0705429	2.53696	0.0646454	2.70536	0.0397742	3
mmu00010 Glycolysis / Gluconeogenesis	1.94241	0.187177	2.04142	0.19392	2.82122	0.044919	2.96722	0.0275244	2
mmu00020 Citrate cycle (TCA cycle)	1.28811	0.296833	1.6437	0.242577	4.72724	0.000268894	4.27551	0.00130065	2
mmu00100 Steroid biosynthesis	0.62789	0.467925	2.11645	0.193728	2.82744	0.0642999	2.85722	0.0480423	2
mmu00620 Pyruvate metabolism	1.11221	0.340813	0.963435	0.366299	2.79995	0.0469793	2.87213	0.0332737	2
mmu00630 Glyoxylate and dicarboxylate metabolism	1.37285	0.275445	1.14857	0.321343	3.05678	0.0327205	2.9634	0.030265	2
mmu00900 Terpenoid backbone biosynthesis	0.854364	0.407061	2.09229	0.193728	2.5292	0.0818224	2.43377	0.0789763	2
mmu03050 Proteasome	2.1361	0.153314	1.92003	0.211044	2.42469	0.0818224	3.76416	0.00341472	2
mmu04066 HIF-1 signaling pathway	1.96656	0.182136	2.21596	0.179371	3.06167	0.0256167	3.1092	0.0183549	2
mmu04142 Lysosome	2.10155	0.153314	1.53407	0.259525	2.46237	0.0753434	3.52251	0.00524161	2
mmu04144 Endocytosis	1.54408	0.254101	1.35141	0.28872	2.4053	0.0818224	2.98977	0.0220494	2
mmu04152 AMPK signaling pathway	0.698557	0.445593	1.71986	0.217709	2.53264	0.0646454	2.67948	0.0411896	2
mmu04910 Insulin signaling pathway	1.57207	0.254101	2.33815	0.1594	2.68251	0.0532988	2.45096	0.0661948	2
mmu05205 Proteoglycans in cancer	2.32691	0.136611	2.64113	0.0804498	2.62508	0.0593012	1.82943	0.197242	2
mmu05418 Fluid shear stress and atherosclerosis	2.60744	0.099153	2.81592	0.0677759	1.60899	0.218672	1.45865	0.293242	2
mmu00071 Fatty acid degradation	1.58293	0.254101	0.861169	0.388436	1.76282	0.203892	2.85924	0.0332737	1
mmu00280 Valine, leucine and isoleucine degradation	1.67224	0.252314	1.37472	0.288271	1.41208	0.284912	2.93395	0.0286368	1
mmu00564 Glycerophospholipid metabolism	1.74842	0.235558	1.8866	0.211044	1.99454	0.145923	2.51534	0.0594515	1
mmu00640 Propanoate metabolism	2.22167	0.148935	1.86504	0.212904	2.0425	0.14281	3.11606	0.0217556	1
mmu03013 RNA transport	0.837727	0.409676	0.964778	0.365825	1.46306	0.261901	2.28545	0.0822187	1
mmu03060 Protein export	2.55654	0.120843	2.1258	0.193728	1.38254	0.295454	2.58516	0.0593356	1
mmu03320 PPAR signaling pathway	1.51906	0.254101	2.01703	0.19392	2.17623	0.13052	2.38329	0.0764589	1
mmu04120 Ubiquitin mediated proteolysis	1.64756	0.252314	1.31767	0.290448	1.53742	0.235882	2.78958	0.0332737	1
mmu04137 Mitophagy - animal	1.48831	0.255345	1.7845	0.212904	2.21843	0.118654	2.37464	0.0764589	1
mmu04140 Autophagy - animal	1.46984	0.255345	0.857168	0.388436	1.47868	0.257912	2.35603	0.0764589	1
mmu04146 Peroxisome	1.02918	0.353776	1.43865	0.275258	2.13948	0.132835	2.59694	0.0502765	1
mmu04150 mTOR signaling pathway	1.43977	0.255345	1.95201	0.20582	2.55196	0.0646454	1.41083	0.301379	1
mmu04260 Cardiac muscle contraction	2.27473	0.136717	1.54201	0.259525	2.59206	0.0642999	0.762783	0.466917	1
mmu04710 Circadian rhythm	1.53365	0.254101	1.8879	0.212904	1.73608	0.206902	2.26046	0.0974961	1
mmu04720 Long-term potentiation	2.30696	0.136611	1.8425	0.212904	2.22698	0.118654	2.3238	0.081864	1
mmu04724 Glutamatergic synapse	2.71069	0.0924549	2.06891	0.193728	1.09491	0.376921	1.20041	0.353003	1
mmu04915 Estrogen signaling pathway	2.64398	0.097333	2.21022	0.179371	0.806028	0.492357	1.13972	0.37184	1
mmu04922 Glucagon signaling pathway	2.45245	0.120843	2.02003	0.19392	1.67967	0.207787	3.56899	0.00523014	1
mmu05230 Central carbon metabolism in cancer	0.340319	0.563751	1.22507	0.313611	2.10819	0.13541	2.23914	0.0948855	1

## Sheet: Olfactory Astrocytes
Gene Set	c_GFP.24m.vs.GFP.04m_stat.mean	c_GFP.24m.vs.GFP.04m_q.value	c_IL2.24m.vs.IL2.04m_stat.mean	c_IL2.24m.vs.IL2.04m_q.value	c_04m.IL2.vs.04m.GFP_stat.mean	c_04m.IL2.vs.04m.GFP_q.value	c_24m.IL2.vs.24m.GFP_stat.mean	c_24m.IL2.vs.24m.GFP_q.value	hits
mmu00190 Oxidative phosphorylation	5.33145	5.56282e-06	6.24463	8.71558e-08	7.62745	8.10147e-11	4.87207	4.22339e-05	4
mmu01200 Carbon metabolism	2.64719	0.08187	3.50441	0.00783509	2.76394	0.055216	4.65945	9.60672e-05	4
mmu03010 Ribosome	6.70735	1.42059e-08	8.76327	7.73759e-14	4.87658	2.90657e-05	6.94184	3.30601e-09	4
mmu03040 Spliceosome	4.15181	0.000810464	3.58939	0.0059881	5.03167	1.5537e-05	4.48383	0.000169661	4
mmu04141 Protein processing in endoplasmic reticulum	4.76458	6.11282e-05	5.14705	8.85475e-06	5.08951	1.32922e-05	5.01287	1.99626e-05	4
mmu04144 Endocytosis	2.59582	0.0862578	2.63907	0.0759155	2.59046	0.0824896	3.89364	0.00130429	4
mmu04932 Non-alcoholic fatty liver disease (NAFLD)	3.24789	0.0167261	3.94991	0.00170119	5.05654	1.5537e-05	4.07001	0.000784058	4
mmu05010 Alzheimer's disease	5.74117	5.38454e-07	5.62795	6.03406e-07	6.77495	1.16327e-09	5.90197	1.46937e-07	4
mmu05012 Parkinson's disease	6.54204	1.42059e-08	6.68632	6.17269e-09	7.82876	8.59452e-12	7.12249	7.77474e-10	4
mmu05014 Amyotrophic lateral sclerosis (ALS)	5.70505	5.38454e-07	5.88836	1.64073e-07	6.7284	1.24734e-09	6.29096	2.93695e-08	4
mmu05016 Huntington's disease	6.32504	2.76893e-08	6.36578	2.2423e-08	7.31218	8.10147e-11	6.12518	6.0876e-08	4
mmu05020 Prion diseases	5.62295	8.92408e-07	6.10328	8.71558e-08	6.61944	3.01613e-09	6.12695	6.0876e-08	4
mmu01212 Fatty acid metabolism	2.48511	0.0981871	3.33372	0.0150536	2.98226	0.0356213	2.17233	0.105593	3
mmu04120 Ubiquitin mediated proteolysis	2.26306	0.141334	2.72453	0.0644159	3.29052	0.0141665	3.49198	0.00606908	3
mmu04140 Autophagy - animal	2.71745	0.0704381	2.86276	0.045468	2.17166	0.140407	3.40325	0.00733845	3
mmu04142 Lysosome	2.89999	0.0439098	2.56769	0.0860706	2.1944	0.140407	2.80064	0.0387736	3
mmu04919 Thyroid hormone signaling pathway	2.52279	0.0930033	2.61311	0.0808495	2.19273	0.140407	2.65538	0.0455719	3
mmu05132 Salmonella infection	3.22775	0.0167261	2.37265	0.102639	2.98268	0.0322772	3.17588	0.0140927	3
mmu00020 Citrate cycle (TCA cycle)	2.61856	0.0930033	2.15709	0.138825	2.04816	0.185191	4.46613	0.000561815	2
mmu03013 RNA transport	2.37467	0.118766	1.66883	0.237179	3.11846	0.0229644	2.25652	0.0864692	2
mmu03050 Proteasome	3.74837	0.00490607	2.49181	0.102639	2.5206	0.107502	3.48393	0.00733845	2
mmu03060 Protein export	2.57106	0.0980174	2.48764	0.102639	1.60888	0.248386	3.07284	0.0277959	2
mmu04216 Ferroptosis	3.21502	0.0239559	1.85028	0.200168	2.30826	0.135351	2.53064	0.0562212	2
mmu04217 Necroptosis	2.52796	0.0930033	2.39101	0.102639	1.66108	0.230527	2.94943	0.0277959	2
mmu04723 Retrograde endocannabinoid signaling	2.32667	0.124786	2.99084	0.0328982	3.40106	0.0107866	2.09534	0.116382	2
mmu00010 Glycolysis / Gluconeogenesis	0.489027	0.578058	2.44645	0.102639	1.92401	0.199411	2.62955	0.0514992	1
mmu00100 Steroid biosynthesis	0.61835	0.545942	2.6855	0.102639	0.704884	0.508683	3.02121	0.0387736	1
mmu00310 Lysine degradation	2.37431	0.119875	1.78652	0.201881	2.29182	0.135351	2.42346	0.0629633	1
mmu00564 Glycerophospholipid metabolism	2.21442	0.151659	1.75997	0.208077	2.2853	0.135351	2.82587	0.0387736	1
mmu00620 Pyruvate metabolism	1.29068	0.402776	1.58811	0.278125	1.33474	0.322317	2.62324	0.0517767	1
mmu00630 Glyoxylate and dicarboxylate metabolism	1.80702	0.256708	1.83378	0.200168	1.15051	0.380067	2.55876	0.0562212	1
mmu00640 Propanoate metabolism	2.04807	0.204958	2.34153	0.108071	1.47228	0.2889	2.78021	0.0394162	1
mmu00900 Terpenoid backbone biosynthesis	0.874992	0.483138	2.48026	0.102639	2.04055	0.185191	2.70441	0.0517767	1
mmu01230 Biosynthesis of amino acids	1.89022	0.241417	2.37156	0.102639	1.29478	0.323634	2.79796	0.0387736	1
mmu03018 RNA degradation	1.04735	0.454175	2.42122	0.102639	2.14179	0.149648	2.74466	0.0393764	1
mmu04136 Autophagy - other	1.01795	0.454175	1.0694	0.395789	1.03531	0.41315	2.48643	0.0606173	1
mmu04137 Mitophagy - animal	1.86698	0.247763	2.3467	0.102639	2.31685	0.135351	2.58085	0.0517767	1
mmu04146 Peroxisome	1.03358	0.454175	3.11727	0.0255734	2.01741	0.185191	1.81058	0.183322	1
mmu04150 mTOR signaling pathway	1.63588	0.309866	1.40484	0.327726	2.17259	0.140407	2.46699	0.0562212	1
mmu04152 AMPK signaling pathway	0.790968	0.505316	1.80939	0.200168	1.75709	0.208136	2.40093	0.0629633	1
mmu04330 Notch signaling pathway	1.45593	0.343565	1.31077	0.340486	1.3017	0.323535	2.55772	0.051815	1
mmu04530 Tight junction	1.68238	0.290554	1.8497	0.200168	2.79828	0.0516541	1.78287	0.18656	1
mmu04720 Long-term potentiation	2.23479	0.151659	1.89044	0.200168	2.38741	0.128872	2.77666	0.0387736	1
mmu04722 Neurotrophin signaling pathway	1.94512	0.215504	1.36144	0.332866	1.77561	0.207261	2.54908	0.051815	1
mmu04910 Insulin signaling pathway	2.04537	0.204958	1.8674	0.200168	1.80568	0.204841	2.53272	0.051815	1
mmu04922 Glucagon signaling pathway	1.57204	0.338545	2.00762	0.173837	1.5333	0.261623	2.76143	0.0387736	1
mmu05100 Bacterial invasion of epithelial cells	1.981	0.207157	1.91603	0.200168	1.81427	0.204841	2.23519	0.0923162	1
mmu05211 Renal cell carcinoma	2.00191	0.204958	1.50218	0.295546	1.75339	0.208983	2.29399	0.0845517	1

## Sheet: Striatal Astrocytes
Gene Set	c_GFP.24m.vs.GFP.04m_stat.mean	c_GFP.24m.vs.GFP.04m_q.value	c_IL2.24m.vs.IL2.04m_stat.mean	c_IL2.24m.vs.IL2.04m_q.value	c_04m.IL2.vs.04m.GFP_stat.mean	c_04m.IL2.vs.04m.GFP_q.value	c_24m.IL2.vs.24m.GFP_stat.mean	c_24m.IL2.vs.24m.GFP_q.value	hits
mmu00190 Oxidative phosphorylation	7.60811	8.8064e-11	8.19496	4.30962e-12	6.54324	2.17132e-08	5.47846	2.88166e-06	4
mmu01200 Carbon metabolism	4.23101	0.000481144	2.92449	0.0338693	3.52971	0.00599834	4.06404	0.000941813	4
mmu03010 Ribosome	5.34274	4.50655e-06	7.9044	9.12414e-12	7.70667	7.64835e-11	7.15093	1.72583e-09	4
mmu03040 Spliceosome	4.47628	0.000187031	4.53959	0.000135233	4.6213	9.26349e-05	4.71204	6.96336e-05	4
mmu03050 Proteasome	3.82471	0.00310243	3.81832	0.0034488	3.44242	0.00969499	2.95059	0.0379875	4
mmu04120 Ubiquitin mediated proteolysis	2.78659	0.0505304	2.63834	0.0701823	3.89637	0.00169834	2.4201	0.0759923	4
mmu04141 Protein processing in endoplasmic reticulum	5.08466	1.40903e-05	4.92817	2.34133e-05	4.61259	9.26349e-05	4.83504	4.04275e-05	4
mmu04144 Endocytosis	2.50873	0.0706356	3.24126	0.0147133	2.99814	0.0268333	2.59361	0.0589031	4
mmu04932 Non-alcoholic fatty liver disease (NAFLD)	4.84692	3.83707e-05	5.3629	3.83714e-06	4.87496	3.86699e-05	4.08181	0.000902704	4
mmu05010 Alzheimer's disease	6.89367	5.69415e-10	7.12757	7.62615e-11	5.84524	1.80042e-07	6.05083	9.48961e-08	4
mmu05012 Parkinson's disease	7.83567	1.04399e-11	8.45468	1.17616e-13	7.20256	2.669e-10	6.86806	2.03272e-09	4
mmu05014 Amyotrophic lateral sclerosis (ALS)	6.84229	6.38023e-10	7.29317	3.04954e-11	6.28357	2.17132e-08	5.45347	1.79344e-06	4
mmu05016 Huntington's disease	7.28645	8.8064e-11	7.40763	2.22635e-11	6.54385	7.81563e-09	5.63586	8.75736e-07	4
mmu05020 Prion diseases	6.87669	7.18917e-10	7.03332	1.84794e-10	6.03266	9.26124e-08	6.19328	7.21696e-08	4
mmu05132 Salmonella infection	2.9044	0.036381	3.04249	0.0232841	3.00744	0.0268333	2.76765	0.0518686	4
mmu03013 RNA transport	1.53741	0.326204	2.52501	0.0832951	2.86217	0.0374734	2.42028	0.0759923	3
mmu03060 Protein export	2.45229	0.0942989	3.28846	0.0197318	2.42383	0.117407	2.80719	0.0518686	3
mmu04137 Mitophagy - animal	1.80107	0.237785	2.73778	0.0609162	2.79815	0.0469387	2.45113	0.0759923	3
mmu04140 Autophagy - animal	1.77394	0.242135	3.64831	0.00398989	2.64588	0.061883	2.40022	0.0774625	3
mmu04216 Ferroptosis	2.52771	0.076539	2.57976	0.0832951	1.9779	0.216384	2.66054	0.0589031	3
mmu00010 Glycolysis / Gluconeogenesis	2.62624	0.0703749	1.47616	0.29482	1.78365	0.250025	2.56413	0.0665733	2
mmu00020 Citrate cycle (TCA cycle)	3.25756	0.0206412	2.34758	0.113405	2.33343	0.122096	3.53871	0.00972537	2
mmu00071 Fatty acid degradation	2.64218	0.0703749	2.0066	0.176867	1.11924	0.453651	2.51369	0.0745776	2
mmu00620 Pyruvate metabolism	3.62177	0.00706037	1.63751	0.245338	1.49531	0.348353	3.59945	0.00724437	2
mmu00630 Glyoxylate and dicarboxylate metabolism	2.65606	0.0703749	1.44826	0.302932	1.50358	0.348353	2.33442	0.0942229	2
mmu00640 Propanoate metabolism	2.76539	0.0668416	1.80321	0.207365	0.682926	0.563294	2.8034	0.0518686	2
mmu00900 Terpenoid backbone biosynthesis	1.12885	0.458561	2.54795	0.0935856	2.68943	0.0671598	2.00841	0.161474	2
mmu01212 Fatty acid metabolism	3.3788	0.0112008	2.37495	0.106898	1.77794	0.250025	3.38958	0.0110421	2
mmu04142 Lysosome	2.10249	0.151503	2.03205	0.167009	3.52014	0.00599834	2.69846	0.0518686	2
mmu04146 Peroxisome	2.63105	0.0703749	1.82448	0.206389	1.92179	0.223456	2.70534	0.0518686	2
mmu04919 Thyroid hormone signaling pathway	2.02287	0.171435	2.50048	0.0857213	2.29602	0.122096	2.34434	0.084421	2
mmu04922 Glucagon signaling pathway	2.37808	0.0934991	2.28777	0.113405	2.28405	0.122096	2.7704	0.0518686	2
mmu05100 Bacterial invasion of epithelial cells	2.543	0.0706356	1.79045	0.207365	2.64701	0.0621988	1.82254	0.202068	2
mmu05211 Renal cell carcinoma	0.988518	0.503801	2.43209	0.0986957	2.94523	0.0344968	1.5601	0.246361	2
mmu00280 Valine, leucine and isoleucine degradation	2.53816	0.0706356	2.20293	0.131005	1.8888	0.228373	1.78742	0.202068	1
mmu01040 Biosynthesis of unsaturated fatty acids	2.13537	0.151503	1.36305	0.318282	0.670492	0.563294	2.40141	0.084421	1
mmu01230 Biosynthesis of amino acids	2.16391	0.142867	1.71154	0.227838	1.85197	0.230106	2.51713	0.0700506	1
mmu03015 mRNA surveillance pathway	1.73144	0.250939	1.82497	0.206389	2.35709	0.117143	3.30554	0.0115147	1
mmu03018 RNA degradation	1.83886	0.227055	2.02077	0.169553	2.7052	0.0572976	1.98993	0.154967	1
mmu04066 HIF-1 signaling pathway	1.76715	0.242135	2.62646	0.0701823	2.13353	0.165972	1.4102	0.290081	1
mmu04152 AMPK signaling pathway	1.50126	0.337711	2.29817	0.113405	1.87386	0.228373	2.64712	0.0569433	1
mmu04217 Necroptosis	2.53947	0.0706356	2.21728	0.129516	0.649624	0.563294	1.73662	0.206428	1
mmu04330 Notch signaling pathway	1.84841	0.227055	1.89716	0.197418	2.47522	0.0937583	1.79022	0.202068	1
mmu04520 Adherens junction	2.3933	0.0934991	1.84729	0.206389	2.23154	0.137083	2.10464	0.130308	1
mmu04710 Circadian rhythm	2.63886	0.0703749	1.65095	0.245338	1.86604	0.230106	2.22673	0.110345	1
mmu04722 Neurotrophin signaling pathway	0.690059	0.592857	1.912	0.197167	1.68013	0.28236	2.31049	0.0884897	1
mmu04723 Retrograde endocannabinoid signaling	2.18042	0.141854	3.08561	0.0229062	2.10551	0.170592	1.5877	0.239231	1
mmu04910 Insulin signaling pathway	1.24336	0.42549	2.07414	0.154759	1.72293	0.27002	2.53269	0.0665733	1
mmu05230 Central carbon metabolism in cancer	1.6653	0.275196	2.35192	0.108615	1.24756	0.419156	2.40931	0.0774625	1

## Sheet: Telencephalon Astrocytes
Gene Set	c_GFP.24m.vs.GFP.04m_stat.mean	c_GFP.24m.vs.GFP.04m_q.value	c_IL2.24m.vs.IL2.04m_stat.mean	c_IL2.24m.vs.IL2.04m_q.value	c_04m.IL2.vs.04m.GFP_stat.mean	c_04m.IL2.vs.04m.GFP_q.value	c_24m.IL2.vs.24m.GFP_stat.mean	c_24m.IL2.vs.24m.GFP_q.value	hits
mmu05012 Parkinson's disease	7.01253	1.74472e-09	6.62796	1.59754e-08	6.28203	6.65141e-08	7.14844	6.69426e-10	4
mmu05016 Huntington's disease	6.37838	2.24866e-08	5.82576	3.69077e-07	5.78993	4.67093e-07	6.35672	1.16185e-08	4
mmu05020 Prion diseases	6.39623	2.24866e-08	5.28948	4.21094e-06	5.26993	4.62798e-06	6.68174	3.72802e-09	4
mmu05010 Alzheimer's disease	6.20966	3.64249e-08	5.46219	2.023e-06	5.26493	4.62798e-06	6.68406	3.72802e-09	4
mmu03010 Ribosome	6.11545	1.15059e-07	5.98498	3.69077e-07	6.79407	1.32417e-08	6.7691	4.30623e-09	4
mmu00190 Oxidative phosphorylation	6.06823	1.27327e-07	6.085	3.69077e-07	5.99479	4.67093e-07	5.36699	4.02824e-06	4
mmu05014 Amyotrophic lateral sclerosis (ALS)	5.90688	1.27327e-07	5.267	4.21094e-06	5.31788	4.41387e-06	6.42587	7.84671e-09	4
mmu04141 Protein processing in endoplasmic reticulum	5.77462	4.75595e-07	4.67493	9.61727e-05	4.18863	0.000610164	4.7436	4.80683e-05	4
mmu04932 Non-alcoholic fatty liver disease (NAFLD)	4.21568	0.000567219	4.33245	0.00034628	4.37885	0.000334531	3.28239	0.00855386	4
mmu03040 Spliceosome	3.78043	0.00281524	3.28609	0.0180958	3.92428	0.00170459	5.49162	2.20454e-06	4
mmu03050 Proteasome	3.884	0.00281524	2.09981	0.187006	2.06954	0.159388	4.39869	0.000384019	2
mmu01200 Carbon metabolism	3.67079	0.00381667	2.23803	0.171657	3.05717	0.0275086	4.95976	2.55691e-05	3
mmu00020 Citrate cycle (TCA cycle)	3.37512	0.0158903	1.32825	0.289428	2.99137	0.0383622	4.95091	0.000119195	3
mmu03060 Protein export	3.07737	0.0413414	1.97011	0.196066	1.9252	0.178311	2.89193	0.0301723	2
mmu05418 Fluid shear stress and atherosclerosis	2.84594	0.0491193	2.73404	0.0689651	1.93718	0.178061	1.33585	0.310403	2
mmu01212 Fatty acid metabolism	2.78539	0.0556736	2.8271	0.0647733	3.82747	0.00327149	3.97159	0.00152422	4
mmu05132 Salmonella infection	2.74678	0.0556736	2.68126	0.0716873	2.80146	0.0398259	3.01792	0.0168277	4
mmu04520 Adherens junction	2.69401	0.0687606	1.73115	0.248097	1.80415	0.183298	2.69495	0.0382225	2
mmu04919 Thyroid hormone signaling pathway	2.647	0.0703732	2.66013	0.075467	1.85836	0.178311	2.96224	0.0197595	3
mmu04922 Glucagon signaling pathway	2.59965	0.0749255	2.38353	0.138274	2.63489	0.0601948	3.49363	0.00581236	3
mmu00071 Fatty acid degradation	2.62799	0.0749255	1.66102	0.252943	2.09826	0.155	3.44752	0.00821752	2
mmu04216 Ferroptosis	2.56627	0.0843572	2.8177	0.0689651	3.41902	0.0151891	3.16326	0.0162401	4
mmu00280 Valine, leucine and isoleucine degradation	2.54735	0.0843572	1.93282	0.196066	1.80428	0.183298	3.3639	0.00855386	2
mmu00640 Propanoate metabolism	2.47726	0.10095	2.31387	0.163674	2.40726	0.0954852	3.85695	0.00283558	2
mmu00630 Glyoxylate and dicarboxylate metabolism	2.38033	0.126498	1.14469	0.31771	1.85279	0.182664	3.45101	0.00855386	1
mmu04915 Estrogen signaling pathway	2.30005	0.131524	2.8624	0.0598036	1.94805	0.178061	1.16429	0.373325	1
mmu04144 Endocytosis	2.25977	0.134959	2.35919	0.138274	2.8035	0.0398259	2.51053	0.0517287	2
mmu00270 Cysteine and methionine metabolism	2.28614	0.134959	1.44314	0.28314	1.16327	0.349691	2.40594	0.0671373	1
mmu05100 Bacterial invasion of epithelial cells	2.24961	0.136616	2.0487	0.190943	2.40366	0.0939915	1.85051	0.181446	1
mmu00620 Pyruvate metabolism	2.20017	0.150294	1.28212	0.289428	2.51501	0.0837832	3.87251	0.00255313	2
mmu04146 Peroxisome	2.16752	0.150294	1.85138	0.216336	2.99257	0.030206	3.30072	0.00855386	2
mmu04723 Retrograde endocannabinoid signaling	2.14383	0.150294	3.03026	0.0369735	2.31984	0.0976331	1.3148	0.310403	2
mmu03013 RNA transport	2.08714	0.166828	1.81628	0.225028	2.73088	0.0455966	2.59621	0.0424681	2
mmu01230 Biosynthesis of amino acids	2.04676	0.178079	1.30854	0.289428	1.84501	0.178311	2.69063	0.0382225	1
mmu04120 Ubiquitin mediated proteolysis	2.01456	0.178079	1.98555	0.190943	2.17925	0.129658	2.60354	0.0424681	1
mmu00062 Fatty acid elongation	2.02475	0.183495	1.36731	0.289428	2.12897	0.155	2.2612	0.0907161	1
mmu00010 Glycolysis / Gluconeogenesis	1.93961	0.18731	1.56414	0.25562	1.78329	0.188338	2.78595	0.0336223	1
mmu00310 Lysine degradation	1.92908	0.18731	1.16007	0.308826	1.83029	0.180853	3.03765	0.0176474	1
mmu04910 Insulin signaling pathway	1.86178	0.204259	2.02719	0.190943	2.514	0.0779213	2.5019	0.0528841	2
mmu04310 Wnt signaling pathway	1.73451	0.257466	1.31874	0.289428	1.32139	0.309885	2.19909	0.0907161	1
mmu04142 Lysosome	1.7079	0.268013	1.95903	0.190943	3.12571	0.0231288	2.87529	0.0245638	2
mmu03320 PPAR signaling pathway	1.69797	0.273033	2.19315	0.176372	2.77714	0.0455966	2.19273	0.0936714	2
mmu00564 Glycerophospholipid metabolism	1.67424	0.277626	1.75194	0.245408	1.75191	0.192124	2.48997	0.0549835	1
mmu04137 Mitophagy - animal	1.57668	0.310075	1.52194	0.260101	3.05014	0.0280946	2.47904	0.0560249	2
mmu01040 Biosynthesis of unsaturated fatty acids	1.56213	0.310075	2.09396	0.190943	2.39084	0.0976331	1.6466	0.240656	1
mmu04140 Autophagy - animal	1.32774	0.353924	1.96802	0.190943	2.36208	0.0947674	2.38459	0.0669641	2
mmu01210 2-Oxocarboxylic acid metabolism	1.37502	0.353924	0.557626	0.478878	1.68702	0.211561	2.30585	0.0907161	1
mmu00100 Steroid biosynthesis	1.29572	0.355	2.28487	0.176372	3.16344	0.0383622	3.47095	0.0162401	2
mmu03015 mRNA surveillance pathway	1.28664	0.355	1.68829	0.250151	2.41631	0.0927823	2.20156	0.0907161	2
mmu04066 HIF-1 signaling pathway	1.26614	0.355	1.33416	0.289428	1.85386	0.178311	2.22811	0.0907161	1
mmu04150 mTOR signaling pathway	1.23258	0.357796	1.60492	0.252943	1.98786	0.175301	2.24362	0.0907161	1
mmu00650 Butanoate metabolism	1.16386	0.373737	1.37157	0.289428	1.19591	0.349691	2.24903	0.0961433	1
mmu05230 Central carbon metabolism in cancer	1.02839	0.407936	1.21789	0.301616	1.95996	0.178061	2.2202	0.0907161	1
mmu00900 Terpenoid backbone biosynthesis	0.745363	0.478723	2.28422	0.176372	2.64723	0.0779213	2.78457	0.0424681	2
mmu04152 AMPK signaling pathway	0.596938	0.525905	1.69023	0.250151	2.29739	0.100202	2.68753	0.0382225	1
mmu04931 Insulin resistance	0.413609	0.558913	1.31773	0.289428	2.37796	0.0947674	1.32834	0.310403	1
