# Supplementary material for: Molecular and cognitive signatures of ageing partially restored through synthetic delivery of IL2 to the brain
Source: EMBO Mol Med. 2023 Mar 28;15(5):e16805. doi: 10.15252/emmm.202216805 (PMC10165365; doi:10.15252/emmm.202216805)
Supplement: Supplementary file 5 — Source Data for Expanded View [file EMMM-15-e16805-s004.zip]

Archive with 3 entries (3 files):
- Figure EV1.zip
- Figure EV5.zip
- Figure EV4.zip
