# Supplementary material for: Molecular and cognitive signatures of ageing partially restored through synthetic delivery of IL2 to the brain
Source: EMBO Mol Med. 2023 Mar 28;15(5):e16805. doi: 10.15252/emmm.202216805 (PMC10165365; doi:10.15252/emmm.202216805)
Supplement: Supplementary file 7 — Source Data for Figure 2 [file EMMM-15-e16805-s010.zip]

Archive with 14 entries (10 files):
- Figure 2/
- __MACOSX/._Figure 2
- Figure 2/2C/
- __MACOSX/Figure 2/._2C
- Figure 2/2D/
- __MACOSX/Figure 2/._2D
- Figure 2/2E/
- __MACOSX/Figure 2/._2E
- Figure 2/2C/percentage of cells from each sample.xlsx
- __MACOSX/Figure 2/2C/._percentage of cells from each sample.xlsx
- Figure 2/2D/Disease-associated microglia.xlsx
- __MACOSX/Figure 2/2D/._Disease-associated microglia.xlsx
- Figure 2/2E/Proportion of DAM cells.xlsx
- __MACOSX/Figure 2/2E/._Proportion of DAM cells.xlsx
