# Supplementary material for: Molecular and cognitive signatures of ageing partially restored through synthetic delivery of IL2 to the brain
Source: EMBO Mol Med. 2023 Mar 28;15(5):e16805. doi: 10.15252/emmm.202216805 (PMC10165365; doi:10.15252/emmm.202216805)
Supplement: Supplementary file 7 — Source Data for Figure 2 [file EMMM-15-e16805-s010.zip › Figure 2/2C/percentage of cells from each sample.xlsx]

## Sheet: Sheet1
	PHP.GFAP-GFP 4m			PHP.GFAP-IL2 4m			PHP.GFAP-GFP 24m			PHP.GFAP-IL2 24m
MICRO1	22.1424	21.2194	25.6581	21.6981	21.8496	23.7926	4.46154	15.0029	1.3096	9.50413	7.57166	4.46154
MICRO2	36.3256	38.3875	35.6693	45.6306	42.7168	37.2514	22.9744	32.487	5.94359	30.2342	34.6133	31.1538
MICRO3	25.015	19.9358	17.8717	16.9315	18.9024	19.4247	33.3333	22.3312	40.7656	19.3526	22.1741	32.9231
MICRO4	5.98444	5.97673	9.15832	5.51142	4.84417	5.71733	9.07692	6.34737	9.43586	7.64463	8.59924	7.53846
MICRO5	10.5326	14.3602	11.4572	10.1787	11.5515	13.6719	29.9487	23.1391	42.1424	32.8512	26.3386	23.4615
MICRO6	0	0.120337	0.185391	0.0496524	0.135501	0.142045	0.205128	0.692441	0.402955	0.413223	0.703083	0.461538
