# Supplementary material for: Molecular and cognitive signatures of ageing partially restored through synthetic delivery of IL2 to the brain
Source: EMBO Mol Med. 2023 Mar 28;15(5):e16805. doi: 10.15252/emmm.202216805 (PMC10165365; doi:10.15252/emmm.202216805)
Supplement: Supplementary file 7 — Source Data for Figure 2 [file EMMM-15-e16805-s010.zip › Figure 2/2D/Disease-associated microglia.xlsx]

## Sheet: Sheet1
DAM score	Count
-0.0107743
0.0107743	22946
0.0323228	2093
0.0538713	456
0.0754198	199
0.0969683	84
0.118517	52
0.140065	31
0.161614	11
0.183162	8
0.204711	13
0.226259	6
0.247808	2
0.269356	1
0.290905	0
0.312453	1
0.334002	0
0.35555	1
0.377099	0
0.398647	0
0.420196	0
0.441744	0
0.463293	0
0.484841	0
0.50639	0
0.527938	0
0.549487	0
0.571035	0
0.592584	0
0.614132	0
0.635681	1
