# Supplementary material for: Molecular and cognitive signatures of ageing partially restored through synthetic delivery of IL2 to the brain
Source: EMBO Mol Med. 2023 Mar 28;15(5):e16805. doi: 10.15252/emmm.202216805 (PMC10165365; doi:10.15252/emmm.202216805)
Supplement: Supplementary file 7 — Source Data for Figure 2 [file EMMM-15-e16805-s010.zip › Figure 2/2E/Proportion of DAM cells.xlsx]

## Sheet: Sheet1
	PHP.GFAP-GFP 4m			PHP.GFAP-IL2 4m			PHP.GFAP-GFP 24m			PHP.GFAP-IL2 24m
% DAM cells	0.0598444	0.240674	0.111235	0.0496524	0.237127	0.142045	1.89744	1.50029	1.88046	3.16804	2.05516	2.07692
