# Supplementary material for: Molecular and cognitive signatures of ageing partially restored through synthetic delivery of IL2 to the brain
Source: EMBO Mol Med. 2023 Mar 28;15(5):e16805. doi: 10.15252/emmm.202216805 (PMC10165365; doi:10.15252/emmm.202216805)
Supplement: Supplementary file 8 — Source Data for Figure 3 [file EMMM-15-e16805-s007.zip]

Archive with 10 entries (7 files):
- Figure 3/
- __MACOSX/._Figure 3
- Figure 3/3C/
- __MACOSX/Figure 3/._3C
- Figure 3/3D/
- __MACOSX/Figure 3/._3D
- Figure 3/3C/percentage of cells in the various oligodendrocyte.xlsx
- __MACOSX/Figure 3/3C/._percentage of cells in the various oligodendrocyte.xlsx
- Figure 3/3D/sum of deviance_oligodentrocytes.csv
- __MACOSX/Figure 3/3D/._sum of deviance_oligodentrocytes.csv
