# Supplementary material for: Molecular and cognitive signatures of ageing partially restored through synthetic delivery of IL2 to the brain
Source: EMBO Mol Med. 2023 Mar 28;15(5):e16805. doi: 10.15252/emmm.202216805 (PMC10165365; doi:10.15252/emmm.202216805)
Supplement: Supplementary file 8 — Source Data for Figure 3 [file EMMM-15-e16805-s007.zip › Figure 3/3C/percentage of cells in the various oligodendrocyte.xlsx]

## Sheet: Sheet1
	PHP.GFAP-GFP 4m			PHP.GFAP-IL2 4m			PHP.GFAP-GFP 24m			PHP.GFAP-IL2 24m
OPCs	0.923077	0.492126	0.342466	0	0	0.802855	0.659341	1.44231	1.27157	0.952381	2.86738	0
OLIGO1	0.615385	0.984252	1.48402	0.19305	0.110254	1.07047	0	0.240385	0.0908265	0	0	0
OLIGO2	4.61538	9.15354	5.59361	13.7066	7.16648	5.35236	0	0	0	0	0	0
OLIGO3	43.0769	40.6496	54.1096	45.7529	36.3837	43.711	46.1538	56.4904	38.6921	51.1111	51.9713	46.2203
OLIGO4	50.3077	42.4213	38.0137	40.3475	55.8986	48.5281	53.1868	41.8269	59.4005	47.9365	45.1613	53.7797
OLIGO5	0.461538	6.29921	0.456621	0	0.441014	0.535236	0	0	0.544959	0	0	0
