# Supplementary material for: Molecular and cognitive signatures of ageing partially restored through synthetic delivery of IL2 to the brain
Source: EMBO Mol Med. 2023 Mar 28;15(5):e16805. doi: 10.15252/emmm.202216805 (PMC10165365; doi:10.15252/emmm.202216805)
Supplement: Supplementary file 8 — Source Data for Figure 3 [file EMMM-15-e16805-s007.zip › Figure 3/3D/sum of deviance_oligodentrocytes.csv]

Cell.Type	Label	Sum.of.Deviances	Age	Treatment	Age.and.Treatment
Combined	04m_S01-04m_S03	26.8276801938219	04m	PHP.GFAP-GFP	04m PHP.GFAP-GFP
Combined	04m_S01-04m_S05	5.73972602739726	04m	PHP.GFAP-GFP	04m PHP.GFAP-GFP
Combined	04m_S03-04m_S01	26.8276801938219	04m	PHP.GFAP-GFP	04m PHP.GFAP-GFP
Combined	04m_S03-04m_S05	25.9689713443354	04m	PHP.GFAP-GFP	04m PHP.GFAP-GFP
Combined	04m_S05-04m_S01	5.73972602739726	04m	PHP.GFAP-GFP	04m PHP.GFAP-GFP
Combined	04m_S05-04m_S03	25.9689713443354	04m	PHP.GFAP-GFP	04m PHP.GFAP-GFP
Combined	04m_S02-04m_S01	10.8773388773389	04m	PHP.GFAP-IL2	04m PHP.GFAP-IL2
Combined	04m_S02-04m_S03	29.5648010214939	04m	PHP.GFAP-IL2	04m PHP.GFAP-IL2
Combined	04m_S02-04m_S05	9.02135011724053	04m	PHP.GFAP-IL2	04m PHP.GFAP-IL2
Combined	04m_S04-04m_S01	9.80815876515987	04m	PHP.GFAP-IL2	04m PHP.GFAP-IL2
Combined	04m_S04-04m_S03	27.7427749177439	04m	PHP.GFAP-IL2	04m PHP.GFAP-IL2
Combined	04m_S04-04m_S05	4.0684327377626	04m	PHP.GFAP-IL2	04m PHP.GFAP-IL2
Combined	04m_S06-04m_S01	4.67604474027311	04m	PHP.GFAP-IL2	04m PHP.GFAP-IL2
Combined	04m_S06-04m_S03	25.3598973076626	04m	PHP.GFAP-IL2	04m PHP.GFAP-IL2
Combined	04m_S06-04m_S05	7.23913335695869	04m	PHP.GFAP-IL2	04m PHP.GFAP-IL2
Combined	24m_S01-04m_S01	27.3846153846154	24m	PHP.GFAP-GFP	24m PHP.GFAP-GFP
Combined	24m_S01-04m_S03	31.9739119148568	24m	PHP.GFAP-GFP	24m PHP.GFAP-GFP
Combined	24m_S01-04m_S05	29.6078578955291	24m	PHP.GFAP-GFP	24m PHP.GFAP-GFP
Combined	24m_S02-04m_S01	28.8620268620269	24m	PHP.GFAP-IL2	24m PHP.GFAP-IL2
Combined	24m_S02-04m_S03	34.3057117860267	24m	PHP.GFAP-IL2	24m PHP.GFAP-IL2
Combined	24m_S02-04m_S05	29.0867579908676	24m	PHP.GFAP-IL2	24m PHP.GFAP-IL2
Combined	24m_S03-04m_S01	27.2788461538462	24m	PHP.GFAP-GFP	24m PHP.GFAP-GFP
Combined	24m_S03-04m_S03	33.8771956390067	24m	PHP.GFAP-GFP	24m PHP.GFAP-GFP
Combined	24m_S03-04m_S05	30.3312697576396	24m	PHP.GFAP-GFP	24m PHP.GFAP-GFP
Combined	24m_S04-04m_S01	24.2917011304108	24m	PHP.GFAP-IL2	24m PHP.GFAP-IL2
Combined	24m_S04-04m_S03	30.422205288855	24m	PHP.GFAP-IL2	24m PHP.GFAP-IL2
Combined	24m_S04-04m_S05	26.4877006922964	24m	PHP.GFAP-IL2	24m PHP.GFAP-IL2
Combined	24m_S05-04m_S01	28.0071263885978	24m	PHP.GFAP-GFP	24m PHP.GFAP-GFP
Combined	24m_S05-04m_S03	30.897823739335	24m	PHP.GFAP-GFP	24m PHP.GFAP-GFP
Combined	24m_S05-04m_S05	31.4182001418387	24m	PHP.GFAP-GFP	24m PHP.GFAP-GFP
Combined	24m_S06-04m_S01	29.9282272802791	24m	PHP.GFAP-IL2	24m PHP.GFAP-IL2
Combined	24m_S06-04m_S03	31.9696943929525	24m	PHP.GFAP-IL2	24m PHP.GFAP-IL2
Combined	24m_S06-04m_S05	29.6295748394923	24m	PHP.GFAP-IL2	24m PHP.GFAP-IL2
