# Supplementary material for: Molecular and cognitive signatures of ageing partially restored through synthetic delivery of IL2 to the brain
Source: EMBO Mol Med. 2023 Mar 28;15(5):e16805. doi: 10.15252/emmm.202216805 (PMC10165365; doi:10.15252/emmm.202216805)
Supplement: Supplementary file 9 — Source Data for Figure 4 [file EMMM-15-e16805-s001.zip]

Archive with 10 entries (7 files):
- Figure 4/
- __MACOSX/._Figure 4
- Figure 4/4C/
- __MACOSX/Figure 4/._4C
- Figure 4/4D/
- __MACOSX/Figure 4/._4D
- Figure 4/4C/proportions of cells that fall into astrocytes type.xlsx
- __MACOSX/Figure 4/4C/._proportions of cells that fall into astrocytes type.xlsx
- Figure 4/4D/sum of deviance_astrocytes.csv
- __MACOSX/Figure 4/4D/._sum of deviance_astrocytes.csv
