# Supplementary material for: Molecular and cognitive signatures of ageing partially restored through synthetic delivery of IL2 to the brain
Source: EMBO Mol Med. 2023 Mar 28;15(5):e16805. doi: 10.15252/emmm.202216805 (PMC10165365; doi:10.15252/emmm.202216805)
Supplement: Supplementary file 9 — Source Data for Figure 4 [file EMMM-15-e16805-s001.zip › Figure 4/4C/proportions of cells that fall into astrocytes type.xlsx]

## Sheet: Sheet1
	PHP.GFAP-GFP 4m			PHP.GFAP-IL2 4m			PHP.GFAP-GFP 24m			PHP.GFAP-IL2 24m
Bergmann Glia	39.3296	31.9775	20.8263	26.9583	27.2292	30.9752	17.8791	15.0995	16.9958	18.4556	15.6077	17.7143
Cerebellar Astrocytes	5.47486	7.7597	5.88568	4.67955	4.3088	5.40677	9.02717	2.814	3.8787	4.6332	3.59116	4.57143
Non-telencephalon Astrocytes	29.3855	32.2904	44.1992	28.3825	38.6595	35.4725	44.61	47.3576	45.6982	37.2973	52.7624	43.7143
Olfactory Astrocytes	3.46369	5.06884	3.22581	2.13632	1.73549	2.9813	3.85627	3.22581	0.705219	5.17375	2.07182	4.57143
Striatal Astrocytes	2.4581	1.56446	3.84833	3.66226	2.63315	2.9813	1.57756	1.71585	1.86883	2.47104	1.86464	1.52381
Telencephalon Astrocytes	19.8883	21.3392	22.0147	34.1811	25.4339	22.1829	23.05	29.7872	30.8533	31.9691	24.1022	27.9048
