# Supplementary material for: Molecular and cognitive signatures of ageing partially restored through synthetic delivery of IL2 to the brain
Source: EMBO Mol Med. 2023 Mar 28;15(5):e16805. doi: 10.15252/emmm.202216805 (PMC10165365; doi:10.15252/emmm.202216805)
Supplement: Supplementary file 9 — Source Data for Figure 4 [file EMMM-15-e16805-s001.zip › Figure 4/4D/sum of deviance_astrocytes.csv]

Cell.Type	Label	Sum.of.Deviances	Age	Treatment	Age.and.Treatment
Non-telencephalon astrocytes	04m_S01-04m_S03	12.6669024670616	04m	PHP.GFAP-GFP	04m PHP.GFAP-GFP
Non-telencephalon astrocytes	04m_S01-04m_S05	18.6214417510942	04m	PHP.GFAP-GFP	04m PHP.GFAP-GFP
Non-telencephalon astrocytes	04m_S03-04m_S01	12.6669024670616	04m	PHP.GFAP-GFP	04m PHP.GFAP-GFP
Non-telencephalon astrocytes	04m_S03-04m_S05	10.2800027791839	04m	PHP.GFAP-GFP	04m PHP.GFAP-GFP
Non-telencephalon astrocytes	04m_S05-04m_S01	18.6214417510942	04m	PHP.GFAP-GFP	04m PHP.GFAP-GFP
Non-telencephalon astrocytes	04m_S05-04m_S03	10.2800027791839	04m	PHP.GFAP-GFP	04m PHP.GFAP-GFP
Non-telencephalon astrocytes	04m_S02-04m_S01	21.2982269648527	04m	PHP.GFAP-IL2	04m PHP.GFAP-IL2
Non-telencephalon astrocytes	04m_S02-04m_S03	8.63132449779111	04m	PHP.GFAP-IL2	04m PHP.GFAP-IL2
Non-telencephalon astrocytes	04m_S02-04m_S05	9.22537505908701	04m	PHP.GFAP-IL2	04m PHP.GFAP-IL2
Non-telencephalon astrocytes	04m_S04-04m_S01	21.2827696617971	04m	PHP.GFAP-IL2	04m PHP.GFAP-IL2
Non-telencephalon astrocytes	04m_S04-04m_S03	10.15671874625	04m	PHP.GFAP-IL2	04m PHP.GFAP-IL2
Non-telencephalon astrocytes	04m_S04-04m_S05	5.31944835350408	04m	PHP.GFAP-IL2	04m PHP.GFAP-IL2
Non-telencephalon astrocytes	04m_S06-04m_S01	13.1406194143837	04m	PHP.GFAP-IL2	04m PHP.GFAP-IL2
Non-telencephalon astrocytes	04m_S06-04m_S03	1.95123567216591	04m	PHP.GFAP-IL2	04m PHP.GFAP-IL2
Non-telencephalon astrocytes	04m_S06-04m_S05	9.72345338542521	04m	PHP.GFAP-IL2	04m PHP.GFAP-IL2
Non-telencephalon astrocytes	24m_S01-04m_S01	10.9205405365026	24m	PHP.GFAP-GFP	24m PHP.GFAP-GFP
Non-telencephalon astrocytes	24m_S01-04m_S03	6.75058253757939	24m	PHP.GFAP-GFP	24m PHP.GFAP-GFP
Non-telencephalon astrocytes	24m_S01-04m_S05	8.81746992043348	24m	PHP.GFAP-GFP	24m PHP.GFAP-GFP
Non-telencephalon astrocytes	24m_S02-04m_S01	22.794794889356	24m	PHP.GFAP-IL2	24m PHP.GFAP-IL2
Non-telencephalon astrocytes	24m_S02-04m_S03	13.7223746930521	24m	PHP.GFAP-IL2	24m PHP.GFAP-IL2
Non-telencephalon astrocytes	24m_S02-04m_S05	4.47268591787881	24m	PHP.GFAP-IL2	24m PHP.GFAP-IL2
Non-telencephalon astrocytes	24m_S03-04m_S01	16.2484157160963	24m	PHP.GFAP-GFP	24m PHP.GFAP-GFP
Non-telencephalon astrocytes	24m_S03-04m_S03	16.4239973036737	24m	PHP.GFAP-GFP	24m PHP.GFAP-GFP
Non-telencephalon astrocytes	24m_S03-04m_S05	15.8299467423779	24m	PHP.GFAP-GFP	24m PHP.GFAP-GFP
Non-telencephalon astrocytes	24m_S04-04m_S01	11.2306651006311	24m	PHP.GFAP-IL2	24m PHP.GFAP-IL2
Non-telencephalon astrocytes	24m_S04-04m_S03	5.80786557896018	24m	PHP.GFAP-IL2	24m PHP.GFAP-IL2
Non-telencephalon astrocytes	24m_S04-04m_S05	7.8606096359212	24m	PHP.GFAP-IL2	24m PHP.GFAP-IL2
Non-telencephalon astrocytes	24m_S05-04m_S01	19.1566328686101	24m	PHP.GFAP-GFP	24m PHP.GFAP-GFP
Non-telencephalon astrocytes	24m_S05-04m_S03	28.7790697674419	24m	PHP.GFAP-GFP	24m PHP.GFAP-GFP
Non-telencephalon astrocytes	24m_S05-04m_S05	28.185019206146	24m	PHP.GFAP-GFP	24m PHP.GFAP-GFP
Non-telencephalon astrocytes	24m_S06-04m_S01	18.3834919688196	24m	PHP.GFAP-IL2	24m PHP.GFAP-IL2
Non-telencephalon astrocytes	24m_S06-04m_S03	10.1965850939859	24m	PHP.GFAP-IL2	24m PHP.GFAP-IL2
Non-telencephalon astrocytes	24m_S06-04m_S05	9.04013903185403	24m	PHP.GFAP-IL2	24m PHP.GFAP-IL2
Telencephalon astrocytes	04m_S01-04m_S03	15.2047843421529	04m	PHP.GFAP-GFP	04m PHP.GFAP-GFP
Telencephalon astrocytes	04m_S01-04m_S05	15.0472256722798	04m	PHP.GFAP-GFP	04m PHP.GFAP-GFP
Telencephalon astrocytes	04m_S03-04m_S01	15.2047843421529	04m	PHP.GFAP-GFP	04m PHP.GFAP-GFP
Telencephalon astrocytes	04m_S03-04m_S05	9.0328611599032	04m	PHP.GFAP-GFP	04m PHP.GFAP-GFP
Telencephalon astrocytes	04m_S05-04m_S01	15.0472256722798	04m	PHP.GFAP-GFP	04m PHP.GFAP-GFP
Telencephalon astrocytes	04m_S05-04m_S03	9.0328611599032	04m	PHP.GFAP-GFP	04m PHP.GFAP-GFP
Telencephalon astrocytes	04m_S02-04m_S01	13.4898341359016	04m	PHP.GFAP-IL2	04m PHP.GFAP-IL2
Telencephalon astrocytes	04m_S02-04m_S03	10.8696411115766	04m	PHP.GFAP-IL2	04m PHP.GFAP-IL2
Telencephalon astrocytes	04m_S02-04m_S05	6.07173460643897	04m	PHP.GFAP-IL2	04m PHP.GFAP-IL2
Telencephalon astrocytes	04m_S04-04m_S01	13.2465300727032	04m	PHP.GFAP-IL2	04m PHP.GFAP-IL2
Telencephalon astrocytes	04m_S04-04m_S03	6.41228221493876	04m	PHP.GFAP-IL2	04m PHP.GFAP-IL2
Telencephalon astrocytes	04m_S04-04m_S05	6.24587932859519	04m	PHP.GFAP-IL2	04m PHP.GFAP-IL2
Telencephalon astrocytes	04m_S06-04m_S01	11.6262701236211	04m	PHP.GFAP-IL2	04m PHP.GFAP-IL2
Telencephalon astrocytes	04m_S06-04m_S03	7.17306060828729	04m	PHP.GFAP-IL2	04m PHP.GFAP-IL2
Telencephalon astrocytes	04m_S06-04m_S05	5.67660785496367	04m	PHP.GFAP-IL2	04m PHP.GFAP-IL2
Telencephalon astrocytes	24m_S01-04m_S01	9.5377451189815	24m	PHP.GFAP-GFP	24m PHP.GFAP-GFP
Telencephalon astrocytes	24m_S01-04m_S03	11.5350735367907	24m	PHP.GFAP-GFP	24m PHP.GFAP-GFP
Telencephalon astrocytes	24m_S01-04m_S05	11.0618041776223	24m	PHP.GFAP-GFP	24m PHP.GFAP-GFP
Telencephalon astrocytes	24m_S02-04m_S01	19.5136514139934	24m	PHP.GFAP-IL2	24m PHP.GFAP-IL2
Telencephalon astrocytes	24m_S02-04m_S03	8.2182271523085	24m	PHP.GFAP-IL2	24m PHP.GFAP-IL2
Telencephalon astrocytes	24m_S02-04m_S05	7.08306943357798	24m	PHP.GFAP-IL2	24m PHP.GFAP-IL2
Telencephalon astrocytes	24m_S03-04m_S01	14.0423548904883	24m	PHP.GFAP-GFP	24m PHP.GFAP-GFP
Telencephalon astrocytes	24m_S03-04m_S03	21.9731881022204	24m	PHP.GFAP-GFP	24m PHP.GFAP-GFP
Telencephalon astrocytes	24m_S03-04m_S05	21.1869024913224	24m	PHP.GFAP-GFP	24m PHP.GFAP-GFP
Telencephalon astrocytes	24m_S04-04m_S01	12.3579408261163	24m	PHP.GFAP-IL2	24m PHP.GFAP-IL2
Telencephalon astrocytes	24m_S04-04m_S03	6.58017460864305	24m	PHP.GFAP-IL2	24m PHP.GFAP-IL2
Telencephalon astrocytes	24m_S04-04m_S05	14.0894660469502	24m	PHP.GFAP-IL2	24m PHP.GFAP-IL2
Telencephalon astrocytes	24m_S05-04m_S01	6.51492776886035	24m	PHP.GFAP-GFP	24m PHP.GFAP-GFP
Telencephalon astrocytes	24m_S05-04m_S03	17.9602848764139	24m	PHP.GFAP-GFP	24m PHP.GFAP-GFP
Telencephalon astrocytes	24m_S05-04m_S05	17.173999265516	24m	PHP.GFAP-GFP	24m PHP.GFAP-GFP
Telencephalon astrocytes	24m_S06-04m_S01	7.56413697894696	24m	PHP.GFAP-IL2	24m PHP.GFAP-IL2
Telencephalon astrocytes	24m_S06-04m_S03	8.44034309849569	24m	PHP.GFAP-IL2	24m PHP.GFAP-IL2
Telencephalon astrocytes	24m_S06-04m_S05	7.48308869333287	24m	PHP.GFAP-IL2	24m PHP.GFAP-IL2
Bergmann glia	04m_S01-04m_S03	24.9644191425013	04m	PHP.GFAP-GFP	04m PHP.GFAP-GFP
Bergmann glia	04m_S01-04m_S05	17.6136363636364	04m	PHP.GFAP-GFP	04m PHP.GFAP-GFP
Bergmann glia	04m_S03-04m_S01	24.9644191425013	04m	PHP.GFAP-GFP	04m PHP.GFAP-GFP
Bergmann glia	04m_S03-04m_S05	8.80892112652089	04m	PHP.GFAP-GFP	04m PHP.GFAP-GFP
Bergmann glia	04m_S05-04m_S01	17.6136363636364	04m	PHP.GFAP-GFP	04m PHP.GFAP-GFP
Bergmann glia	04m_S05-04m_S03	8.80892112652089	04m	PHP.GFAP-GFP	04m PHP.GFAP-GFP
Bergmann glia	04m_S02-04m_S01	16.0120068610635	04m	PHP.GFAP-IL2	04m PHP.GFAP-IL2
Bergmann glia	04m_S02-04m_S03	29.905106524388	04m	PHP.GFAP-IL2	04m PHP.GFAP-IL2
Bergmann glia	04m_S02-04m_S05	23.3736669401148	04m	PHP.GFAP-IL2	04m PHP.GFAP-IL2
Bergmann glia	04m_S04-04m_S01	28.6163836163836	04m	PHP.GFAP-IL2	04m PHP.GFAP-IL2
Bergmann glia	04m_S04-04m_S03	4.55216016859853	04m	PHP.GFAP-IL2	04m PHP.GFAP-IL2
Bergmann glia	04m_S04-04m_S05	12.6690157668419	04m	PHP.GFAP-IL2	04m PHP.GFAP-IL2
Bergmann glia	04m_S06-04m_S01	21.2331306540116	04m	PHP.GFAP-IL2	04m PHP.GFAP-IL2
Bergmann glia	04m_S06-04m_S03	6.90007438314663	04m	PHP.GFAP-IL2	04m PHP.GFAP-IL2
Bergmann glia	04m_S06-04m_S05	7.62243776154337	04m	PHP.GFAP-IL2	04m PHP.GFAP-IL2
Bergmann glia	24m_S01-04m_S01	46.3068181818182	24m	PHP.GFAP-GFP	24m PHP.GFAP-GFP
Bergmann glia	24m_S01-04m_S03	26.2720156555773	24m	PHP.GFAP-GFP	24m PHP.GFAP-GFP
Bergmann glia	24m_S01-04m_S05	30.4987212276215	24m	PHP.GFAP-GFP	24m PHP.GFAP-GFP
Bergmann glia	24m_S02-04m_S01	40.7628851274249	24m	PHP.GFAP-IL2	24m PHP.GFAP-IL2
Bergmann glia	24m_S02-04m_S03	20.728082601184	24m	PHP.GFAP-IL2	24m PHP.GFAP-IL2
Bergmann glia	24m_S02-04m_S05	25.3524649808987	24m	PHP.GFAP-IL2	24m PHP.GFAP-IL2
Bergmann glia	24m_S03-04m_S01	27.6704545454545	24m	PHP.GFAP-GFP	24m PHP.GFAP-GFP
Bergmann glia	24m_S03-04m_S03	12.7432841131471	24m	PHP.GFAP-GFP	24m PHP.GFAP-GFP
Bergmann glia	24m_S03-04m_S05	17.4505928853755	24m	PHP.GFAP-GFP	24m PHP.GFAP-GFP
Bergmann glia	24m_S04-04m_S01	46.0855792437651	24m	PHP.GFAP-IL2	24m PHP.GFAP-IL2
Bergmann glia	24m_S04-04m_S03	26.9106212008382	24m	PHP.GFAP-IL2	24m PHP.GFAP-IL2
Bergmann glia	24m_S04-04m_S05	31.7574066948827	24m	PHP.GFAP-IL2	24m PHP.GFAP-IL2
Bergmann glia	24m_S05-04m_S01	37.6968596755941	24m	PHP.GFAP-GFP	24m PHP.GFAP-GFP
Bergmann glia	24m_S05-04m_S03	21.6364463138748	24m	PHP.GFAP-GFP	24m PHP.GFAP-GFP
Bergmann glia	24m_S05-04m_S05	27.2573516146491	24m	PHP.GFAP-GFP	24m PHP.GFAP-GFP
Bergmann glia	24m_S06-04m_S01	36.8982160312806	24m	PHP.GFAP-IL2	24m PHP.GFAP-IL2
Bergmann glia	24m_S06-04m_S03	16.8634135050397	24m	PHP.GFAP-IL2	24m PHP.GFAP-IL2
Bergmann glia	24m_S06-04m_S05	21.026180458158	24m	PHP.GFAP-IL2	24m PHP.GFAP-IL2
Cerebellar astrocytes	04m_S01-04m_S03	6.38578011849901	04m	PHP.GFAP-GFP	04m PHP.GFAP-GFP
Cerebellar astrocytes	04m_S01-04m_S05	16.0321821036107	04m	PHP.GFAP-GFP	04m PHP.GFAP-GFP
Cerebellar astrocytes	04m_S03-04m_S01	6.38578011849901	04m	PHP.GFAP-GFP	04m PHP.GFAP-GFP
Cerebellar astrocytes	04m_S03-04m_S05	9.64640198511167	04m	PHP.GFAP-GFP	04m PHP.GFAP-GFP
Cerebellar astrocytes	04m_S05-04m_S01	16.0321821036107	04m	PHP.GFAP-GFP	04m PHP.GFAP-GFP
Cerebellar astrocytes	04m_S05-04m_S03	9.64640198511167	04m	PHP.GFAP-GFP	04m PHP.GFAP-GFP
Cerebellar astrocytes	04m_S02-04m_S01	13.3984028393966	04m	PHP.GFAP-IL2	04m PHP.GFAP-IL2
Cerebellar astrocytes	04m_S02-04m_S03	7.01262272089761	04m	PHP.GFAP-IL2	04m PHP.GFAP-IL2
Cerebellar astrocytes	04m_S02-04m_S05	5.97826086956522	04m	PHP.GFAP-IL2	04m PHP.GFAP-IL2
Cerebellar astrocytes	04m_S04-04m_S01	15.5612244897959	04m	PHP.GFAP-IL2	04m PHP.GFAP-IL2
Cerebellar astrocytes	04m_S04-04m_S03	18.9516129032258	04m	PHP.GFAP-IL2	04m PHP.GFAP-IL2
Cerebellar astrocytes	04m_S04-04m_S05	25	04m	PHP.GFAP-IL2	04m PHP.GFAP-IL2
Cerebellar astrocytes	04m_S06-04m_S01	5.87449933244325	04m	PHP.GFAP-IL2	04m PHP.GFAP-IL2
Cerebellar astrocytes	04m_S06-04m_S03	8.78806150135664	04m	PHP.GFAP-IL2	04m PHP.GFAP-IL2
Cerebellar astrocytes	04m_S06-04m_S05	15.5553558590942	04m	PHP.GFAP-IL2	04m PHP.GFAP-IL2
Cerebellar astrocytes	24m_S01-04m_S01	18.3871606895185	24m	PHP.GFAP-GFP	24m PHP.GFAP-GFP
Cerebellar astrocytes	24m_S01-04m_S03	24.7729408080175	24m	PHP.GFAP-GFP	24m PHP.GFAP-GFP
Cerebellar astrocytes	24m_S01-04m_S05	34.4193427931292	24m	PHP.GFAP-GFP	24m PHP.GFAP-GFP
Cerebellar astrocytes	24m_S02-04m_S01	4.28571428571428	24m	PHP.GFAP-IL2	24m PHP.GFAP-IL2
Cerebellar astrocytes	24m_S02-04m_S03	6.4516129032258	24m	PHP.GFAP-IL2	24m PHP.GFAP-IL2
Cerebellar astrocytes	24m_S02-04m_S05	14.8076923076923	24m	PHP.GFAP-IL2	24m PHP.GFAP-IL2
Cerebellar astrocytes	24m_S03-04m_S01	24.1413638626182	24m	PHP.GFAP-GFP	24m PHP.GFAP-GFP
Cerebellar astrocytes	24m_S03-04m_S03	30.5271439811172	24m	PHP.GFAP-GFP	24m PHP.GFAP-GFP
Cerebellar astrocytes	24m_S03-04m_S05	40.1735459662289	24m	PHP.GFAP-GFP	24m PHP.GFAP-GFP
Cerebellar astrocytes	24m_S04-04m_S01	6.55416012558869	24m	PHP.GFAP-IL2	24m PHP.GFAP-IL2
Cerebellar astrocytes	24m_S04-04m_S03	6.01736972704714	24m	PHP.GFAP-IL2	24m PHP.GFAP-IL2
Cerebellar astrocytes	24m_S04-04m_S05	12.5	24m	PHP.GFAP-IL2	24m PHP.GFAP-IL2
Cerebellar astrocytes	24m_S05-04m_S01	19.6846011131725	24m	PHP.GFAP-GFP	24m PHP.GFAP-GFP
Cerebellar astrocytes	24m_S05-04m_S03	26.0703812316716	24m	PHP.GFAP-GFP	24m PHP.GFAP-GFP
Cerebellar astrocytes	24m_S05-04m_S05	35.7167832167832	24m	PHP.GFAP-GFP	24m PHP.GFAP-GFP
Cerebellar astrocytes	24m_S06-04m_S01	22.108843537415	24m	PHP.GFAP-IL2	24m PHP.GFAP-IL2
Cerebellar astrocytes	24m_S06-04m_S03	28.494623655914	24m	PHP.GFAP-IL2	24m PHP.GFAP-IL2
Cerebellar astrocytes	24m_S06-04m_S05	38.1410256410256	24m	PHP.GFAP-IL2	24m PHP.GFAP-IL2
Olfactory astrocytes	04m_S01-04m_S03	25.4878534448427	04m	PHP.GFAP-GFP	04m PHP.GFAP-GFP
Olfactory astrocytes	04m_S01-04m_S05	25.3537068477646	04m	PHP.GFAP-GFP	04m PHP.GFAP-GFP
Olfactory astrocytes	04m_S03-04m_S01	25.4878534448427	04m	PHP.GFAP-GFP	04m PHP.GFAP-GFP
Olfactory astrocytes	04m_S03-04m_S05	18.5834957764782	04m	PHP.GFAP-GFP	04m PHP.GFAP-GFP
Olfactory astrocytes	04m_S05-04m_S01	25.3537068477646	04m	PHP.GFAP-GFP	04m PHP.GFAP-GFP
Olfactory astrocytes	04m_S05-04m_S03	18.5834957764782	04m	PHP.GFAP-GFP	04m PHP.GFAP-GFP
Olfactory astrocytes	04m_S02-04m_S01	18.5867895545315	04m	PHP.GFAP-IL2	04m PHP.GFAP-IL2
Olfactory astrocytes	04m_S02-04m_S03	17.636684303351	04m	PHP.GFAP-IL2	04m PHP.GFAP-IL2
Olfactory astrocytes	04m_S02-04m_S05	35.3383458646617	04m	PHP.GFAP-IL2	04m PHP.GFAP-IL2
Olfactory astrocytes	04m_S04-04m_S01	30.2558398220245	04m	PHP.GFAP-IL2	04m PHP.GFAP-IL2
Olfactory astrocytes	04m_S04-04m_S03	31.4176245210728	04m	PHP.GFAP-IL2	04m PHP.GFAP-IL2
Olfactory astrocytes	04m_S04-04m_S05	35.8136721113128	04m	PHP.GFAP-IL2	04m PHP.GFAP-IL2
Olfactory astrocytes	04m_S06-04m_S01	12.7938764352105	04m	PHP.GFAP-IL2	04m PHP.GFAP-IL2
Olfactory astrocytes	04m_S06-04m_S03	15.6727348817744	04m	PHP.GFAP-IL2	04m PHP.GFAP-IL2
Olfactory astrocytes	04m_S06-04m_S05	25.5724055902468	04m	PHP.GFAP-IL2	04m PHP.GFAP-IL2
Olfactory astrocytes	24m_S01-04m_S01	17.5953079178886	24m	PHP.GFAP-GFP	24m PHP.GFAP-GFP
Olfactory astrocytes	24m_S01-04m_S03	14.3097643097643	24m	PHP.GFAP-GFP	24m PHP.GFAP-GFP
Olfactory astrocytes	24m_S01-04m_S05	9.01116427432217	24m	PHP.GFAP-GFP	24m PHP.GFAP-GFP
Olfactory astrocytes	24m_S02-04m_S01	33.654309099663	24m	PHP.GFAP-IL2	24m PHP.GFAP-IL2
Olfactory astrocytes	24m_S02-04m_S03	26.8840980283766	24m	PHP.GFAP-IL2	24m PHP.GFAP-IL2
Olfactory astrocytes	24m_S02-04m_S05	8.3006022518984	24m	PHP.GFAP-IL2	24m PHP.GFAP-IL2
Olfactory astrocytes	24m_S03-04m_S01	35.7584076870281	24m	PHP.GFAP-GFP	24m PHP.GFAP-GFP
Olfactory astrocytes	24m_S03-04m_S03	12.2668768058839	24m	PHP.GFAP-GFP	24m PHP.GFAP-GFP
Olfactory astrocytes	24m_S03-04m_S05	23.5908921239268	24m	PHP.GFAP-GFP	24m PHP.GFAP-GFP
Olfactory astrocytes	24m_S04-04m_S01	24.3010752688172	24m	PHP.GFAP-IL2	24m PHP.GFAP-IL2
Olfactory astrocytes	24m_S04-04m_S03	18.0246913580247	24m	PHP.GFAP-IL2	24m PHP.GFAP-IL2
Olfactory astrocytes	24m_S04-04m_S05	4.21052631578947	24m	PHP.GFAP-IL2	24m PHP.GFAP-IL2
Olfactory astrocytes	24m_S05-04m_S01	36.2903225806452	24m	PHP.GFAP-GFP	24m PHP.GFAP-GFP
Olfactory astrocytes	24m_S05-04m_S03	14.1975308641975	24m	PHP.GFAP-GFP	24m PHP.GFAP-GFP
Olfactory astrocytes	24m_S05-04m_S05	24.1228070175439	24m	PHP.GFAP-GFP	24m PHP.GFAP-GFP
Olfactory astrocytes	24m_S06-04m_S01	30.0403225806452	24m	PHP.GFAP-IL2	24m PHP.GFAP-IL2
Olfactory astrocytes	24m_S06-04m_S03	15.9722222222222	24m	PHP.GFAP-IL2	24m PHP.GFAP-IL2
Olfactory astrocytes	24m_S06-04m_S05	25.109649122807	24m	PHP.GFAP-IL2	24m PHP.GFAP-IL2
Striatal astrocytes	04m_S01-04m_S03	11.2727272727273	04m	PHP.GFAP-GFP	04m PHP.GFAP-GFP
Striatal astrocytes	04m_S01-04m_S05	9.62566844919786	04m	PHP.GFAP-GFP	04m PHP.GFAP-GFP
Striatal astrocytes	04m_S03-04m_S01	11.2727272727273	04m	PHP.GFAP-GFP	04m PHP.GFAP-GFP
Striatal astrocytes	04m_S03-04m_S05	8.94117647058824	04m	PHP.GFAP-GFP	04m PHP.GFAP-GFP
Striatal astrocytes	04m_S05-04m_S01	9.62566844919786	04m	PHP.GFAP-GFP	04m PHP.GFAP-GFP
Striatal astrocytes	04m_S05-04m_S03	8.94117647058824	04m	PHP.GFAP-GFP	04m PHP.GFAP-GFP
Striatal astrocytes	04m_S02-04m_S01	16.1616161616162	04m	PHP.GFAP-IL2	04m PHP.GFAP-IL2
Striatal astrocytes	04m_S02-04m_S03	5.11111111111111	04m	PHP.GFAP-IL2	04m PHP.GFAP-IL2
Striatal astrocytes	04m_S02-04m_S05	14.0522875816993	04m	PHP.GFAP-IL2	04m PHP.GFAP-IL2
Striatal astrocytes	04m_S04-04m_S01	4.54545454545454	04m	PHP.GFAP-IL2	04m PHP.GFAP-IL2
Striatal astrocytes	04m_S04-04m_S03	6.72727272727273	04m	PHP.GFAP-IL2	04m PHP.GFAP-IL2
Striatal astrocytes	04m_S04-04m_S05	7.35294117647059	04m	PHP.GFAP-IL2	04m PHP.GFAP-IL2
Striatal astrocytes	04m_S06-04m_S01	9.32203389830508	04m	PHP.GFAP-IL2	04m PHP.GFAP-IL2
Striatal astrocytes	04m_S06-04m_S03	15.3220338983051	04m	PHP.GFAP-IL2	04m PHP.GFAP-IL2
Striatal astrocytes	04m_S06-04m_S05	9.92023928215353	04m	PHP.GFAP-IL2	04m PHP.GFAP-IL2
Striatal astrocytes	24m_S01-04m_S01	21.7171717171717	24m	PHP.GFAP-GFP	24m PHP.GFAP-GFP
Striatal astrocytes	24m_S01-04m_S03	22.6666666666667	24m	PHP.GFAP-GFP	24m PHP.GFAP-GFP
Striatal astrocytes	24m_S01-04m_S05	13.7254901960784	24m	PHP.GFAP-GFP	24m PHP.GFAP-GFP
Striatal astrocytes	24m_S02-04m_S01	33.5227272727273	24m	PHP.GFAP-IL2	24m PHP.GFAP-IL2
Striatal astrocytes	24m_S02-04m_S03	31	24m	PHP.GFAP-IL2	24m PHP.GFAP-IL2
Striatal astrocytes	24m_S02-04m_S05	23.8970588235294	24m	PHP.GFAP-IL2	24m PHP.GFAP-IL2
Striatal astrocytes	24m_S03-04m_S01	18	24m	PHP.GFAP-GFP	24m PHP.GFAP-GFP
Striatal astrocytes	24m_S03-04m_S03	24	24m	PHP.GFAP-GFP	24m PHP.GFAP-GFP
Striatal astrocytes	24m_S03-04m_S05	15.0588235294118	24m	PHP.GFAP-GFP	24m PHP.GFAP-GFP
Striatal astrocytes	24m_S04-04m_S01	32.8282828282828	24m	PHP.GFAP-IL2	24m PHP.GFAP-IL2
Striatal astrocytes	24m_S04-04m_S03	27.5555555555556	24m	PHP.GFAP-IL2	24m PHP.GFAP-IL2
Striatal astrocytes	24m_S04-04m_S05	23.202614379085	24m	PHP.GFAP-IL2	24m PHP.GFAP-IL2
Striatal astrocytes	24m_S05-04m_S01	6.60377358490566	24m	PHP.GFAP-GFP	24m PHP.GFAP-GFP
Striatal astrocytes	24m_S05-04m_S03	16.0754716981132	24m	PHP.GFAP-GFP	24m PHP.GFAP-GFP
Striatal astrocytes	24m_S05-04m_S05	11.4872364039956	24m	PHP.GFAP-GFP	24m PHP.GFAP-GFP
Striatal astrocytes	24m_S06-04m_S01	14.7727272727273	24m	PHP.GFAP-IL2	24m PHP.GFAP-IL2
Striatal astrocytes	24m_S06-04m_S03	3.49999999999999	24m	PHP.GFAP-IL2	24m PHP.GFAP-IL2
Striatal astrocytes	24m_S06-04m_S05	9.19117647058824	24m	PHP.GFAP-IL2	24m PHP.GFAP-IL2
