# Supplementary material for: Molecular and cognitive signatures of ageing partially restored through synthetic delivery of IL2 to the brain
Source: EMBO Mol Med. 2023 Mar 28;15(5):e16805. doi: 10.15252/emmm.202216805 (PMC10165365; doi:10.15252/emmm.202216805)
Supplement: Supplementary file 10 — Source Data for Figure 7 [file EMMM-15-e16805-s005.zip]

Archive with 40 entries (30 files):
- Figure 7/
- __MACOSX/._Figure 7
- Figure 7/7D/
- __MACOSX/Figure 7/._7D
- Figure 7/7C/
- __MACOSX/Figure 7/._7C
- Figure 7/7B/
- __MACOSX/Figure 7/._7B
- Figure 7/7E/
- __MACOSX/Figure 7/._7E
- Figure 7/7I/
- __MACOSX/Figure 7/._7I
- Figure 7/7G/
- __MACOSX/Figure 7/._7G
- Figure 7/7F/
- __MACOSX/Figure 7/._7F
- Figure 7/7A/
- __MACOSX/Figure 7/._7A
- Figure 7/7H/
- __MACOSX/Figure 7/._7H
- Figure 7/7D/Exploration during sociability test.xlsx
- __MACOSX/Figure 7/7D/._Exploration during sociability test.xlsx
- Figure 7/7C/Total distance moved in an open field.xlsx
- __MACOSX/Figure 7/7C/._Total distance moved in an open field.xlsx
- Figure 7/7B/Time spent on the rod.xlsx
- __MACOSX/Figure 7/7B/._Time spent on the rod.xlsx
- Figure 7/7E/Light-dark test.xlsx
- __MACOSX/Figure 7/7E/._Light-dark test.xlsx
- Figure 7/7I/Probe test after 5 days.xlsx
- __MACOSX/Figure 7/7I/._Probe test after 5 days.xlsx
- Figure 7/7G/Path length to the hidden platform.xlsx
- __MACOSX/Figure 7/7G/._Path length to the hidden platform.xlsx
- Figure 7/7F/Spatial learning in Morris maze.xlsx
- __MACOSX/Figure 7/7F/._Spatial learning in Morris maze.xlsx
- Figure 7/7A/Home cage activity-average.xlsx
- __MACOSX/Figure 7/7A/._Home cage activity-average.xlsx
- Figure 7/7A/Home cage activity-24h.xlsx
- __MACOSX/Figure 7/7A/._Home cage activity-24h.xlsx
- Figure 7/7H/Distance to target.xlsx
- __MACOSX/Figure 7/7H/._Distance to target.xlsx
