# Supplementary material for: Molecular and cognitive signatures of ageing partially restored through synthetic delivery of IL2 to the brain
Source: EMBO Mol Med. 2023 Mar 28;15(5):e16805. doi: 10.15252/emmm.202216805 (PMC10165365; doi:10.15252/emmm.202216805)
Supplement: Supplementary file 10 — Source Data for Figure 7 [file EMMM-15-e16805-s005.zip › Figure 7/7C/Total distance moved in an open field.xlsx]

## Sheet: Sheet1
	GFP 4m										GFP 24m										IL2 24m
Day 1	19.196	39	24.817	50.364	33.393	22.999	35.972	30.604	41.113	37.313	23.865	33.956	31.297	40.146	22.519	25.656	34.348	22.208	26.618	32.929	30.434	6.664	22.856	38.783	31.724	17.886	20.411	22.549	23.658	20.359	32.515	27.072
Day 2	32.42	31.735	30.174	23.935	38.191	28.661	30.776	28.215	36.953	27.99	10.219	21.789	17.514	30.527	20.23	13.256	35.927	16.494	14.293	13.734	17.649	3.36	12.073	22.969	22.391	7.59	12.05	19.956	9.875	6.266	15.975	9.679
