# Supplementary material for: Molecular and cognitive signatures of ageing partially restored through synthetic delivery of IL2 to the brain
Source: EMBO Mol Med. 2023 Mar 28;15(5):e16805. doi: 10.15252/emmm.202216805 (PMC10165365; doi:10.15252/emmm.202216805)
Supplement: Supplementary file 10 — Source Data for Figure 7 [file EMMM-15-e16805-s005.zip › Figure 7/7B/Time spent on the rod.xlsx]

## Sheet: Sheet1
GFP 4m	GFP 24m	IL2 24m
151.5	94.75	74.75
173.5	98.5	100.5
189.5	159	70.25
154.75	88	47.5
155.25	86.5	215.25
169	154.5	162.75
161.5	149.75	159
251.75		112.25
124.75	126.25	131
213.5	96	143.75
