# Supplementary material for: Molecular and cognitive signatures of ageing partially restored through synthetic delivery of IL2 to the brain
Source: EMBO Mol Med. 2023 Mar 28;15(5):e16805. doi: 10.15252/emmm.202216805 (PMC10165365; doi:10.15252/emmm.202216805)
Supplement: Supplementary file 10 — Source Data for Figure 7 [file EMMM-15-e16805-s005.zip › Figure 7/7E/Light-dark test.xlsx]

## Sheet: Sheet1
	GFP 4m										GFP 24m									IL2 24m
Path length	26.224	26.129	31.119	34.989	30.131	35.377	28.895	32.083	35.04	32.298	19.051	10.361	0.585	23.561	8.835	21.723	19.735	15.079	23.815	14.204	10.489	27.446	11.668	12.41	17.131	11.841	9.536	18.419	30.089
Time in dark box	68.9	62.1	152.4	68.9	116.2	105.3	164.7	151.6	104.1	150.3	46.3	0	0	51.2	0	66.7	28.4	0	62.8	0	0	0	0	40.9	0	0	11.1	25.6	0
