# Supplementary material for: Molecular and cognitive signatures of ageing partially restored through synthetic delivery of IL2 to the brain
Source: EMBO Mol Med. 2023 Mar 28;15(5):e16805. doi: 10.15252/emmm.202216805 (PMC10165365; doi:10.15252/emmm.202216805)
Supplement: Supplementary file 10 — Source Data for Figure 7 [file EMMM-15-e16805-s005.zip › Figure 7/7I/Probe test after 5 days.xlsx]

## Sheet: Sheet1
	PHP.GFAP-GFP 4m										PHP.GFAP-GFP 24m										PHP.GFAP-IL2 24m
Probe 1	50.44	35.88	34.28	16.48	29.6	29.6	17.72	24	18.88	39.44	24.08	14.92	35.2	19.44	24.4	16.72	23.04	30.6	27.88	26.52	21.76	24.48	30	26.36	26.36	26.2	18.6	36.24	23.76	28.04	24.92
Probe 2	50.44	40.72	26.4	32.72	29.12	39.64	31.88	25.72	26.64	50.12	18.24	40.6	22.28	24.36	35.64	28.08	24.48	35.08	36.04	26.96	28.36	24.84	50.08	49.24	49.72	44.96	17.2	29.68	24.2	28.44	23.48
