# Supplementary material for: Molecular and cognitive signatures of ageing partially restored through synthetic delivery of IL2 to the brain
Source: EMBO Mol Med. 2023 Mar 28;15(5):e16805. doi: 10.15252/emmm.202216805 (PMC10165365; doi:10.15252/emmm.202216805)
Supplement: Supplementary file 10 — Source Data for Figure 7 [file EMMM-15-e16805-s005.zip › Figure 7/7G/Path length to the hidden platform.xlsx]

## Sheet: Sheet1
Day	PHP.GFAP-GFP 4m										PHP.GFAP-GFP 24m										PHP.GFAP-IL2 24m
1	1511.59	1483.57	998.796	1446.69	1287.32	1829.44	1479.7	1631.24	1348.61	2090.28	1253.32	868.795	911.287	762.787	935.456	1085.46	860.786	1243.11	992.219	945.677	1073.72	892.159	1063.06	630.08	1625.17	859.261	822.895	1120.19	1034.55	715.718	719.538	1644.79
2	553.549	670.21	546.987	560.682	728.262	503.216	382.102	552.51	328.155	412.52	1129.25	564.707	971.63	769.46	749.315	946.723	1021.41	768.061	648.04	838.112	1315.75	1013.82	890.38	570.76	1056.62	1143.64	709.173	674.011	1067.04	518.85	413.048	937.817
3	1208.96	274.947	408.483	624.815	572.005	326.885	919.467	582.231	1237.5	343.092	510.226	618.431	459.405	700.425	603.977	659.033	785.262	946.869	959.789	529.157	319.358	544.493	694.908	449.6	1065.26	651.973	571.754	595.775	414.081	169.399	188.997	711.006
4	1092.18	429.993	613.396	154.923	388.427	280.682	624.414	873.99	681.47	346.183	603.938	588.013	525.866	654.02	672.852	530.105	763.393	682.959	1100.5	729.09	774.639	597.331	492.123	360.495	714.04	497.476	211.403	210.753	861.911	457.07	586.47	645.725
5	502.819	130.221	176.771	593.987	893.596	221.281	449.369	317.724	913.829	173.969	194.551	605.174	329.957	604.112	247.652	599.732	457.376	414.97	239.866	387.971	368.092	471.416	653.33	528.041	648.766	250.044	390.281	691.695	256.829	356.595	447.039	276.526
6	174.338	296.148	677.148	705.348	264.057	199.869	342.61	567.532	264.43	137.821	1112.22	393.433	549.197	813.816	444.479	944.798	347.197	345.104	508.865	436.457	539.91	521.191	501.944	355.081	287.094	816.208	1008.38	414.253	435.927	1247.5	254.12	219.055
7	225.532	205.24	335.224	246.809	137.29	273.921	459.451	766.457	305.985	241.637	177.485	377.493	575.134	510.837	529.696	326.85	536.832	204.545	140.193	278.913	546.767	480.955	300.8	956.347	567.045	172.536	331.01	479.305	389.514	352.866	142.996	456.311
8	304.012	330.186	186.205	757.625	157.538	283.282	449.115	157.959	186.275	292.303	865.348	437.337	371.083	426.881	575.122	153.241	704.927	505.62	257.613	474.933	224.921	174.902	257.994	425.777	712.533	201.236	310.935	524.314	396.721	456.06	314.66	389.923
9	120.886	354.352	293.98	298.402	248.766	220.474	237.816	555.178	345.929	120.89	458.019	181.575	241.026	390.377	325.493	353.969	537.741	424.972	351.391	176.601	244.013	169.344	394.777	267.289	352.037	115.694	172.133	395.496	236.998	356.776	604.644	134.48
10	166.31	664.023	305.308	319.64	293.26	157.137	277.048	687.347	203.963	149.087	454.428	739.091	356.909	818.894	109.75	384.443	553.156	203.632	428.88	247.423	174.375	315.571	355.234	822.638	403.679	246.789	244.553	475.2	447.017	351.031	348.855	300.255
