# Supplementary material for: Molecular and cognitive signatures of ageing partially restored through synthetic delivery of IL2 to the brain
Source: EMBO Mol Med. 2023 Mar 28;15(5):e16805. doi: 10.15252/emmm.202216805 (PMC10165365; doi:10.15252/emmm.202216805)
Supplement: Supplementary file 10 — Source Data for Figure 7 [file EMMM-15-e16805-s005.zip › Figure 7/7F/Spatial learning in Morris maze.xlsx]

## Sheet: Sheet1
Day	PHP.GFAP-GFP 4m										PHP.GFAP-GFP 24m										PHP.GFAP-IL2 24m
1	19.4818	18.8202	16.1352	17.4847	17.3233	19.4816	16.9109	18.5682	20.7085	24.0778	13.8476	12.132	15.0814	11.9595	11.3335	10.8546	11.0668	14.0718	11.9231	13.6606	13.4542	10.3547	10.6471	14.7509	16.2517	13.5684	13.3694	13.581	11.6823	12.2297	14.5397	16.4479
2	20.368	20.751	17.401	19.5979	19.3041	18.8777	15.5932	19.1536	20.1491	21.9782	12.8961	12.3376	15.1322	13.9662	12.6014	12.1504	17.2485	14.4968	14.4141	15.1924	14.048	10.7919	8.9038	16.9359	16.5247	15.2537	17.7555	13.1397	12.9725	14.0157	15.7836	15.5791
3	20.7137	21.9603	14.5284	19.5187	18.2743	19.7684	16.8235	17.5087	20.2918	19.7492	13.7891	12.1912	13.2	11.3754	12.7615	10.8919	16.0575	14.9155	15.1032	14.7849	14.4126	9.32948	6.94908	16.3375	17.9749	15.444	14.2485	12.8316	12.0419	12.2378	12.19	17.06
4	19.1412	21.5767	17.2939	18.1675	19.9652	13.7514	17.6724	18.8479	20.7073	21.4569	14.4272	12.8508	13.1372	11.2192	12.7425	9.49377	18.1777	16.5764	13.3705	14.4185	15.1161	9.94518	4.92122	16.4274	17.3218	15.6609	15.85	11.7205	10.4282	15.984	16.5556	12.4968
5	15.3331	22.4158	15.6745	19.1182	20.1965	14.9366	17.266	20.115	22.9933	22.141	12.9928	12.0726	13.8707	13.7362	13.0271	11.4105	15.8948	12.8865	12.057	13.4935	14.397	10.975	7.19278	13.4393	17.2256	13.5017	15.5791	13.4184	12.4547	12.0981	17.8195	11.7561
6	17.8095	21.3389	12.2595	19.7354	18.1543	14.3153	15.3174	18.5579	19.1596	18.0957	14.1625	11.2483	16.0501	12.101	13.1297	11.7401	15.9796	15.395	13.4756	12.3381	16.0505	9.12332	5.6757	14.9534	15.9617	15.5875	16.3874	11.944	10.7281	15.859	13.3369	13.5002
7	17.8747	18.7972	13.3459	19.5068	17.8942	18.377	17.9106	19.1919	21.3206	20.7721	13.6945	10.6312	14.421	11.0723	12.075	6.36392	17.0849	12.4816	10.2075	11.7487	13.3977	8.40978	5.36196	16.3671	17.1152	14.5411	16.811	11.417	9.14068	12.666	15.8758	15.9374
8	19.7865	19.8776	12.5113	19.365	19.0101	17.1665	14.124	16.3733	21.1442	20.6419	12.6689	12.1318	15.271	9.88105	11.8481	7.3122	16.2573	13.9522	12.3973	11.0197	11.7649	8.31359	4.67448	14.2453	16.8086	12.4705	15.4713	11.1572	10.0993	14.9421	16.3289	12.6801
9	15.7075	18.4642	10.5956	18.7379	18.8253	17.5775	12.8804	16.8151	21.1044	18.5025	10.5787	10.6587	13.8162	12.9142	12.3033	8.04753	18.0318	13.1465	11.4634	10.0909	12.5864	8.07476	6.18162	14.3976	15.3	11.1666	13.3328	11.6255	11.7612	14.3522	16.4104	9.74379
10	18.9586	20.4893	14.2591	20.6531	17.4266	16.6007	16.8435	17.6808	18.4546	18.3469	13.1661	11.9137	14.7921	14.425	11.6417	7.47926	14.1357	13.3679	13.9936	12.3187	12.9644	9.6394	5.56177	15.45	12.9601	12.3607	14.2279	14.7164	9.63019	16.5421	15.5036	11.153
