# Supplementary material for: Molecular and cognitive signatures of ageing partially restored through synthetic delivery of IL2 to the brain
Source: EMBO Mol Med. 2023 Mar 28;15(5):e16805. doi: 10.15252/emmm.202216805 (PMC10165365; doi:10.15252/emmm.202216805)
Supplement: Supplementary file 10 — Source Data for Figure 7 [file EMMM-15-e16805-s005.zip › Figure 7/7A/Home cage activity-average.xlsx]

## Sheet: Sheet1
GFP 4m	GFP 24m	IL2 24m
10313	7412	7157
9516	5842	3817
16735	5723	8726
16113	15300	6895
9437	9593	9098
4013	12871	9893
12547	6762	5929
16778	4030	10251
9232	6447	10161
10908	5984	9385
		12647
		9754
