# Supplementary material for: Molecular and cognitive signatures of ageing partially restored through synthetic delivery of IL2 to the brain
Source: EMBO Mol Med. 2023 Mar 28;15(5):e16805. doi: 10.15252/emmm.202216805 (PMC10165365; doi:10.15252/emmm.202216805)
Supplement: Supplementary file 10 — Source Data for Figure 7 [file EMMM-15-e16805-s005.zip › Figure 7/7A/Home cage activity-24h.xlsx]

## Sheet: Sheet1
Time		PHP. GAFP-GFP 4m										PHP.GFAP-GFP 24m										PHP.GFAP-IL2 24m
16:30:00		962	895	839	960	838	383	938	1459	1193	1079	619	9	11	173	141	20	7	32	126	0	227	3	0	247	14	181	6	278	8	365	608	401
17:00:00		874	588	754	548	631	277	741	1261	762	629	216	147	0	189	0	0	439	0	11	11	24	35	0	121	3	61	40	69	158	86	261	39
17:30:01		573	228	94	102	387	62	462	730	290	475	192	58	59	55	139	92	143	72	115	3	41	87	25	3	0	37	26	244	421	45	7	0
18:00:01		604	3	13	0	313	42	277	631	327	309	2	10	42	17	421	96	0	71	20	49	56	37	0	23	278	22	57	407	26	181	382	154
18:30:01		354	207	124	272	265	62	266	96	200	242	7	6	302	21	4	20	0	0	258	191	18	0	0	167	77	0	51	110	43	302	748	323
19:00:01		1	43	777	40	123	114	233	328	54	80	103	44	18	249	0	0	319	0	1	215	171	25	20	293	0	296	165	42	108	63	391	164
19:30:01		351	255	538	264	290	143	439	530	226	94	407	246	4	610	151	35	149	30	189	52	404	103	218	36	115	402	14	624	195	275	678	397
20:00:01		260	433	80	689	145	215	389	222	296	56	5	25	23	18	153	45	0	1	379	378	190	54	191	0	41	90	349	690	432	199	790	797
20:30:01		66	273	87	218	317	151	326	457	303	91	280	104	157	174	56	41	0	119	338	399	335	13	10	3	261	28	297	859	780	593	825	849
21:00:01		74	208	276	136	192	149	521	322	73	514	141	285	160	440	187	56	243	72	525	476	259	2	0	185	274	53	747	817	791	382	713	1026
21:30:01		237	122	568	483	464	122	44	330	130	205	345	3	136	24	0	161	352	12	460	340	74	58	236	226	15	153	710	740	648	690	652	800
22:00:01		89	253	784	699	370	142	365	507	221	95	190	51	138	294	267	445	396	237	346	554	231	76	188	26	343	333	438	673	751	249	374	581
22:30:01		46	130	547	853	155	201	215	173	51	230	21	210	316	334	16	768	187	266	377	435	217	244	114	115	178	245	141	512	598	1011	408	485
23:00:01		24	51	743	764	372	185	303	266	129	385	67	139	127	544	510	994	34	246	120	332	285	373	99	192	178	439	96	339	659	275	210	91
23:30:01		93	168	685	569	272	206	423	318	89	113	103	245	254	1403	76	989	361	212	26	372	177	106	266	350	345	805	128	141	46	369	0	154
0:00:01		270	208	528	734	337	166	34	680	321	550	684	435	179	1189	355	868	39	249	482	282	230	40	514	363	506	741	380	273	7	408	414	73
0:30:01		136	196	877	707	98	223	0	561	203	242	264	151	194	971	97	543	161	162	145	62	114	5	570	211	599	448	30	54	126	521	312	107
1:00:01		53	141	41	728	103	97	300	126	267	32	0	79	65	841	498	636	173	53	10	1	78	24	192	80	302	70	41	73	156	80	123	23
1:30:02		283	150	86	74	31	7	116	161	59	108	147	442	67	638	220	145	0	111	134	0	364	19	32	420	117	154	56	222	328	73	365	281
2:00:02		9	76	31	102	0	27	179	649	60	24	70	84	74	419	639	178	379	151	34	1	300	100	89	223	30	243	260	85	24	504	95	515
2:30:02		197	19	0	31	147	34	145	124	129	288	377	149	175	289	174	594	624	53	184	2	293	198	251	247	273	642	168	181	0	474	313	203
3:00:02		115	202	292	114	491	23	374	161	178	480	523	350	25	2	349	1158	576	253	334	273	298	14	9	167	664	284	186	276	483	390	219	51
3:30:02		299	156	791	55	207	0	644	3	88	663	98	50	279	197	75	1056	102	27	262	686	150	0	259	304	554	536	48	219	551	21	632	22
4:00:02		173	447	725	103	182	43	695	0	337	551	1	203	34	330	230	783	0	240	37	300	59	22	671	0	639	548	50	507	542	100	5	103
4:30:02		104	573	705	47	3	62	479	416	0	359	55	414	101	51	276	231	0	150	1	27	161	329	365	27	502	123	92	164	281	248	0	8
5:00:02		501	158	379	588	11	78	656	77	84	32	241	135	84	56	398	75	47	45	17	0	205	367	625	15	0	0	71	9	2	68	363	328
5:30:02		9	18	123	769	183	260	409	122	67	44	73	106	126	687	115	8	69	443	200	1	40	238	264	6	0	32	59	88	0	149	8	254
6:00:02		148	56	55	680	0	57	26	119	190	17	438	44	130	777	438	49	184	43	18	0	158	231	1	233	12	157	55	84	1	25	120	0
6:30:02		231	144	434	567	6	13	190	352	242	52	617	184	311	369	400	264	197	0	32	30	462	182	18	46	93	28	414	83	230	453	416	0
7:00:02		80	119	850	569	128	0	19	866	701	214	287	4	239	113	445	898	0	11	21	222	195	37	253	205	155	253	24	0	246	125	436	116
7:30:02		91	132	572	579	340	0	9	526	158	744	24	116	244	40	454	549	142	210	6	0	11	61	307	79	0	262	0	196	176	61	0	26
8:00:02		0	330	759	179	150	2	237	774	383	914	12	42	22	67	450	42	0	0	372	0	26	1	4	355	55	35	127	30	126	123	0	3
8:30:02		276	46	790	414	62	1	8	259	36	55	306	23	79	423	637	47	0	0	126	0	138	63	109	382	179	337	158	289	162	7	0	0
9:00:02		571	316	595	20	5	33	55	16	123	50	19	128	28	191	219	8	140	89	101	2	143	1	203	464	1	355	45	71	28	214	414	353
9:30:02		13	186	142	176	227	230	359	169	5	48	0	202	62	23	103	110	3	0	1	0	320	58	0	132	47	163	0	134	6	7	567	109
10:00:02		594	133	5	143	215	32	411	12	125	96	33	0	232	31	34	259	245	0	0	136	5	19	196	3	309	32	26	13	13	8	0	3
10:30:02		312	202	253	60	516	2	454	227	408	267	321	218	84	28	91	41	614	87	295	50	31	0	706	57	640	136	140	157	9	92	3	9
11:00:02		31	102	13	438	30	4	0	900	413	1	0	33	96	71	0	38	103	99	45	0	0	30	665	31	206	107	22	1	156	8	48	41
11:30:02		91	83	0	702	167	14	35	558	27	14	0	17	9	286	0	29	13	0	8	1	0	46	432	48	9	239	0	179	329	9	0	4
12:00:02		10	328	2	421	10	6	417	127	1	105	64	1	75	610	18	97	21	0	91	0	137	146	135	135	62	15	9	23	5	1	45	0
12:30:02		354	467	355	32	4	9	292	169	18	0	51	0	163	912	193	1	31	0	81	0	366	296	12	157	15	13	14	7	11	100	103	87
13:00:02		363	148	215	120	0	6	3	140	9	74	0	216	8	526	2	4	66	0	11	0	38	0	27	310	32	130	6	0	60	0	4	413
13:30:02		316	8	0	22	106	92	30	220	10	52	0	190	271	119	28	254	43	9	16	1	2	12	217	75	321	38	59	72	84	0	0	305
14:00:02		29	37	0	256	176	11	0	70	27	0	0	0	454	71	0	34	146	23	5	25	0	1	62	8	612	379	117	133	3	0	409	0
14:30:02		40	24	69	37	368	8	21	35	219	232	6	0	11	62	1	40	0	71	43	75	27	38	0	46	7	107	0	48	4	24	186	1
15:00:02		6	253	119	33	0	0	8	438	0	1	3	12	18	190	211	70	0	81	36	0	32	0	98	6	26	79	5	0	45	7	0	28
