# Supplementary material for: Molecular and cognitive signatures of ageing partially restored through synthetic delivery of IL2 to the brain
Source: EMBO Mol Med. 2023 Mar 28;15(5):e16805. doi: 10.15252/emmm.202216805 (PMC10165365; doi:10.15252/emmm.202216805)
Supplement: Supplementary file 10 — Source Data for Figure 7 [file EMMM-15-e16805-s005.zip › Figure 7/7H/Distance to target.xlsx]

## Sheet: Sheet1
Day	PHP.GFAP-GFP 4m										PHP.GFAP-GFP 24m										PHP.GFAP-IL2 24m
1	131872	123185	93862.3	127224	111272	175121	139794	143074	109190	157010	156032	109011	114912	101805	140008	181444	115460	160986	149122	123860	137862	137677	173910	75627.6	192299	92173.1	116876	140578	136108	86209.9	83342.7	179012
2	34921.4	46743.6	41337.5	41810.1	47908.7	43212.4	26468.6	29463.8	13080.5	18524.9	129554	58259	90920.8	72312.7	88190.6	130945	87089.6	59528.9	53554.3	66685	108753	143069	167826	46112.5	92923.1	108799	57798.8	75485.2	115180	53210.2	29326.5	77841.6
3	72717	10256.7	35578.7	37412.4	35295.3	15523.8	63173.3	35408.4	74743.9	18900.2	61196.8	56941.5	40364.1	75635.4	62642.5	112155	69404.9	78276	91544	39869.1	27686.7	70675.9	173900	34594.6	76459.2	52091.5	38873.6	55144.4	53712.3	14501.5	11971.4	55245.2
4	72214.9	24404.9	43295.5	7021.18	20708.8	24613.7	39050.8	58425.1	42373.1	15280.8	47387	54065.8	52531.9	85705.6	70812.9	84149.4	63222.9	49666	103052	53417.8	72539.1	64139.1	183206	24651.2	49654.1	33162.7	14072	18801.8	103516	30035.8	42180.2	51727.1
5	28251.8	4834.85	10529.3	34996.3	54230.8	11952.1	26789.2	16758.8	43819.3	7174.29	15295.2	56577.8	25215.7	62371.2	18521.7	63823.2	36891	26373.8	19669.5	29312.4	34815.5	48776.8	132418	44237.7	45020.6	14886.4	25100.4	52681.3	23636.4	31750.4	27045.4	25598.3
6	7682.6	16861.9	47885.8	40712.3	17205.9	17880.4	21448.4	30183.8	11683.4	6906.87	106248	38842	41299.7	89486.7	39427.6	121151	26658.2	23895.9	35499.8	32363.5	36662.2	57290.1	144429	23104.5	17520.5	50579	72119.4	41152.5	41673.3	107918	18068.1	16573.8
7	9892.75	7897.46	22893.9	10164.5	7693.23	10378.7	22781.4	39788.3	13846	9585.1	14758.2	41359.5	48069.8	55528.5	49926.4	92856.1	39631.1	15438.1	11435.6	20608.6	40378.2	65173.2	81662.5	68734.3	33215.3	9948.47	19306.9	40927.5	42686.3	32771.8	7547.36	27556.8
8	12242.1	12712.7	14037.8	38164.9	6844.47	18162.4	30444.6	8695.93	8251.39	12658.9	93786	40493.4	25651.7	54270.6	56893.7	35591.5	55406.3	34279.1	16494	45097.1	24330.4	22451.1	95109.4	38623.2	40341.8	11062.1	19968.4	62287.3	34224.4	45171.7	18303.9	32332.1
9	6546.19	14423.1	25032	14900.3	12537.4	11950.9	16595.2	32119.8	13172.3	5774.44	55727.4	17807.4	17032	35213.5	27869.3	49762.8	32862.8	27098.5	22568.1	17188.1	20285.3	19765.7	87122.4	17549.5	19460.4	7803.24	13654.8	35756.1	18687	23544.2	36934.5	19049
10	6444.68	44514.2	16739.9	11849.2	19717.8	8108.72	14561	34959.9	8903.44	6429.4	37474.2	66038.5	23075.2	71711.9	8359.51	56885.7	49280.5	14242.5	22843.7	15788	15326.5	29439.6	70597.4	52917.3	23596.1	14112.9	16982.7	31786.2	38176.9	18924.6	20819.6	28608.3
